# Supplementary material for: Simultaneous Single-Cell Genome and Transcriptome Sequencing of Termite Hindgut Protists Reveals Metabolic and Evolutionary Traits of Their Endosymbionts
Source: mSphere. 2022 Feb 2;7(1):e00021-22. doi: 10.1128/msphere.00021-22 (PMC8809381; doi:10.1128/msphere.00021-22)
Supplement: DATA SET S1 [file msphere.00021-22-sd001.xlsx]

## Sheet: Tab1 amplicon yields
Supplementary Table 1 Metadata for single protist cell metagenomes and metatranscriptomes
protist_sample_id	protist_species	termite_colony_id	termite_id	cell_isolation_date	wga_wta_date	wga_DNA_concentration (ng/µl)	wta_cDNA_concentration(ng/µl)
TA21	Trichonympha agilis	C84	T11	6.15.16	6.16.16	200	92
TA26	Trichonympha agilis	C84	T12	6.15.16	6.16.16	243	4.37
PV1	Pyrsonympha vertens	C84	T7	6.14.16	6.15.16	9.7	5.68
PV7	Pyrsonympha vertens	C84	T8	6.14.16	6.16.16	293	0.56
DS12	Dinenympha species II	C84	T18	6.16.16	6.21.16	205	16.3

## Sheet: Tab2 Filtering ref. 
Supplementary Table 2 Reference sequences used for contamination filtering metagenome reads prior to assembly
Genome, Vector, or Reference Dataset	Accession number
Malassezia globosa CBS 7966	AAYY01000001
Sinorhizobium meliloti 1021	NC003047
Propionibacterium acnes Strain PA_15_1_R1	CP012355
Propionibacterium acnes strain PA_21_1_L1	CP012351
Escherichia coli UMN026	NC011751
hg19_main_mask_ribo_animal_allplant_allfungus.fa.gz*	NA
Gateway vector pB4GWnY	AB830559
* Reference dataset can be found here: https://drive.google.com/file/d/0B3llHR93L14wd0pSSnFULUlhcUk/edit?usp=sharing

## Sheet: Tab3 Assembly Info
Sample ID*	DS12_WGA	DS12_WTA	PV1_WGA	PV1_WTA	PV7_WGA	PV7_WTA	TA21_WGA	TA21_WTA	TA26_WGA	TA26_WTA					Category	TA21	TA26	PV1	PV7	DS12
Number of paired reads	30804474	6898778	29366568	107226450	24358298	13608006	27586758	144520930	25222580	129047734					Size (bp)	1365432	1285918	1252079	1265680	1121256
Reads remaining after quality trimming	23312968	4697524	24807098	89264890	15208376	1070048	22562532	128477248	18193434	109173508					GC %	36.6	36.3	35.3	35.6	36
Reads remaining after contamination filtering	23261694	4687350	24559780	71971984	14968148	905076	22457024	114311390	17692692	105113224					Genes (total)	1293	1219	1376	1343	1244
Reads remaining after rRNA read removal	23261694	4663632	24559780	25477506	14968148	446406	22457024	7697882	17692692	10757040					CDSs (total)	1243	1174	1324	1293	1198
Percentage of reads remaining	75.514	67.6008	83.6318	23.7605	61.4499	3.28047	81.4051	5.32648	70.1462	8.33571					Genes (coding)	1229	1164	1296	1264	1161
* WGA denotes samples in which whole genome amplification was performed															CDSs (with protein)	1229	1164	1296	1264	1161
* WTA denotes samples in which whole transcriptomes amplification was performed															Genes (RNA)	50	45	52	50	46
															rRNAs (5S, 16S,23S)	1, 2, 2	1, 0, 1	1, 1, 2	1, 1, 2	1, 1, 0
															complete rRNAs (5S, 16S,23S)	1, 0, 1	1, 0, 0	1, 1, 0	1, 0, 0	1, 0, 0
Assembly Statistics															partial rRNAs (5S, 16S,23S)	0, 2, 1	0, 0, 1	0, 0, 2	0, 1, 2	0, 1, 0
Endo Strain	total_length	number	mean_length	longest	shortest	N50	N70	N90							tRNAs	43	41	45	43	41
TA21	1365432	25	54617.5	293294	944	165527	125135	50217							ncRNAs	2	2	3	3	3
TA26	1285918	23	55909.5	239284	6657	86172	57565	19351							Pseudo Genes (total)	14	10	28	29	37
PV1	1252079	122	10262.9	42587	1053	15461	10472	5625							CDSs (without protein)	14	10	28	29	37
PV7	1265680	115	11005.9	58600	1241	14753	10926	5005							Pseudo Genes (ambiguous residues)	0 of 14	0 of 10	0 of 28	0 of 29	0 of 37
DS12	1121256	229	4896.31	28081	1013	6712	4469	2524							Pseudo Genes (frameshifted)	4 of 14	6 of 10	11 of 28	12 of 29	12 of 37
															Pseudo Genes (incomplete)	8 of 14	3 of 10	15 of 28	12 of 29	24 of 37
															Pseudo Genes (internal stop)	7 of 14	5 of 10	11 of 28	15 of 29	8 of 37
															Pseudo Genes (multiple problems)	5 of 14	4 of 10	9 of 28	10 of 29	6 of 37
CheckM output															CRISPR Arrays	2	3	0	1	1
Endo Strain	Marker Lineage	# genomes	# markers	# marker_sets	0	1	2	3	4	5+	Completeness	Contamination	Strain heterogeneity
TA21	k__Bacteria (UID2495)	2993	143	89	3	125	15	0	0	0	96.63	5.19	20
TA26	k__Bacteria (UID2495)	2993	143	89	3	140	0	0	0	0	96.63	0	0
PV1	k__Bacteria (UID2495)	2993	143	89	6	135	2	0	0	0	93.82	1.31	100
PV7	k__Bacteria (UID2495)	2993	143	89	6	132	5	0	0	0	93.26	4.87	80
DS12	k__Bacteria (UID2495)	2993	143	89	3	138	2	0	0	0	96.63	1.5	50

## Sheet: Tab4 Genome refs.
Supplementary Table 4 Genomes of endosymbionts and Elusimicrobia references used in this study
Genome	Accession number
Elusimicrobium minutum Pei191*	NC010644
Endomicrobium proavitum strain Rsa215*	CP009498
Candidatus Endomicrobium trichonymphae Rs-D17*	NC020419
Elusimicrobia bacterium RIFOXYA2	MGVD00000000
Elusimicrobia bacterium RIFOXYB2	MGVO00000000
Candidatus Hodgkinia cicadicola	CM008689
Candidatus Tremblaya phenacola PAVE	CP003982
Wolbachia species	NC002978
Buchnera aphidicola str. APS	NC002528
*Genomes also used for initial blastn search to indenitfy Endomicrobium scaffolds in genomic bins

## Sheet: Tab5 V4 ASVs
																						Name	V4 ASV seq
																		0.01	1	Green		16S_rRNA::PV1_scaffold1288.1:7-1266(-)_Bacteria;Firmicutes;Clostridia;Lachnospirales;Lachnospiraceae;Tyzzerella;_111	ACGTAGGGGGCAAGCGTTATCCGGAATTACTAGGGCGTAAAGGGTGAGTAGGCGGTCAGGCAAGTCATGGGTGAAAGCCCCGGTCTCAAGCTGGGAACTGCCCAAGAAACTGTCGGACTAGAGTACAGGAGAGGCAAGCGGAATTCCCTGTGTAGCGGTGAAATGCGTAGATATAGGGAAGAACACCGGTGGCGAAGGCGGCTTGCTGGACTGAAACTGACGCTGAGTCACGAAAGCGTGGGGAGCAAACAGG
																		0.0001	0.0099	Yellow		16S_rRNA::PV7_scaffold1063.1:3-1260(+)_Bacteria;Bacteroidota;Bacteroidia;Bacteroidales;Williamwhitmaniaceae;BCf9-17_18	ACGGAGGATGCGAGCGTTATCCGGATTTATTGGGTTTAAAGGGTGCGTAGGCGGCTYWCTAAGTCAGYGGTGAAATTTTGGGGCTYAACCCCATTCGTGCCATTGATACTGGAGTGCTTGAATATAATTGAAGTGGGCGGAATGTGCAGTGTAGCGGTGAAATGCTTAGATATTGCACAGAACACCGATTGCGAAGGCAGCTCACTAATTTATGATTGACGCTGAAGCACGACAGCGTGGGTAGCGAACAGG
																		0	0.0001	Red		16S_rRNA::PV7_scaffold189.1:2176-3719(-)_Bacteria;Planctomycetota;vadinHA49;_317	ACGAGATGTGCGAGCGTTGTTCGGAATTAYTGGGCATAAAGGGTTCGTAGGTGGTTTCGTAAGTTGGGAGTGAAATCCCTCGGCTTAACCGGGGAATTGCTTTCAATACTGCGGGACTTGAGTGCGAAAGGGGTAAGTGGAATTCCARGTGTAGCGGTGGAATGCGTAGATATCTGGGAGAACGCCAAAGGCGAAGGCATCTTACTGGGTCGCAACTGACRCTGAGGWRCGAAAGCTAGGGGAGCAAACAGG
																						16S_rRNA::PV7_scaffold190.1:106-1408(+)_Bacteria;Proteobacteria;Alphaproteobacteria;Paracaedibacterales;Paracaedibacteraceae;_36	ACGGAGGATGCAAGCGTTATCCGGATTTATTGGGTTTAAAGGGTGCGTAGGCGGGATGTTAAGTCAGTGGTGAAATACTTCAGCTCAACTGGAGAATTGCCATAGATACTGATGTTCTAGAATATAGTCGGCGTGGGCGGAATATGTCAAGTAGCGGTGAAATGCGTAGATATGACATAGAACACCGATAGGGAAGCCAGCTCACGAGCCTATGATTGACGCTCATGCACGAAAGCGTGGGGATCAAACAGG
																						16S_rRNA::TA21_scaffold2694.1:274-1521(+)_Bacteria;Spirochaetota;Spirochaetia;Spirochaetales;Spirochaetaceae;Treponema;_1016	ACGTAAGGGGCGAGCGTTGTTCGGAATTATTGGGCGTAAAGGGCGCGTAGGCGGCCTGGCAAGTCTGGAGTGRAAGCCCGCGGCTCAACCGCGGGACTGCTTTGGAAACTACCTGGCTGGAGTCATAGAGGGGGAGTTGGAATTCCTTGTGTAGGGGTGAAATCTATAGATATAAGGAAGAACACCAATGGCGAAGGCAAACTTCTAGCTAATGACTGACGCTGAGGCGCGAAAGTGCGGGGAGCAAACAGG
							Reads Mapped #							Reads Mapped %								16S_rRNA::TA26_scaffold1972.1:0-425(-)_Bacteria;Spirochaetota;Spirochaetia;Spirochaetales;Spirochaetaceae;Treponema;_1015	ACGTAAGTTGCGAGCGTTGTTCGGAATTATTGGGCGTAAAGGGCATGTAGGCGGTYAAKYAAGCTTGATGTGAAATGTAGAGGCTTAACCTTTGAGCTGCATTGAGAACTGATTGACTAGAGTTACTGAGAGGGAACCGGAATTCCTAGTGTAGGGGTGAAATCTGTAGATATTAGGAAGAACACCAATGGCGAAGGCAGGTTTCTGGCAGATGACTGACGCTGATGTGCGAAGGTGCGGGGAGCGAACAGG
Index		ASV	ASV_Taxonomy	Kingdom		TA21	TA26	PV1	PV7	DS12		TA21	TA26	PV1	PV7	DS12						18S_rRNA::PV1_scaffold183.1:126-1372(+)_Eukaryota;Excavata;Metamonada;Preaxostyla;Oxymonadida;Pyrsonympha;Pyrsonympha_grandis;AB092919.1.2088;	GTTTTTCTTCTGCGTGTTTTTTTTTCCCTGTTGGGCATTTTRTCGTTTCTGCTTCTGTAGGGGCGGCGGGGTGTCTTGCAGGGAGGGCACGTGGAAGGGCGGGGATGTCGGGGGGCCTCTGCTTTTTTGTATGCATCCGTTTTGTTGGTTTTCTGGAGCTGGTGTAATGATTAATAGGGACTGTTGGGGGCATTACTATTTCGATGTCAGAGGTGAAATTCACGGATTTTCGAAAGAGTAACTAGTGCGAAAGCATTTGCCAAGGATGTTTTCA
1		18S_rRNA::TA21_scaffold229.1:552-2099(+)_Eukaryota;Excavata;Metamonada;Parabasalia;Trichonymphea;Trichonympha;Trichonympha_sp._RsaTcA;AB434787.1.1504;	Trichonympha_TA21_sc229	Euk		359	0	0	0	2		0.677358	0	0	0	0.0666667						18S_rRNA::TA21_scaffold229.1:552-2099(+)_Eukaryota;Excavata;Metamonada;Parabasalia;Trichonymphea;Trichonympha;Trichonympha_sp._RsaTcA;AB434787.1.1504;	CGGTAATTCCAGCTCTGTAAGTGTGCTCCCATATTGTTGCAGTTAAAAAGCCCGTAGTCGGATTTCAATTGACTAATTATTCACTGTGAATAAATTAGGACGCTTAAAGTATGGTTGCATGAATACTGTAGCGCAGTATGAAAGATTTTGCTCTTGTGGCAAGATCAAAGAGAGCCATTGGGGGTATTTCTATTTCATGGCGAGCGGTGAAATGCGTTGACCCATGGGAGAGAAACGAAAGCGAAGGCAAATACCCAAAGGGTTTCTG
2		KC494354.1_Trichonympha sp. 2 ERJ-2013 clone WG5 small subunit ribosomal RNA gene, partial sequence	Trichonympha	Euk		1	122	0	0	0		0.00188679	0.425087	0	0	0						AB004575.1.1342_Bacteria;Elusimicrobia;Elusimicrobia;Lineage_I;Unknown_Family;Candidatus_Endomicrobium;uncultured_bacterium	ACGTAGGTGGCGAGCGTTACTCGGAATTACTAGGCGTAAAGCGTATGTAGGCGGTCATATAAGTCTTTAGTGAAATTTCTCGGCTTAACCGAGGAAGGTCTAAGGATACTGTTTGACTTGAGTGTGGGAGGGGGAGACGGAATTCCTGGTGTAGCGGTGGAATGCGTAGATATCAGGAGGAACACCGATGGCGAAAGCAGTCTCCTGGCCCAATACTGACGCTAATGTACGAAAGCTAGGGTAGCAAACAGG
3		KC494348.1.1509 Eukaryota;Excavata;Metamonada;Parabasalia;Trichonymphea;Trichonympha;Trichonympha burlesquei	Trichonympha burlesquei_2	Euk		6	6	0	0	0		0.0113208	0.0209059	0	0	0						AB032003.1.1471_Bacteria;Spirochaetae;Spirochaetes;Spirochaetales;Spirochaetaceae;Treponema_2;uncultured_Treponema_clone_HsPySp1	ACGTAAGTTGCGAGCGTTGTTCGGAATTATTGGGCGTAAAGGGTATGTAGGCGGTCATGCAAGCTTGATGTGAAATCCATGGGCTCAACCCGTGAACTGCATTGAGAACTATATGGCTTGAGTTACCGAGGGGAAACCGGAATTCCAGGTGTAGGGGTGAAATCTGTAGATATCTGGAAGAACACCGATGGCGAAGGCAGGTTTCCATTGGATAACTGACGCTGAGGTACGAAGGTGCGGGGAGCAAACAGG
4		KC494352.1.1593 Eukaryota;Excavata;Metamonada;Parabasalia;Trichonymphea;Trichonympha;Trichonympha sp. 2 ERJ-2013	Trichonympha sp. 2 ERJ-2013	Euk		1	4	0	0	0		0.00188679	0.0139373	0	0	0						AB032008.1.1504_Bacteria;Spirochaetae;Spirochaetes;Spirochaetales;Spirochaetaceae;Treponema;uncultured_Treponema_clone_HsDiSp320	ACGTAAGGGGCAAGCGTTGTTCGGAATTATTGGGCGTAAAGGGCGCGTAGGCGGCCATGTAAGTCTGGGGTGAAATCAATCGGCTTAACCGGTTAATTGCCTTGGAAACTGTATGGCTGGAGTCATGGAGGGGTAGTTGGAATTCCGCGTGTAGGGGTGAAATCTGTAGATATGCGGAAGAACACCGGTGGCGAAGGCGAACTACTAGCCAATGACTGACGCTGAGGCGCGAAAGTGCGGGGAGCAAACAGG
5		18S_rRNA::PV1_scaffold183.1:126-1372(+)_Eukaryota;Excavata;Metamonada;Preaxostyla;Oxymonadida;Pyrsonympha;Pyrsonympha_grandis;AB092919.1.2088;	Pyrsonympha_PV1_sc183	Euk		0	0	8	0	0		0	0	0.216216	0	0						AB092924.1.2062_Eukaryota;Excavata;Metamonada;Preaxostyla;Oxymonadida;Dinenympha;Dinenympha_exilis	GTTTTCCCTGTGCGTTTTCTTTCGAAGGGTTGTCGTTCATTTCGGTGGGCGGTTGCTCTTTGGCGGTGCGTATGGGGGGCGGAGATGTCGGGGTGCCTCTGCTTTTTTGTATGCATCCGTTTTGTTGGTTTTCAGGAGCTGGTGTAATGATTAATAGGGACTGTCGGGGGCATTAGTATTGCATTGTCAGAGGTGAAATTCTTGGATTTATGCAAGACTAACTAGTGCGAAAGCATTTGCCAAGGATGTTTTCA
7																						AB192243.1.1360_Bacteria;Spirochaetae;Spirochaetes;Spirochaetales;Spirochaetaceae;Treponema;uncultured_Treponema_sp.	ACGTAAGGGGCGAGCGTTGTTCGGAATTATTGGGCGTAAAGGGCGCGTAGGCGGCCATGTAAGTCTGGGGTGAAATCAATCGGCTTAACCGGTTAATTGCCTTGGAAACTGTATGGCTAGAGTCATGGAGGGGTAGTTGGAATTCCGCGTGTAGGGGTGAAATCTGTAGATATGCGGAAGAACACCGGTGGCGAAGGCGAACTACTAGCCAATGACTGACGCTGAGGCGCGAAAGTGCGGGGAGCAAACAGG
8		Elusimicrobia_ASV020	Elusimicrobia_ASV020	Prok		143	0	0	1	0		0.269811	0	0	0.0166667	0						AB192270.1.1340_Bacteria;Elusimicrobia;Elusimicrobia;Lineage_I;Unknown_Family;Candidatus_Endomicrobium;uncultured_Termite_group_1_bacterium	ACGTAGGTGGCGAGCGTTACTCGGAATTACTAGGCGTAAAGCGTATGTAGGCGGTCGTATAAGTCTTTAGTGAAATTTCTCGGCTCAACCGAGAAAGGTCTAAGGATACTGTTCGACTTGAGTATGGGAGGGGGAGACGGAATTCCTGGTGTAGCGGTGAAATGCGTAGATATCAGGAGGAACACCGATGGCGAAAGCAGTCTCCTGGGCCAATACTGACGTTAAAGTACGAAAGCTAGGGTAGCAAACAGG
9		Elusimicrobia_ASV019	Elusimicrobia_ASV019	Prok		0	96	0	0	0		0	0.334495	0	0	0						AB299538.1.1339_Bacteria;Elusimicrobia;Elusimicrobia;Lineage_I;Unknown_Family;Candidatus_Endomicrobium;uncultured_Termite_group_1_bacterium	ACGTAGGTGGCGAGCGTTACTCGGAATTACTAGGCGTAAAGCGTATGTAGGCGGTCAGATAAGTCTTTAGTGAAATTTCCTTGCTTAACAAGGAAGGGTCTAAGGATACTGTTTGACTTGAGTGTTGAAGGGGGAGACGGAATTCCTGGTGTAGCGGTGAAATGCGTAGATATCAGGAGGAACACCGATGGCGAAAGCAGTCTCCTGGTCAAATACTGACGCTAATGTACGAAAGCTAGGGTAGCAAACAGG
10		Elusimicrobia_ASV024	Elusimicrobia_ASV024	Prok		0	0	25	22	0		0	0	0.675676	0.366667	0						AF068338.1.1427_Bacteria;Spirochaetae;Spirochaetes;Spirochaetales;Spirochaetaceae;Treponema;uncultured_Treponema_clone_RFS21	ACGTAAGGGGCAAGCGTTGTTCGGAATTATTGGGCGTAAAGGGCGCGTAGGCGGTTATGTAAGTCTGGGGTGAAATCAATCGGCTCAACCGGTTAATTGCCTTGGAAACTGGATGACTAGAGTCATGGAGGGGTAGTTGGAATTCCGCGTGTAGGGGTGAAATCTGTAGATATGCGGAAGAACACCGGTGGCGAAGGCGAACTACTAGCCAATGACTGACGCTGAGGCGCGAAAGTGCGGGGAGCAAACAGG
11		Elusimicrobia_ASV022	Elusimicrobia_ASV022	Prok		0	0	0	1	0		0	0	0	0.0166667	0						AY572023.1.1485_Bacteria;Elusimicrobia;Elusimicrobia;Lineage_I;Unknown_Family;Candidatus_Endomicrobium;uncultured_endosymbiont_of_Pyrsonympha_vertens	ACGTAGGTGGCGAGCGTTTACTCGGAATTACTAGGCGTAAAGCGTATGTAGGCGGTTAGATAAGTCTTTAGTGAAATTTCTCGGCTCAACCGGGAAAGGTCTAAGGATACTGTTTGGCTTGAGTGTGGGAGGGGGAGACGGAATTCCTGGTGTAGCGGTGAAATGCGTAGATATCAGGAGGAACACCGAGGGCGAAAGCAGTCTCCTGGACCAATACTGACGCTGATGTACGAAAGCTAGGGTAGCAAACAGG
13		Elusimicrobia_ASV023	Elusimicrobia_ASV023	Prok		0	0	0	0	5		0	0	0	0	0.166667						Bacteroidetes_ASV001	ACGGAAGGTCCGGGCGTTATCCGGATTTATTGGGTTTAAAGGGAGCGTAGGCTGGAGATTAAGTGTGTTGTGAAATGTAGACGCTCAACGTCTGACTTGCAGCGCATACTGGTTTCCTTGAGTACGCACAACGTTGGCGGAATTCGTCGTGTAGCGGTGAAATGCTTAGATATGACGAAGAACTCCGATTGCGAAGGCAGCTGACGGGAGCGCAACTGACGCTGAAGCTCGAAGGTGCGGGTATCGAACAGG
14																						Bacteroidetes_ASV002	ACGGAGGATCCAAGCGTTATCCGGATTTATTGGGTTTAAAGGGTGCGTAGGCGGGATGTTAAGTCAGTGGTGAAATACTTCAGCTCAACTGGAGAATTGCCATAGATACTGATGTTCTAGAATATAGTCGGCGTGGGCGGAATATGTCAAGTAGCGGTGAAATGCGTAGATATGACATAGAACACCGATAGGGAAGCCAGCTCACGAGCCTATGATTGACGCTCATGCACGAAAGCGTGGGGATCAAACAGG
15		Spirochaetes_ASV093	Spirochaetes_ASV093	Prok		10	45	0	0	0		0.0188679	0.156794	0	0	0						Bacteroidetes_ASV003	ACGGAGGATCCCAGCGTTATCCGGATTTATTGGGTTTAAAGGGTGCGCAGGCGGACTAATAAGTCAGTGGTGAAATATCTCAGCTTAACTGAGGCACTGCCATTGATACTGTTGGACTAGAGATTAAACGGCGTAGGCGGAATATGTCAAGTAGCGGTGAAATGCGTAGATATGACATAGAACACCGATAGGGAAGCCAGCTTACGAGATTATATCTGACGCTCAAGCACGAAAGCGTGGGGATCAAACAGG
16		Spirochaetes_ASV048	Spirochaetes_ASV048	Prok		4	11	0	0	0		0.00754717	0.0383275	0	0	0						Bacteroidetes_ASV004	ACGGAGGATCCGAGCGTTATCCGGATTTATTGGGTTTAAAGGGTGCGCAGACGGTTTGCTAAGTTAGTGGTTAAATCTACGGGCTTCACCCGTACACGCCATTAAAACTGGTGAACTAGAGTGTAAATGAGGTAGGCGGAATAAGTTAAGTAGCGGTGAAATGCTTAGATATAACTTAGAACTCCGATAGCGAAGGCAGCTTACCAAGCTACAACTGACGTTCATGCACGAAAGCATGGGTAGCGAACAGG
17		Spirochaetes_ASV044	Spirochaetes_ASV044	Prok		4	0	0	0	0		0.00754717	0	0	0	0						Bacteroidetes_ASV005	ACGGAGGATCCGAGCGTTATCCGGATTTATTGGGTTTAAAGGGTGCGCAGACGGTTTGCTAAGTTAGTGGTTAAATCTACGGGCTTCACCCGTACACGCCATTAAAACTGGTGAGCTAGAGTGTAAATGAGGTAGGCGGAATAAGTTAAGTAGCGGTGAAATGCTTAGATATAACTTAGAACTCCGATAGCGAAGGCAGCTTACCAAGCTACAACTGACGTTCATGCACGAAAGCATGGGTAGCGAACAGG
18		Spirochaetes_ASV064	Spirochaetes_ASV064	Prok		1	0	0	0	0		0.00188679	0	0	0	0						Bacteroidetes_ASV006	ACGGAGGATGCAAGCGTTATCCGGATTTATTGGGTTTAAAGGGTGCGTAGGCGGCTCATTAAGTCAGCGGTGAAATTTTGGGGCTCAACCCCATTCGTGCCGTTGATACTGATGGACTTGAGAGTAATTGAAGCCGGCGGAATGTGCAGTGTAGCGGTGAAATGTTTAGATATTGCACAGAACACCGATTGCGAAGGCAGCCGGCTAAATTACATCTGACGCTGAAGCACGACAGCGTGGGGAGCGAACAGG
19		Spirochaetes_ASV095	Spirochaetes_ASV095	Prok		1	0	0	0	0		0.00188679	0	0	0	0						Bacteroidetes_ASV007	ACGGAGGATGCAAGCGTTATCCGGATTTATTGGGTTTAAAGGGTGCGTAGGCGGCTCATTAAGTCAGCGGTGAAATTTTGGGGCTCAACCCCATTCGTGCCGTTGATACTGATGGACTTGAGAGTAATTGAAGCTGGCGGAATGTGCAGTGTAGCGGTGAAATGTTTAGATATTGCACAGAACACCGATTGCGAAGGCAGCCGGCTAAATTACATCTGACGCTGAAGCACGACAGCGTGGGTAGCGAACAGG
20		Spirochaetes_ASV049	Spirochaetes_ASV049	Prok		0	1	0	0	0		0	0.00348432	0	0	0						Bacteroidetes_ASV008	ACGGAGGATGCAAGCGTTATCCGGATTTATTGGGTTTAAAGGGTGCGTAGGCGGGATTATAAGTCAGCGGTGAAAGTTTGAGGCTCAACCTTAAAATTGCCGTTGAAACTGTTTTTCTTGAGTATATTTGAAGTAGGCGGAATTCGTGGTGTAGCGGTGAAATGCATAGATATCACGAAGAACTCCAATTGCGAAGGCAGCTTACTAAACTATAACTGACGCTGAAGCACGAAAGCGTGGGTATCAAACAGG
21		Spirochaetes_ASV042	Spirochaetes_ASV042	Prok		0	1	0	0	0		0	0.00348432	0	0	0						Bacteroidetes_ASV009	ACGGAGGATGCAAGCGTTATCCGGATTTATTGGGTTTAAAGGGTGCGTAGGCGGTTCATTAAGTCAGCGGTGAAATTTTGGGGCTCAACCCCATTCGTGCCGTTGATACTGATGGACTTGAGAGTAATTGAAGCCGGCGGAATGTGCAGTGTAGCGGTGAAATGTTTAGATATTGCACAGAACACCGATTGCGAAGGCAGCCGGCTAAATTACATCTGACGCTGAAGCACGACAGCGTGGGTAGCGAACAGG
22		Spirochaetes_ASV043	Spirochaetes_ASV043	Prok		0	1	0	0	0		0	0.00348432	0	0	0						Bacteroidetes_ASV010	ACGGAGGATGCAAGCGTTATCCGGATTTATTGGGTTTAAAGGGTGCGTAGGCGGTTCATTAAGTCAGCGGTGAAATTTTGGGGCTCAACCCCATTCGTGCCGTTGATACTGATGGACTTGAGAGTAATTGAAGCTGGCGGAATGTGCAGTGTAGCGGTGAAATGTTTAGATATTGCACAGAACACCGATTGCGAAGGCAGCCGGCTAAATTACATCTGACGCTGAAGCACGACAGCGTGGGTAGCGAACAGG
23		Spirochaetes_ASV087	Spirochaetes_ASV087	Prok		0	0	0	0	4		0	0	0	0	0.133333						Bacteroidetes_ASV011	ACGGAGGATGCGAGCGTTATCCGGATTTATTGGGTTTAAAGGGTGCGTAGGCGGAGGGGTAAGTCAGCGGTGAAATATATGCGCTTAACGTGTATCGTGCCGTTGATACTGCCCATCTTGAGTGCGAGCGAGGCTGGCGGAATGCGCGGTGTAGCGGTGAAATGCATAGATATCGCGCAGAACTCCGATTGCGAAGGCAGCTGGCCAGCTCGCCACTGACGCTGAGGCACGACAGCGTGGGGATCAAACAGG
24		Spirochaetes_ASV082	Spirochaetes_ASV082	Prok		0	0	0	0	3		0	0	0	0	0.1						Bacteroidetes_ASV012	ACGGAGGATGCGAGCGTTATCCGGATTTATTGGGTTTAAAGGGTGCGTAGGTGGTTTCTTAAGTCAGCGGTGAAATCTCGGAGCTTAACTCCGAAACTGCCGTTGAAACTGGGCGACTTGAGAGTGAACGAGGTAGGCGGAATTTATAGTGTAGCGGTGAAATGCATAGATATTATAAAGAACTCCGATAGCGCAGGCAGCTTACCAGGCCACATCTGACACTGAGGCACGAAAGCGTGGGTATCAAACAGG
25		Spirochaetes_ASV083	Spirochaetes_ASV083	Prok		0	0	0	0	3		0	0	0	0	0.1						Bacteroidetes_ASV013	ACGGAGGATGCGAGCGTTATCCGGATTTATTGGGTTTAAAGGGTGCGTAGGTGGTTTCTTAAGTCAGCGGTGAAATCTCGGAGCTTAACTCCGAAACTGCCGTTGAAACTGGGGGACTTGAGATTGAACGAGGTAGGCGGAATTTATAGTGTAGCGGTGAAATGCTTAGATATTATAAAGAACTCCGATAGCGCAGGCAGCTTACCAGGCCACATCTGACACTGAGGCACGAAAGCGTGGGTATCAAACAGG
26		Spirochaetes_ASV098	Spirochaetes_ASV098	Prok		0	0	0	0	3		0	0	0	0	0.1						Bacteroidetes_ASV014	ACGGAGGATGCGAGCGTTATCCGGATTTATTGGGTTTAAAGGGTGCGTAGGTGGTTTCTTAAGTCAGCGGTGAAATCTCGGAGCTTAACTCCGAAACTGCCGTTGAAACTGGGGGACTTGAGATTGAACGAGGTAGGCGGAATTTATAGTGTAGCGGTGAAATGCTTAGATATTATAAAGAACTCCGATAGCGCAGGCAGCTTACCAGGTCACATCTGACACTGAGGCACGAAAGCGTGGGTATCAAACAGG
27		Spirochaetes_ASV071	Spirochaetes_ASV071	Prok		0	0	0	0	2		0	0	0	0	0.0666667						Bacteroidetes_ASV015	ACGGAGGATGCGAGCGTTATCCGGATTTATTGGGTTTAAAGGGTGCGTAGGTTGTTTCTTAAGTCAGCGGTGAAATCTCGGAGCTTAACTCCGAAACTGCCGTTGAAACTGGGCGACTTGAGAGTGAACGAGGTAGGCGGAATTTATAGTGTAGCGGTGAAATGCATAGATATTATAAAGAACTCCGATAGCGCAGGCAGCTTACCAGGCCACATCTGACACTGAGGCACGAAAGCGTGGGTATCAAACAGG
28		Spirochaetes_ASV058	Spirochaetes_ASV058	Prok		0	0	0	0	1		0	0	0	0	0.0333333						Bacteroidetes_ASV016	ACGGAGGATGCGAGCGTTATCCGGATTTATTGGGTTTAAAGGGTGCGTAGGTTGTTTCTTAAGTCAGCGGTGAAATCTCGGAGCTTAACTCCGAAACTGCCGTTGAAACTGGGCGACTTGAGAGTGAACGAGGTAGGCGGAATTTATAGTGTAGCGGTGAAATGCTTAGATATTATAAAGAACTCCGATAGCGCAGGCAGCTTACCAGGCCACATCTGACACTGAGGCACGAAAGCGTGGGTATCAAACAGG
29		Spirochaetes_ASV066	Spirochaetes_ASV066	Prok		0	0	0	0	1		0	0	0	0	0.0333333						Bacteroidetes_ASV017	ACGGAGGATGCGAGCGTTATTCGGATTTATTGGGTTTAAAGGGTGCGTAGGCGGCTGTTTAAGTCAGCGGTGAAATCTCGATGCTTAACATCGAAACTGCCGTTGAAACTGGGCAGCTTGAGTATAAACGAGGCAGGCGGAATTCGTAGTGTAGCGGTGAAATGCATAGATATTACGAAGAACCCCGATAGCGCAGGCAGCTTGCCAGCTTATCACTGACGCTGAGGCACGAAAGTGTGGGTATCAAACAGG
30		Spirochaetes_ASV070	Spirochaetes_ASV070	Prok		0	0	0	0	1		0	0	0	0	0.0333333						CVKP01000051.3319.4841_Bacteria;Firmicutes;Bacilli;Lactobacillales;Streptococcaceae;Streptococcus;Streptococcus_pneumoniae	ACGTAGGTCCCGAGCGTTGTCCGGATTTATTGGGCGTAAAGCGAGCGCAGGCGGTTAGATAAGTCTGAAGTTAAAGGCTGTGGCTTAACCATAGTAGGCTTTGGAAACTGTTTAACTTGAGTGCAAGAGGGGAGAGTGGAATTCCATGTGTAGCGGTGAAATGCGTAGATATATGGAGGAACACCGGTGGCGAAAGCGGCTCTCTGGCTTGTAACTGACGCTGAGGCTCGAAAGCGTGGGGAGCAAACAGG
31		Spirochaetes_ASV074	Spirochaetes_ASV074	Prok		0	0	0	0	1		0	0	0	0	0.0333333						Elusimicrobia_ASV018	ACGTAGGTGGCGAGCATTACTCGGAATTACTAGGCGTAAAGCGTATGTAGGCTGTTAAATAAGTCTTTAGTGAAATTTCCCGGCTCAACCGGGAAAGGCCTAAGGATACTGTTTGGCTTGAGTGTGGGAGGGGGAAACGGAATTCCTGGTGTAGCGGTGAAATGCGTAGATATCAGGAGGAACACCGATGGCGAAAGCAGTTTCCTGGACCAATACTGACGCTGATGTACGAAAGCTAGGGTAGCAAACAGG
32		Spirochaetes_ASV094	Spirochaetes_ASV094	Prok		0	0	0	0	1		0	0	0	0	0.0333333						Elusimicrobia_ASV019	ACGTAGGTGGCGAGCGTTACTCGGAATTACTAGGCGTAAAGCGTATGCAGGCGGTCGTATAAGTCTTTAGTAAAATTTTCCGGCTCAACCGGGAAAAGCCTAAGGATACTGTTCGGCTTGAGTGTGGGAGAGGGAGACGGAATTCCTGGTGTAGCGGTGAAATGCGTAGATATCAGGAGGAACACCGATGGCGAAAGCAGTCTCCTGGACCAATACTGACGCTGATATACGAAAGCTAGGGTAGCAAACAGG
33		Spirochaetes_ASV096	Spirochaetes_ASV096	Prok		0	0	0	0	1		0	0	0	0	0.0333333						Elusimicrobia_ASV020	ACGTAGGTGGCGAGCGTTACTCGGAATTACTAGGCGTAAAGCGTATGCAGGCGGTCGTATAAGTCTTTAGTAAAATTTTCCGGCTCAACCGGGAAAAGCCTGAGGATACTGTTCGGCTTGAGTGTGGGAGAGGGAGACGGAATTCCTGGTGTAGCGGTGAAATGCGTAGATATCAGGAGGAACACCGATGGCGAAAGCAGTCTCCTGGACCAATACTGACGCTGATATACGAAAGCTAGGGTAGCAAACAGG
34		Spirochaetes_ASV035	Spirochaetes_ASV035	Prok		0	0	0	0	1		0	0	0	0	0.0333333						Elusimicrobia_ASV021	ACGTAGGTGGCGAGCGTTACTCGGAATTACTAGGCGTAAAGCGTATGTAGGCGGTCGTATAAGTCTTTAGTGAAATCTCTCGACTCAATCGGGAAAGGTCTAAGGATACTGTTCGACTTGAGTGTGGGAGGGGGAGACGGAATTCCTGGTGTAGCGGTGAAATGCGTAGATATCAGGAGGAACACCGATGGCGAAAGCAGTCTCCTGGACCAATACTGACGTTAAAGTACGAAAGCTAGGGTAGCAAACAGG
35		Spirochaetes_ASV036	Spirochaetes_ASV036	Prok		0	0	0	0	1		0	0	0	0	0.0333333						Elusimicrobia_ASV022	ACGTAGGTGGCGAGCGTTACTCGGAATTACTAGGCGTAAAGCGTATGTAGGCGGTTAGATAAGTCTTTAGTGAAATTTCTCGGCTCAACCGGGAAAGGTCTAAGGATACTGTTTGACTTGAGTGTGGGAGGGGGAGACGGAATTCCTGGTGTAGCGGTGAAATGCGTAGATATCAGGAGGAACACCGATGGCGAAAGCAGTCTCCTGGACCAATACTGACGCTAATGTACGAAAGCTAGGGTAGCAAACAGG
36																						Elusimicrobia_ASV023	ACGTAGGTGGCGAGCGTTACTCGGAATTACTAGGCGTAAAGCGTATGTAGGCGGTTAGATAAGTCTTTAGTGAAATTTCTCGGCTCAACCGGGAAAGGTCTAAGGATACTGTTTGACTTGAGTGTGGGAGGGGGAGACGGAATTCCTGGTGTAGCGGTGAAATGTGTAGATATCAGGAGGAACACCGATGGCGAAAGCAGTCTCCTGGACCAATACTGACGCTAATGTACGAAAGCTAGGGTAGCAAACAGG
37		Bacteroidetes_ASV009	Bacteroidetes_ASV009	Prok		0	0	0	27	0		0	0	0	0.45	0						Elusimicrobia_ASV024	ACGTAGGTGGCGAGCGTTACTCGGAATTACTAGGCGTAAAGCGTATGTAGGCGGTTAGATAAGTCTTTAGTGAAATTTCTCGGCTCAACCGGGAAAGGTCTAAGGATACTGTTTGGCTTGAGTGTGGGAGGGGGAGACGGAATTCCTGGTGTAGCGGTGAAATGCGTAGATATCAGGAGGAACACCGAGGGCGAAAGCAGTCTCCTGGACCAATACTGACGCTAATGTACGAAAGCTAGGGTAGCAAACAGG
38		Bacteroidetes_ASV006	Bacteroidetes_ASV006	Prok		0	0	0	2	0		0	0	0	0.0333333	0						HM125139.1.1903_Eukaryota;Excavata;Metamonada;Preaxostyla;Oxymonadida;Dinenympha;Dinenympha_sp._Rc52	GTTTTTCCCGTGCGTTTTTCTTTCGGGGGGTTGTCGTTCATTTCGGTGGGCGGCGGTTTCACGGGAGTGCGTGTGGGGGGCGGGGATGTCGGGGTACCCCTGCTTTTTTGTATGCATCCGTTTTGTTGGTTTTCAGGAGCTGGTGTAATGATTAATAGGGACTGTCGGGGGCATTAGTATTGCATTGTCAGAGGTGAAATTCTTGGATTTATGCAAGACTAACTAGTGCGAAAGCATTTGCCAAGGATGTTTTCA
39		Bacteroidetes_ASV011	Bacteroidetes_ASV011	Prok		0	0	0	1	0		0	0	0	0.0166667	0						JQ617795.1.1485_Bacteria;Elusimicrobia;Elusimicrobia;Lineage_I;Unknown_Family;Candidatus_Endomicrobium;uncultured_Endomicrobia_bacterium	ACGTAGGTGGCGAGCGTTACTCGGAATTACTAGGCGTAAAGCGTATGTAGGCGGTCGTATAAGTCTTTAGTGAAATTTCTCGGCTTAACCGGGAAGGGTCTAAGGATACTGTTCGACTTGAGTGTGGTAGGGGGAGACGGAATTCCTGGTGTAGCGGTGAAATGCGTAGATATTAGGAGGAACACCGATGGCGAAAGCAGTCTCCTGGACCAATACTGACGTTAAAGTACGAAAGCTAGGGTAGCAAACAGG
40																						JQ993499.1.1284_Bacteria;Elusimicrobia;Elusimicrobia;Lineage_I;Unknown_Family;Candidatus_Endomicrobium;uncultured_Endomicrobia_bacterium	ACGTAGGTGGCGAGCGTTACTCGGAATTACTAGGCGTAAAGCGTATGCAGGCGGTCGTATAAGTCTTTAGTAAAATTTCCCGGCTCAACCGGGAAAAGCCTAAGGATACTGTTCGGCTTGAGTGTGGGAGAGGGAGATGGAATTCCTGGTGTAGCGGTGAAATGCGTAGATATCAGGAGGAACACCGATGGCGAAAGCAGTCTCCTGGACCAATACTGACGCTGATATACGAAAGCTAGGGTAGCAAACAGG
41		16S_rRNA::PV1_scaffold1288.1:7-1266(-)_Bacteria;Firmicutes;Clostridia;Lachnospirales;Lachnospiraceae;Tyzzerella; 111	Firmicutes_Tyzzerella_PV1_sc1228	Prok		0	0	4	3	0		0	0	0.108108	0.05	0						JQ993521.1.1463_Bacteria;Spirochaetae;Spirochaetes;Spirochaetales;Spirochaetaceae;Treponema;uncultured_Spirochaetes_bacterium	ACGTAAGGGGCGAGCGTTGTTCGGAATTATTGGGCGTAAAGGGCGCGTAGGCGGCCTGGCAAGTCTGGAGTGAAAGCTCGCGGCTCAACCGCGGGACTGCTTTGGAAACTACCTGGCTGGAGTCATAGAGGGGGAGTTGGAATTCCTAGTGTACCGGTGAAATGGGTAGATATTAGGAAGAACACCAATGGCGAAGGCAAACTTCTAGCTAATGACTGACGCTGAGCGCGAAAGTGCGGGGAGCAAACAGG
42		16S_rRNA::PV7_scaffold1063.1:3-1260(+)_Bacteria;Bacteroidota;Bacteroidia;Bacteroidales;Williamwhitmaniaceae;BCf9-17 18	Williamwhitmaniaceae_PV7_sc1063	Prok		0	0	0	1	0		0	0	0	0.0166667	0						JQ993523.1.1460_Bacteria;Spirochaetae;Spirochaetes;Spirochaetales;Spirochaetaceae;Treponema_2;uncultured_Spirochaetes_bacterium	ATGTAAGTTGCGAGCGTTGTTCGGAATTATTGGGCGTAAAGGGCATGTAGGCGGTTAATTAAGCTTGATGTGAAATGTAGAGGCTTAACCTTTGAGCTGCATTGAGAACTGATTGACTAGAGTTACTGAGAGGGAACCGGAATTCCTAGTGTAGGGTGAAATCTGTAGATATTAGGAAGAACACCAATGGCGAAGGCAGGTTTCTGGCAGATGACTGACGCTGATGTGCGAAGGTGCGGGGAGCGAACAGG
43																						KC494343.1.1508_Eukaryota;Excavata;Metamonada;Parabasalia;Trichonymphea;Trichonympha;Trichonympha_burlesquei	CGGTAATTCCAGCTCTGTAAGTGTGCTCCCATATTGTTGCAGTTAAAAAGCCCGTAGTCGGACTTCTAATGACTAATAATTCACTGTGAATAAATTAGGACGCTTAAAGTATGGTTGCATGAATACTGTAGCGCAGTATGAAAGATTTTGCTCTTGTGGCAAGATCAAAGAGAGCCATTGGGGGTATTTCTATTTCATGGCGAGCGGTGAAATGCGTTGACCCATGGGAGAGAGACGAAAGCGAAGGCAAATACCCAAAGGGTTTCTG
44		16S_rRNA::PV7_scaffold189.1:2176-3719(-)_Bacteria;Planctomycetota;vadinHA49; 317	Planctomycete_PV7_sc189	Prok		0	0	0	2	0		0	0	0	0.0333333	0						KC494348.1.1509_Eukaryota;Excavata;Metamonada;Parabasalia;Trichonymphea;Trichonympha;Trichonympha_burlesquei	CGGTAATTCCAGCTCTGTAAGTGTGCTCCCATATTGTTGCAGTTAAAAAGCCCGTAGTCGGATTTCTTATGACTAATAATTCACTGTGAATAAATTAGGACGCTTAAAGTATGGTTGCATGAATACTGTAGCGCAGTATGAAAGATTTTGCTCTTGTGGCAAGATCAAAGAGAGCCATTGGGGGGTATTTCTATTTCATGGCGAGCGGTGAAATGCGTTGACCCATGGGAGAGAAACGAAAGCGAAGGCAAATACCCAAAGGGTTTCTG
																						KC494352.1.1593_Eukaryota;Excavata;Metamonada;Parabasalia;Trichonymphea;Trichonympha;Trichonympha_sp._2_ERJ-2013	CGGTAATTCCAGCTCTGTAAGTGTGCTCCCATATTGTTGCAGTTAAAAAGCCCGTAGTCGGATTTCTAATGACTAATTATTCACTGTGAATAAATTAGGACGCTTAAAGTATGGTTGCATGAATACTGTAGCGCAGTATGAAAGATTTTGCTCTTGTGGCAAGATCAAAGAGAGCCATCGGGGGTATTTCTATTTCATGGCGAGCGGTGAAATGCGTTGACCCATGGGAGAGAAACGAAAGCGAAGGCAAATACCCAAAGGGTTTCTG
																						KC494354.1_Trichonympha_sp._2_ERJ-2013_clone_WG5_small_subunit_ribosomal_RNA_gene,_partial_sequence	CGGTAATTCCAGCTCTGTAAGTGTGCTCCCATATTGTTGCAGTTAAAAAGCCCGTAGTCGGATTTCTAATGACTAATTATTCACTGTGAATAAATTAGGACGCTTAAAGTATGGTTGCATGAATACTGTAGCGCAGTATGAAAGATTTTGCTCTTGTGGCAAGATCAAAGAGAGCCATTGGGGGTATTTCTATTTCATGGCGAGCGGTGAAATGCGTTGACCCATGGGAGAGAAACGAAAGCGAAGGCAAATACCCAAAGGGTTTCTG
																						LQAB01016508.2090.3589_Bacteria;Elusimicrobia;Elusimicrobia;Lineage_I;Unknown_Family;Candidatus_Endomicrobium;termite_gut_metagenome	ACGTAGGTGGCGAGCGTTACTCGGAATTACTAGGCGTAAAGCGTATATAGGCTGTCGTATAAGTCTTTAGTAAAATTTCTCGGCTCAACCGGGAAAAGCTTAAGGATACTGTTCGACTTGAGTGTGGGAGAGGGAAACGGAATTCCTGGTGTAGCGGTGAAATGCGTAGATATCAGGAGGAACACCGATGGCGAAAGCAGTTTCCTGGACCAATACTGACGCTGATGTACGAAAGCTAGGGTAGCAAACAGG
																						Margulisbacteria_ASV025	ACATAGGGTGCAAGCGTTATCCGGATTTACTGGGCGTAAAGCGTATGTAGGCGGCATTTTAAGTCAAACTTCAAATCCCGGGGCTCAACCTCGGTTCGGGTTTGATACTGGAATGCTAGAGTTTGGGAGAGGAAAGCGGAACTAACAGTGTAGCGGTGAAATGCGTAGATATTGTTAGGAACACCCGTGGCGAAGGCGGCTTTCTGGATCAACACTGACGCTGAGATACGAAAGCGTGGGGAGCAAACAGG
																						P0114412_Bacteria;Elusimicrobiota;Endomicrobia;Endomicrobiales;Endomicrobiaceae;Endomicrobium;_40	ACGTAGGTGGCGAGCGTTACTCGGAATTACTAGGCGTAAAGCGTATGTAGGCGGTTAGATAAGTCTTTGGTGAAATTTCCCGGCTCAACCGGGAAACTGCCAAGGATACTGTTTGACTTGAGTGTGGGAGGGGGAGACGGAATTCCTGGTGTAGCGGTGAAATGCGTAGATATCAGGAGGAACACCGATGGCGAAAGCAGTCTCCTGGCCCAATACTGACGCTAATGTACGAAAGCTAGGGTAGCAAACAGG
																						Proteobacteria_ASV026	ACGAAGGGTGCTAGCGTTGTTCGGAATTATTGGGCGTAAAGGGTGTGTAGGTGGCTTTGTAAGTTAGTTGTGAAATCCCGGGGCTCAACCTCGGAATTGCAGTTAATACTATGAAGCTAGAATAAGATAAGAGATGGCAGAATTTCTAGTGTAGGGGTTAAATCCGCAGATATTAGAAGGAATACCGGTGGTGTAGACGGCTATCTTGGTCTTTATTGACACTAATAACACGAAAGAGTGGGGAGCAAACAGG
																						Proteobacteria_ASV027	ACGAAGGGTGCTAGCGTTGTTCGGAATTATTGGGCGTAAAGGGTGTGTAGGTGGTTTTGTAAGTTAATTGTGAAAGCCCAGGGCTCAACCTTGGAATTGCGGTTAATACTATGAAACTAGAGTATGATAAGCGATGGCAGAATTTCTAGTGTAGGGGTAAAATCCGCAGATATTAGAAGGAATACCGGTGGTGTAGACGGCTATCTTGGTCATTACTGACACTGAAACACGAAAGAGTGGGGAGCAAACAGG
																						Proteobacteria_ASV028	ACGGAGGGAACAAGTGTTATTCGGATTAATGGGTGTAAAACGCGGGTAGATGGCTTAATTTGCTTATTATGAAATTTCTTTAATGAAAGTGTTAAAGGGTATAATAAGAACGGTTAGGCTTGAGTATTAATAAAACAACAGTATTTTAAGTGTAAAGTGAAAATTTCAAATATTTAAAAGACTAGCACTTGGCGAAAGCGGTGTTAAGTAATATACTGACATTGAGACGCTAAAGCTTAGTAGCAAATAGG
																						Proteobacteria_ASV029	ACGGAGGGAACAAGTGTTATTCGGATTAATGGGTGTAAAACGCGGGTAGATGGCTTAATTTGCTTGTTATAAAATTTCTTTAGCGAAAGCGTTAAAGGGTATAATAAGGACAGTTAGGCTTGAGTATTAATAAAACAACAGTATTTTAAGTGTAAAGTGAAAATTTCAAATATTTAAAAGACTAGCACTTGGCGGAAGCGGTGTTAAGTAATAAACTGACATTGAGACGCTAAAGCTTAGTAGCAAATAGG
																						Proteobacteria_ASV030	ACGGAGGGTGCAAGCGTTAATCGGAATTACTGGGCGTAAAGCGCACGTAGGCTGTAGTGTAAGTCAGGGGTGAAATCCCACGGCTCACCCGTGGAACTGCCTTTGATACTGCACAACTTGAATCCGGGAGAGGGTGGCGGAATTCCAGGTGTAGGAGTGAAATCCGTAGATATCTGGAGGAACACCGGTGGCGAAGGCGGCCACCTGGACCGGCATTGACGCTGAGGTGCGAAAGCGTGGGGAGCAAACAGG
																						Proteobacteria_ASV031	ACGGAGGGTGCGAGCGTTAATCGGAATAACTGGGCGTAAAGGGCACGCAGGCGGTGACTTAAGTGAGGTGTGAAAGCCCCGGGCTTAACCTGGGAATTGCATTTCATACTGGGTCGCTAGAGTACTTTAGGGAGGGGTAGAATTCCACGTGTAGCGGTGAAATGCGTAGAGATGTGGAGGAATACCGAAGGCGAAGGCAGCCCCTTGGGAATGTACTGACGCTCATGTGCGAAAGCGTGGGGAGCAAACAGG
																						Proteobacteria_ASV032	ACGGAGGGTGCGAGCGTTAATCGGAATTACTGGGCGTAAAGCGCACGTAGGCTGTTTTATAAGTCAGAGGTGAAATCCCATGGCTCAACCGTGGAACTGCCTTTGATACTATTGAACTTGAGTTCGGGAGAGGGTGGCGGAATTCCAGGTGTAGGAGTGAAATCCGTAGATATCTGGAGGAACATCAGTGGCGAAGGCGGCCACCTGGACCGGTACTGACGCTGAGGTGCGAAAGCGTGGGGAGCAAACAGG
																						Spirochaetes_ASV033	ACGTAAGGGGCAAGCGTTGTTCGGAATTATTGGGCGTAAAGGGCGCGTAGGCGGTTATGTAAGTCTGGGGTGAAATCAATCGGCTCAACCGGTTAATTGCCTTGGAAACTGTATGACTAGAGTCATGGAGGGGTAGTTGGAATTCCGCGTGTAGGGGTGAAATCTGTAGATATGCGGAAGAACACCGGTGGCGAAGGCGAACTACTAGCCAATGACTGACGCTGAGGCGCGAAAGTGCGGGGAGCAAACAGG
																						Spirochaetes_ASV034	ACGTAAGGGGCAAGCGTTGTTCGGAATTATTGGGCGTAAAGGGCGCGTAGGCGGTTATGTAAGTCTGGGGTGAAATCAATCGGCTCAACCGGTTAATTGCCTTGGAAACTGTGTAACTAGAGTCATGGAGGGGTAGTTGGAATTCCGCGTGTAGGGGTGAAATCTGTAGATATGCGGAAGAACACCGGTGGCGAAGGCGAACTACTAGCCAATGACTGACGCTGAGGCGCGAAAGTGCGGGGAGCAAACAGG
																						Spirochaetes_ASV035	ACGTAAGGGGCAAGCGTTGTTCGGAATTATTGGGCGTAAAGGGCGCGTAGGCGGTTATGTAAGTCTGGGGTGAAATCAATCGGCTCAACCGGTTAATTGCCTTGGAAACTGTGTGACTAGAGTCATGGAGGGGTAGTTGGAATTCCGCGTGTAGGGGTGAAATCTGTAGATATGCGGAAGAACACCGGTGGCGAAGGCGAACTACTAGCCAATGACTGACGCTGAGGCGCGAAAGTGCGGGGAGCAAACAGG
																						Spirochaetes_ASV036	ACGTAAGGGGCAAGCGTTGTTCGGAATTATTGGGCGTAAAGGGCGCGTAGGCGGTTATGTAAGTCTGGGGTGAAATCAATCGGCTTAACCGGTTAATTGCCTTGGAAACTGGATGACTAGAGTCATGGAGGGGTAGTTGGAATTCCGCGTGTAGGGGTGAAATCTGTAGATATGCGGAAGAACACCGGTGGCGAAGGCGAACTACTAGCCAATGACTGACGCTGAGGCGCGAAAGTGCGGGGAGCAAACAGG
																						Spirochaetes_ASV037	ACGTAAGGGGCAAGCGTTGTTCGGAATTATTGGGCGTAAAGGGCGCGTAGGCGGTTATGTAAGTCTGGGGTGAAATCAATCGGCTTAACCGGTTAATTGCCTTGGAAACTGTGTAACTAGAGTCATGGAGGGGTAGTTGGAATTCCGCGTGTAGGGGTGAAATCTGTAGATATGCGGAAGAACACCGGTGGCGAAGGCGAACTACTAGCCAATGACTGACGCTGAGGCGCGAAAGTGCGGGGAGCAAACAGG
																						Spirochaetes_ASV038	ACGTAAGGGGCAAGCGTTGTTCGGAATTATTGGGCGTAAAGGGCGCGTAGGCGGTTATGTAAGTCTGGGGTGAAATGTATCGGCTTAACCGGTAAATTGCCTTGGAAACTGTGTGACTAGAGTCATGGAGGGGTAGTTGGAATTCCGCGTGTAGGGGTGAAATCTGTAGATATGCGGAAGAACACCGGTGGCGAAGGCGAACTACTAGCCAATGACTGACGCTGAGGCGCGAAAGTGCGGGGAGCAAACAGG
																						Spirochaetes_ASV039	ACGTAAGGGGCAAGCGTTGTTCGGAATTATTGGGCGTAAAGGGCGCGTAGGCGGTTATGTAAGTCTGGGGTGAAATGTATCGGCTTAACCGGTAGATTGCCTTGGAAACTGGATGACTAGAGTCATGGAGGGGGAGTTGGAATTCCTAGTGTAGGGGTGAAATCTGTAGATATTAGGAAGAACACCGGTGGCGAAGGCGAACTTCTAGCCAATGACTGACGCTGAGGCGCGAAAGTGCGGGGAGCAAACAGG
																						Spirochaetes_ASV040	ACGTAAGGGGCAAGCGTTGTTCGGAATTATTGGGCGTAAAGGGCGCGTAGGCGGTTATGTAAGTCTGGGGTGAAATGTATCGGCTTAACCGGTAGATTGCCTTGGAAACTGGATGACTAGAGTCATGGAGGGGTGGTTGGAATTCCGCGTGTAGGGGTGAAATCTGTAGATATGCGGAAGAACACCGGTGGCGAAGGCGAACTACTAGCCAATGACTGACGCTGAGGCGCGAAAGTGCGGGGAGCAAACAGG
																						Spirochaetes_ASV041	ACGTAAGGGGCAAGCGTTGTTCGGAATTATTGGGCGTAAAGGGCGCGTAGGCGGTTTAATAAGCCTGATGTGAAATCCCGCAGCTTAACTGCGGAACTGCATTGGGAACTGTTTTACTTGAGTCGTGGAGGGGAAATTGGAATTCCTAGTGTAGGGGTGAAATCTGCAGATATTAGGAAGAACACCAATGGCGAAGGCAAATTTCCAGCCACTGACTGACGCTGAGGCGCGAAAGTGCGGGGAGCAAACAGG
																						Spirochaetes_ASV042	ACGTAAGGGGCAAGCGTTGTTCGGAATTATTGGGCGTAAAGGGCGCGTAGGCGGTTTTGTAAGCCTGATGTGAAATCCCACAGCTTAACTGTGGGTCTGCATTGGGAACTGCATTACTAGAGTCATGGAGGGGAAATTGGAATTCCTAGTGTACCGGTGAAATGGGTAGATATTAGGAAGAACACCAATGGCGAAGGCAAATTTCTAGCCAATGACTGACGCTGAGGCGCGAAAGTGCGGGGAGCAAACAGG
																						Spirochaetes_ASV043	ACGTAAGGGGCGAGCGTTGTTCGGAATTATTGGGCGTAAAGGGCGCGTAGGCGGCCAAGTAAGTCTGGGGTGAAAGCCCGCGGCTCAACCGCGGGACTGCCTTGGAAACTACTAGGCTAGAGTCATGGAGGGGGAGTTGGAATTCCTAGTGTAGGGGTGAAATCTATAGATATTAGGAAGAACACCGGTGGCGAAGGCGAACTTCTAGCCAATGACTGACGCTGAGGCGCGAAAGTGCGGGGAGCAAACAGG
																						Spirochaetes_ASV044	ACGTAAGGGGCGAGCGTTGTTCGGAATTATTGGGCGTAAAGGGCGCGTAGGCGGCCTGGCAAGTCTGGAGTGAAAGCCCGCGGCTCAACCGCGGGACTGCTTTGGAAACTACCTGGCTGGAGTCATAGAGGGGGAGTTGGAATTCCTTGTGTAGGGGTGAAATCTATAGATATAAGGAAGAACACCAATGGCGAAGGCAAACTTCTAGCTAATGACTGACGCTGAGGCGCGAAAGTGCGGGGAGCAAACAGG
																						Spirochaetes_ASV045	ACGTAAGGGGCGAGCGTTGTTCGGAATTATTGGGCGTAAAGGGCGCGTAGGCGGTTACGCAAGTCCGATGTGAAATACCGGTGCTCAACACCGGGGCTGCATTGGAAACTGCGGAACTGGAGTCATGGAGGGGGAGTTGGAATTCCTAGTGTAGGGGTGAAATCTATAGATATTAGGAAGAACACCGGTGGCGAAGGCGAACTTCTAGCCAGTGACTGACGCTGAGGCGCGAAAGTGCGGGGAGCAAACAGG
																						Spirochaetes_ASV046	ACGTAAGGGGCGAGCGTTGTTCGGAATTATTGGGCGTAAAGGGCGCGTAGGCGGTTACGCAAGTCCGGCGTGAAAGGCAGGAGCTCAACTCCTGGACTGCGCTGGAAACTGTGCAACTAGAGTCATGGAGGGGGAGTTGGAATTCCTGGTGTAGGGGTGAAATCTGTAGATATCAGGAAGAACACCGGTGGCGAAGGCGAACTTCCAGCCGATGACTGACGCTGAGGCGCGAAAGTGCGGGGAGCAAACAGG
																						Spirochaetes_ASV047	ACGTAAGGGGCGAGCGTTGTTCGGAATTATTGGGCGTAAAGGGCGCGTAGGCGGTTACGCAAGTCCGGCGTGAAAGGCAGGAGCTCAACTCCTGGACTGCGCTGGAAACTGTGTAACTGGAGTCCCGGAGGGGTAGTTGGAATTCCTGGTGTAGGGGTGAAATCTGTAGATATCAGGAAGAACACCGGTGGCGAAGGCGAACTACCAGCCGGTGACTGACGCTGAGGCGCGAAAGTGCGGGGAGCAAACAGG
																						Spirochaetes_ASV048	ACGTAAGGGGCGAGCGTTGTTCGGAATTATTGGGCGTAAAGGGCGCGTAGGCGGTTAGGTAAGTCTGACGTGAAATACCGGGGCTCAACCCCGGGGCTGCGTTGGAAACTGCAGAACTAGAGTCATGGAGGGGGAGTTGGAATTCCTAGTGTAGGGGTGAAATCTATAGATATTAGGAAGAACATCGGTGGCGAAGGCGAACTTCTAGCCAATGACTGACGCTGAGGCGCGAAAGTGCGGGGAGCAAACAGG
																						Spirochaetes_ASV049	ACGTAAGGGGCGAGCGTTGTTCGGAATTATTGGGCGTAAAGGGCGCGTAGGCGGTTAGGTAAGTCTGACGTGAAATACCGGTGCTCAACACCGGGGCTGCGTTGGATACTGCCAAACTAGAGTCATGGAGGGGGAGTTGGAATTCCTAGTGTAGGGGTGAAATCTATAGATATTAGGAAGAACACCGGTGGCGAAGGCGAACTTCTAGCCAATGACTGACGCTGAGGCGCGAAAGTGCGGGGAGCAAACAGG
																						Spirochaetes_ASV050	ACGTAAGGGGCGAGCGTTGTTCGGAATTATTGGGCGTAAAGGGCGCGTAGGCGGTTATGCAAGTCTGATGTGAAATACCGGGGCTCAACTCCGGGGCTGCATTGGAAACTGCGAAACTAGAGTCATGGAGGGGGAGTTGGAATTCCTAGTGTAGGGGTGAAATCTATAGATATTAGGAAGAACACCGGTGGCGAAGGCGAACTTCTAGCCAATGACTGACGCTGAGGCGCGAAAGTGCGGGGAGCAAACAGG
																						Spirochaetes_ASV051	ACGTAAGGGGCGAGCGTTGTTCGGAATTATTGGGCGTAAAGGGCGCGTAGGCGGTTATGTAAGTCTGATGTGAAATGGCGGGGCTCAACCCCGTCACTGCATGGGAAACTGTGTAACTAGAGTCATGGAGGGGTAGTTGGAATTCCGCGTGTAGGGGTGAAATCTGTAGATATGCGGAAGAACACCGGTGGCGAAGGCGAACTACTAGCCAAAGACTGACGCTGAGGCACGAAAGTGCGGGGAGCAAACAGG
																						Spirochaetes_ASV052	ACGTAAGGGGCGAGCGTTGTTCGGAATTATTGGGCGTAAAGGGCGCGTAGGCGGTTATGTAAGTCTGGCGTGAAAGGCGGGAGCTTAACTCCCGGACTGCGTTGGAAACTGTATAACTAGAGTCATGGAGGGGGAGTTGGAATTCCTGGTGTAGGGGTGAAATCTGTAGATATCAGGAAGAACACCGGTGGCGAAGGCGAACTTCCAGCCAATGACTGACGCTGAGGCGCGAAAGTGCGGGGAGCAAACAGG
																						Spirochaetes_ASV053	ACGTAAGGGGCGAGCGTTGTTCGGAATTATTGGGCGTAAAGGGCGCGTAGGCGGTTATGTAAGTCTGGGGTGAAATCAATCGGCTCAACCGGTTAATAGCCTTGGAAACTGGATGACTTGAGTCATGGAGGGGTAGTTGGAATTCCGCGTGTAGGGGTGAAATCTGTAGATATGCGGAAGAACACCGGTGGCGAAGGCGAACTACTAGCCAAAGACTGACGCTGAGGCGCGAAAGTGCGGGGAGCAAACAGG
																						Spirochaetes_ASV054	ACGTAAGGGGCGAGCGTTGTTCGGAATTATTGGGCGTAAAGGGCGCGTAGGCGGTTATGTAAGTCTGGGGTGAAATCAATCGGCTCAACCGGTTAATAGCCTTGGAAACTGTGTGACTTGAGTCATGGAGGGGTAGTTGGAATTCCGCGTGTAGGGGTGAAATCTGTAGATATGCGGAAGAACACCGGTGGCGAAGGCGAACTACTAGCCAAAGACTGACGCTGAGGCGCGAAAGTGCGGGGAGCAAACAGG
																						Spirochaetes_ASV055	ACGTAAGGGGCGAGCGTTGTTCGGAATTATTGGGCGTAAAGGGCGCGTAGGCGGTTATGTAAGTCTGGGGTGAAATCAATCGGCTCAACCGGTTAATGGCCTTGGAAACTGTATGACTAGAGTCATGGAGGGGTAGTTGGAATTCCGCGTGTAGGGGTGAAATCTGTAGATATGCGGAAGAACACCGGTGGCGAAGGCGAACTACTAGCCAATGACTGACGCTGAGGCGCGAAAGTGCGGGGAGCAAACAGG
																						Spirochaetes_ASV056	ACGTAAGGGGCGAGCGTTGTTCGGAATTATTGGGCGTAAAGGGCGCGTAGGCGGTTATGTAAGTCTGGGGTGAAATCAATCGGCTCAACCGGTTAATTGCCTTGGAAACTGGATGACTAGAGTCATGGAGGGGTAGTTGGAATTCCGCGTGTAGGGGTGAAATCTGTAGATATGCGGAAGAACACCGGTGGCGAAGGCGAACTACTAGCCAATGACTGACGCTGAGGCGCGAAAGTGCGGGGAGCAAACAGG
																						Spirochaetes_ASV057	ACGTAAGGGGCGAGCGTTGTTCGGAATTATTGGGCGTAAAGGGCGCGTAGGCGGTTATGTAAGTCTGGGGTGAAATCAATCGGCTTAACCGGTTAATTGCCTTGGAAACTGGATGACTAGAGTCATGGAGGGGTAGTTGGAATTCCGCGTGTAGGGGTGAAATCTGTAGATATGCGGAAGAACACCGGTGGCGAAGGCGAACTACTAGCCAATGACTGACGCTGAGGCGCGAAAGTGCGGGGAGCAAACAGG
																						Spirochaetes_ASV058	ACGTAAGGGGCGAGCGTTGTTCGGAATTATTGGGCGTAAAGGGCGCGTAGGCGGTTATGTAAGTCTGGGGTGAAATCAATCGGCTTAACCGGTTAATTGCCTTGGAAACTGTGTAACTAGAGTCATGGAGGGGTAGTTGGAATTCCGCGTGTAGGGGTGAAATCTGTAGATATGCGGAAGAACACCGGTGGCGAAGGCGAACTACTAGCCAATGACTGACGCTGAGGCGCGAAAGTGCGGGGAGCAAACAGG
																						Spirochaetes_ASV059	ACGTAAGGGGCGAGCGTTGTTCGGAATTATTGGGCGTAAAGGGCGCGTAGGCGGTTATGTAAGTCTGGGGTGAAATCAATCGGCTTAACCGGTTAATTGCCTTGGAAACTGTGTGACTAGAGTCATGGAGGGGTAGTTGGAATTCCGCGTGTAGGGGTGAAATCTGTAGATATGCGGAAGAACACCGGTGGCGAAGGCGAACTACTAGCCAAAGACTGACGCTGAGGCGCGAAAGTGCGGGGAGCAAACAGG
																						Spirochaetes_ASV060	ACGTAAGGGGCGAGCGTTGTTCGGAATTATTGGGCGTAAAGGGCGCGTAGGCGGTTATGTAAGTCTGGGGTGAAATGTATCGGCTTAACCGGTAAATTGCCTTGGAAACTGGATGACTAGAGTCATGGAGGGGTAGTTGGAATTCCGCGTGTAGGGGTGAAATCTGTAGATATGCGGAAGAACACCGGTGGCGAAGGCGAACTACTAGCCAATGACTGACGCTGAGGCGCGAAAGTGCGGGGAGCAAACAGG
																						Spirochaetes_ASV061	ACGTAAGGGGCGAGCGTTGTTCGGAATTATTGGGCGTAAAGGGCGCGTAGGCGGTTATGTAAGTCTGGGGTGAAATGTATCGGCTTAACCGGTAGATTGCCTTGGAAACTGGATGACTAGAGTCATGGAGGGGGAGTTGGAATTCCTAGTGTAGGGGTGAAATCTGTAGATATTAGGAAGAACACCGGTGGCGAAGGCGAACTTCTAGCCAATGACTGACGCTGAGGCGCGAAAGTGCGGGGAGCAAACAGG
																						Spirochaetes_ASV062	ACGTAAGGGGCGAGCGTTGTTCGGAATTATTGGGCGTAAAGGGCGCGTAGGCGGTTATGTAAGTCTGGGGTGAAATGTATCGGCTTAACCGGTAGATTGCCTTGGAAACTGGATGACTAGAGTCATGGAGGGGTGGTTGGAATTCCGCGTGTAGGGGTGAAATCTGTAGATATGCGGAAGAACACCGGTGGCGAAGGCGAACTACTAGCCAATGACTGACGCTGAGGCGCGAAAGTGCGGGGAGCAAACAGG
																						Spirochaetes_ASV063	ACGTAAGGGGCGAGCGTTGTTCGGAATTATTGGGCGTAAAGGGCGCGTAGGCGGTTATGTAAGTCTGTGGTGAAAGGGCAGGGCTTAACCCTGTCACTGCCATGGAAACTGTATAACTAGAGTCATGGAGGGGTAGTTGGAATTCCGCGTGTAGGGGTGAAATCTGTAGATATGCGGAAGAACACCGGTGGCGAAGGCGAACTACTAGCCAATGACTGACGCTGAGGCACGAAAGTGCGGGGAGCAAACAGG
																						Spirochaetes_ASV064	ACGTAAGGGGCGAGCGTTGTTCGGAATTATTGGGCGTAAAGGGCGCGTAGGCGGTTTTGTAAGCCTGATGTGAAATCCCACAGCTTAACTGTGGGTCTGCATTGGGAACTGCATTACTAGAGTTATGGAGGGGAAGTTGGAATTCCTAGTGTAGGGGTGAAATCTATAGATATTAGGAAGAACACCAATGGCGAAGGCAAACTTCTAGCCAATAACTGACGCTGAGGCGCGAAAGTGCGGGGAGCAAACAGG
																						Spirochaetes_ASV065	ACGTAAGGGGCGAGCGTTGTTCGGAATTATTGGGCGTAAAGGGCGCGTAGGCGGTTTTGTAAGTCTGATGTGAAATGGCGGGGCTCAACCCCGTCACGGCATTGGAAACTGTGAGACTAGAGTCATGGAGGGGTAGTTGGAATTCCGCGTGTAGGGGTGAAATCTGTAGATATGCGGAAGAACACCGGTGGCGAAGGCGAACTACTAGCCAATGACTGACGCTGAGGCGCGAAAGTGCGGGGAGCAAACAGG
																						Spirochaetes_ASV066	ACGTAAGGGGCGAGCGTTGTTCGGAATTATTGGGCGTAAAGGGTGCGTAGGCGGATATGTAAGCCTGGCGTGAAATCCTCCGGCTTAACCGGAGAACTGCGTTGGGAACTGCATAACTTGAGTCATGGAGGGGTAGTTGGAATTCCGCGTGTAGGGGTGAAATCTGTAGATATGCGGAAGAACACCGGTGGCGAAGGCGAACTACTAGCCAATGACTGACGCTGAGGCACGAAAGTGCGGGGAGCAAACAGG
																						Spirochaetes_ASV067	ACGTAAGGGGCGAGCGTTGTTCGGAATTATTGGGCGTAAAGGGTGCGTAGGCGGATATGTAAGCCTGGCGTGAAATCCTCCGGCTTAACCGGAGAACTGCGTTGGGAACTGCGTAACTTGAGTCATGGAGGGGTAGTTGGAATTCCGCGTGTAGGGGTGAAATCTGTAGATATGCGGAAGAACACCGGTGGCGAAGGCGAACTACTAGCCAATGACTGACGCTGAGGCACGAAAGTGCGGGGAGCAAACAGG
																						Spirochaetes_ASV068	ACGTAAGGGGCGAGCGTTGTTCGGAATTATTGGGCGTAAAGGGTGCGTAGGCGGTTATGTAAGCCTGGCGTGAAAGGCGGGAGCTTAACTCCCGGACTGCGCTGGGAACTGGATAACTTGAGTCATGGAGGGGCAGCTGGAATTCCTGGTGTAGGGGTGAAATCTGTAGATATCAGGAAGAACACCGGTGGCGAAGGCGAGCTGCTAGCCAATGACTGACGCTGAGGCACGAAAGTGCGGGGAGCAAACAGG
																						Spirochaetes_ASV069	ACGTAAGGGGCGAGCGTTGTTCGGAATTATTGGGCGTAAAGGGTGCGTAGGCGGTTATGTAAGCCTGGCGTGAAAGGCGGGAGCTTAACTCCCGGACTGCGCTGGGAACTGTATAACTAGAGTCATGGAGGGGCAGCTGGAATTCCGCGTGTAGGGGTGAAATCTGTAGATATGCGGAAGAACACCGGTGGCGAAGGCGAGCTGCTAGCCAATGACTGACGCTGAGGCACGAAAGTGCGGGGAGCAAACAGG
																						Spirochaetes_ASV070	ACGTAAGGGGCGAGCGTTGTTCGGAATTATTGGGCGTAAAGGGTGCGTAGGCGGTTATGTAAGCCTGGCGTGAAAGGCGGGAGCTTAACTCCCGGACTGCGCTGGGAACTGTATAACTAGAGTCATGGAGGGGCAGCTGGAATTCCTGGTGTAGGGGTGAAATCTGTAGATATCAGGAAGAACACCGGTGGCGAAGGCGAGCTGCTAGCCAATGACTGACGCTGAGGCACGAAAGTGCGGGGAGCAAACAGG
																						Spirochaetes_ASV071	ACGTAAGGGGCGAGCGTTGTTCGGAATTATTGGGCGTAAAGGGTGCGTAGGCGGTTATGTAAGCCTGGCGTGAAAGGCGGGAGCTTAACTCCCGGACTGCGCTGGGAACTGTATAACTGGAGTCATGGAGGGGCAGCTGGAATTCCGCGTGTAGGGGTGAAATCTGTAGATATGCGGAAGAACACCGGTGGCGAAGGCGAGCTGCTAGCCAATGACTGACGCTGAGGCACGAAAGTGCGGGGAGCAAACAGG
																						Spirochaetes_ASV072	ACGTAAGGGGCGAGCGTTGTTCGGAATTATTGGGCGTAAAGGGTGCGTAGGCGGTTATGTAAGCCTGGCGTGAAAGGCGGGAGCTTAACTCCCGGACTGCGCTGGGAACTGTATAACTGGAGTCATGGAGGGGCAGCTGGAATTCCTGGTGTAGGGGTGAAATCTGTAGATATCAGGAAGAACACCGGTGGCGAAGGCGAGCTGCTAGCCAATGACTGACGCTGAGGCACGAAAGTGCGGGGAGCAAACAGG
																						Spirochaetes_ASV073	ACGTAAGGGGCGAGCGTTGTTCGGAATTATTGGGCGTAAAGGGTGCGTAGGCGGTTATGTAAGCCTGGCGTGAAAGGCGGGAGCTTAACTCCCGGACTGCGCTGGGAACTGTATGACTTGAGTCATGGAGGGGCAGCTGGAATTCCTGGTGTAGGGGTGAAATCTGTAGATATCAGGAAGAACACCGGTGGCGAAGGCGAGCTGCTAGCCAATGACTGACGCTGAGGCACGAAAGTGCGGGGAGCAAACAGG
																						Spirochaetes_ASV074	ACGTAAGGGGCGAGCGTTGTTCGGAATTATTGGGCGTAAAGGGTGCGTAGGCGGTTATGTAAGCCTGGCGTGAAAGGCGGGAGCTTAACTCCCGGACTGCGCTGGGAACTGTGTAACTAGAGTCATGGAGGGGCAGCTGGAATTCCGCGTGTAGGGGTGAAATCTGTAGATATGCGGAAGAACACCGGTGGCGAAGGCGAGCTGCTAGCCAATGACTGACGCTGAGGCACGAAAGTGCGGGGAGCAAACAGG
																						Spirochaetes_ASV075	ACGTAAGGGGCGAGCGTTGTTCGGAATTATTGGGCGTAAAGGGTGCGTAGGCGGTTATGTAAGCCTGGCGTGAAAGGCGGGAGCTTAACTCCCGGACTGCGCTGGGAACTGTGTAACTAGAGTCATGGAGGGGCAGCTGGAATTCCTGGTGTAGGGGTGAAATCTGTAGATATCAGGAAGAACACCGGTGGCGAAGGCGAGCTGCTAGCCAATGACTGACGCTGAGGCACGAAAGTGCGGGGAGCAAACAGG
																						Spirochaetes_ASV076	ACGTAAGGGGCGAGCGTTGTTCGGAATTATTGGGCGTAAAGGGTGCGTAGGCGGTTATGTAAGCCTGGCGTGAAAGGCGGGAGCTTAACTCCCGGACTGCGCTGGGAACTGTGTAACTTGAGTCATGGAGGGGCAGCTGGAATTCCTGGTGTAGGGGTGAAATCTGTAGATATCAGGAAGAACACCGGTGGCGAAGGCGAGCTGCTAGCCAATGACTGACGCTGAGGCACGAAAGTGCGGGGAGCAAACAGG
																						Spirochaetes_ASV077	ACGTAAGGGGCGAGCGTTGTTCGGAATTATTGGGCGTAAAGGGTGCGTAGGCGGTTATGTAAGCCTGGCGTGAAAGGCGGGAGCTTAACTCCCGGACTGCGCTGGGAACTGTGTGACTAGAGTCATGGAGGGGCAGCTGGAATTCCTGGTGTAGGGGTGAAATCTGTAGATATCAGGAAGAACACCGGTGGCGAAGGCGAGCTGCTAGCCAATGACTGACGCTGAGGCACGAAAGTGCGGGGAGCAAACAGG
																						Spirochaetes_ASV078	ACGTAAGGGGCGAGCGTTGTTCGGAATTATTGGGCGTAAAGGGTGCGTAGGCGGTTATGTAAGCCTGGCGTGAAAGGCGGGAGCTTAACTCCCGGACTGCGTTGGGAACTGTATAACTAGAGTCATGGAGGGGCAGCTGGAATTCCGCGTGTAGGGGTGAAATCTGTAGATATGCGGAAGAACACCGGTGGCGAAGGCGAGCTGCTAGCCAATGACTGACGCTGAGGCACGAAAGTGCGGGGAGCAAACAGG
																						Spirochaetes_ASV079	ACGTAAGGGGCGAGCGTTGTTCGGAATTATTGGGCGTAAAGGGTGCGTAGGCGGTTATGTAAGCCTGGCGTGAAAGGCGGGAGCTTAACTCCCGGACTGCGTTGGGAACTGTATAACTAGAGTCATGGAGGGGCAGCTGGAATTCCTGGTGTAGGGGTGAAATCTGTAGATATCAGGAAGAACACCGGTGGCGAAGGCGAGCTGCTAGCCAATGACTGACGCTGAGGCACGAAAGTGCGGGGAGCAAACAGG
																						Spirochaetes_ASV080	ACGTAAGGGGCGAGCGTTGTTCGGAATTATTGGGCGTAAAGGGTGCGTAGGCGGTTATGTAAGCCTGGCGTGAAAGGCGGGAGCTTAACTCCCGGACTGCGTTGGGAACTGTATAACTAGAGTCATGGAGGGGTGGTTGGAATTCCTGGTGTAGGGGTGAAATCTGTAGATATCAGGAAGAACACCGGTGGCGAAGGCGAACTACTAGCCAATGACTGACGCTGAGGCACGAAAGTGCGGGGAGCAAACAGG
																						Spirochaetes_ASV081	ACGTAAGGGGCGAGCGTTGTTCGGAATTATTGGGCGTAAAGGGTGCGTAGGCGGTTATGTAAGCCTGGCGTGAAAGGCGGGAGCTTAACTCCCGGACTGCGTTGGGAACTGTGTAACTAGAGTCATGGAGGGGCAGCTGGAATTCCTGGTGTAGGGGTGAAATCTGTAGATATCAGGAAGAACACCGGTGGCGAAGGCGAGCTGCTAGCCAATGACTGACGCTGAGGCACGAAAGTGCGGGGAGCAAACAGG
																						Spirochaetes_ASV082	ACGTAAGGGGCGAGCGTTGTTCGGAATTATTGGGCGTAAAGGGTGCGTAGGCGGTTATGTAAGCCTGGCGTGAAATCCTCTGGCTTAACCAGGGAACTGCGCTGGGAACTGTATGACTAGAGTCATGGAGGGGTAGTTGGAATTCCGCGTGTAGGGGTGAAATCTGTAGATATGCGGAAGAACACCGGTGGCGAAGGCGAACTACTAGCCAATGACTGACGCTGAGGCACGAAAGTGCGGGGAGCAAACAGG
																						Spirochaetes_ASV083	ACGTAAGGGGCGAGCGTTGTTCGGAATTATTGGGCGTAAAGGGTGCGTAGGCGGTTATGTAAGTCTGTGGTGAAATGGCAGGGCTCAACCCTGTCACTGCCATGGAAACTGTGTAACTAGAGTCATGGAGGGGCAGCTGGAATTCCTGGTGTAGGGGTGAAATCTGTAGATATCAGGAAGAACACCGGTGGCGAAGGCGAGCTGCTAGCCAATGACTGACGCTGAGGCACGAAAGTGCGGGGAGCAAACAGG
																						Spirochaetes_ASV084	ACGTAAGGGGCGAGCGTTGTTCGGAATTATTGGGCGTAAAGGGTGCGTAGGCGGTTATGTAAGTCTGTGGTGAAATGGCAGGGCTCAACCCTGTCACTGCCATGGAAACTGTGTAACTGGAGTCATGGAGGGGCAGCTGGAATTCCTGGTGTAGGGGTGAAATCTGTAGATATCAGGAAGAACACCGGTGGCGAAGGCGAGCTGCTAGCCAATGACTGACGCTGAGGCACGAAAGTGCGGGGAGCAAACAGG
																						Spirochaetes_ASV085	ACGTAAGGGGCGAGCGTTGTTCGGAATTATTGGGCGTAAAGGGTGCGTAGGCGGTTATGTAAGTCTGTGGTGAAATGGCAGGGCTCAACCCTGTCACTGCCATGGAAACTGTGTAACTGGAGTCATGGAGGGGTAGTTGGAATTCCTAGTGTAGGGGTGAAATCTGTAGATATTAGGAAGAACACCGGTGGCGAAGGCGAACTACTAGCCAATGACTGACGCTGAGGCACGAAAGTGCGGGGAGCAAACAGG
																						Spirochaetes_ASV086	ACGTAAGGGGCGAGCGTTGTTCGGAATTATTGGGCGTAAAGGGTGCGTAGGCGGTTATGTAAGTCTGTGGTGAAATGGCAGGGCTCAACCCTGTCACTGCCATGGAAACTGTGTAACTGGAGTCATGGAGGGGTAGTTGGAATTCCTGGTGTAGGGGTGAAATCTGTAGATATCAGGAAGAACACCGGTGGCGAAGGCGAGCTACTAGCCAATGACTGACGCTGAGGCACGAAAGTGCGGGGAGCAAACAGG
																						Spirochaetes_ASV087	ACGTAAGGGGCGAGCGTTGTTCGGAATTATTGGGCGTAAAGGGTGCGTAGGCGGTTATGTAAGTCTGTGGTGAAATGGCAGGGCTTAACCCTGTCACTGCCATGGAAACTGTATAACTAGAGTCATGGAGGGGCAGCTGGAATTCCTGGTGTAGGGGTGAAATCTGTAGATATCAGGAAGAACACCGGTGGCGAAGGCGAGCTGCTAGCCAATGACTGACGCTGAGGCACGAAAGTGCGGGGAGCAAACAGG
																						Spirochaetes_ASV088	ACGTAAGGGGCGAGCGTTGTTCGGAATTATTGGGCGTAAAGGGTGCGTAGGCGGTTATGTAAGTCTGTGGTGAAATGGCAGGGCTTAACCCTGTCACTGCCATGGAAACTGTATAACTGGAGTCATGGAGGGGCAGCTGGAATTCCTGGTGTAGGGGTGAAATCTGTAGATATCAGGAAGAACACCGGTGGCGAAGGCGAGCTGCTAGCCAATGACTGACGCTGAGGCACGAAAGTGCGGGGAGCAAACAGG
																						Spirochaetes_ASV089	ACGTAAGGGGCGAGCGTTGTTCGGAATTATTGGGCGTAAAGGGTGCGTAGGCGGTTATGTAAGTCTGTGGTGAAATGGTAGGGCTTAACCCTATCACTGCCATGGAAACTGTGTAACTAGAGTCATGGAGGGGTAGTTGGAATTCCGCGTGTAGGGGTGAAATCTGTAGATATGCGGAAGAACACCGGTGGCGAAGGCGAACTACTAGCCAATGACTGACGCTGAGGCACGAAAGTGCGGGGAGCAAACAGG
																						Spirochaetes_ASV090	ACGTAAGGGGCGAGCGTTGTTCGGAATTATTGGGCGTAAAGGGTGCGTAGGCGGTTGCGCAAGCCTGGCGTGAAAGGCGGGAGCTTAACTCCCGGACTGCGCTGGGAACTGCGCGACTGGAGTCATGGAGGGGCAGCTGGAATTCCTGGTGTAGGGGTGAAATCTGTAGATATCAGGAAGAACACCGGTGGCGAAGGCGAGCTGCTAGCCAATGACTGACGCTGAGGCACGAAAGTGCGGGGAGCAAACAGG
																						Spirochaetes_ASV091	ACGTAAGTTGCGAGCGTTGTTCGGAATTATTGGGCGTAAAGGGCATGTAGGCGGCGCGCTAAGCTCGGTGTGAAATCCTCAGGCTTAACTTGAGGACTGCATCGAGAACTGGCGGGCTTGAGTTACTGAAAGGGAATCGGAATTCCTAGTGTAGGGGTGAAATCTGTAGATATTAGGAAGAACACCAATGGCGAAGGCAGGTTTCCGGCAGATAACTGACGCTGAGGTGCGAAGGTGCGGGGAGCGAACAGG
																						Spirochaetes_ASV092	ACGTAAGTTGCGAGCGTTGTTCGGAATTATTGGGCGTAAAGGGCATGTAGGCGGTATGGCAAGCCTGACGTGAAATCTCCGGGCTCAACCCGGAGGGTGCGTTGGGAACTGCCATACTTGAGTTGCTGAGGGGAAGCCGGAATTCCAGGTGTAGGGGTGAAATCTGTAGATATCTGGAAGAACACCAATGGCGAAGGCAGGCTTCTGGCAGACGACTGACGCTGAGGTGCGAAGGTGCGGGGAGCGAACAGG
																						Spirochaetes_ASV093	ACGTAAGTTGCGAGCGTTGTTCGGAATTATTGGGCGTAAAGGGCATGTAGGCGGTCAAGCAAGCTTGATGTGAAATCCATGGGCTCAACCCGTGAACTGCATTGAGAACTATTTGACTTGAATTACCGAGGGGAAGCCGGAATTCCAGGTGTAGGGGTGAAATCTGTAGATATCTGGAAGAACACCAATGGCGAAGGCAGGCTTCTATTGGATAATTGACGCTGAGGTGCGAAGGTGCGGGGAGCGAACAGG
																						Spirochaetes_ASV094	ACGTAAGTTGCGAGCGTTGTTCGGAATTATTGGGCGTAAAGGGCATGTAGGCGGTCATGCAAGCTTGATGTGAAATCCATGGGCTCAACCCGTGAACTGCATTGAGAACTATATGACTTGAGTTACCGAGGGGAAGCCGGAATTCCAGGTGTAGGGGTGAAATCTGTAGATATCTGGAAGAACACCGATGGCGAAGGCAGGCTTCTATTGGATAACTGACGCTGAGGTGCGAAGGTGCGGGGAGCAAACAGG
																						Spirochaetes_ASV095	ACGTAAGTTGCGAGCGTTGTTCGGAATTATTGGGCGTAAAGGGCATGTAGGCGGTTAATTAAGCTTGATGTGAAATGTAGAGGCTTAACCTTTGAGCTGCATTGAGAACTGATTGACTAGAGTTACTGAGAGGGAACCGGAATTCCTAGTGTAGGGGTGAAATCTGTAGATATTAGGAAGAACACCAATGGCGAAGGCAGGTTTCTGGCAGATGACTGACGCTGATGTGCGAAGGTGCGGGGAGCGAACAGG
																						Spirochaetes_ASV096	ACGTAAGTTGCGAGCGTTGTTCGGAATTATTGGGCGTAAAGGGTATGTAGGCGGTCATGCAAGCTTGATGTGAAATCCATGGGCTCAACCCGTGAACTGCATTGAGAACTATGTGACTTGAGTTACCGAGGGGAAACCGGAATTCCAGGTGTAGGGGTGAAATCTGTAGATATCTGGAAGAACACCGATGGCGAAGGCAGGTTTCCATTGGATGACTGACGCTGAGGTACGAAGGTGCGGGGAGCAAACAGG
																						Spirochaetes_ASV097	ACGTAAGTTGCGAGCGTTGTTCGGAATTATTGGGCGTAAAGGGTATGTAGGCGGTCATGCAAGCTTGATGTGAAATCCATGGGCTCAACCCGTGAACTGCATTGAGAACTATGTGACTTGAGTTACCGAGGGGAAACCGGAATTCCAGGTGTAGGGGTGAAATCTGTAGATATCTGGAAGAACACCGATGGCGAAGGCAGGTTTCTATTGGATAACTGACGCTGAGGTACGAAGGTGCGGGGAGCAAACAGG
																						Spirochaetes_ASV098	ACGTAAGTTGCGAGCGTTGTTCGGAATTATTGGGCGTAAAGGGTATGTAGGCGGTCATGCAAGCTTGATGTGAAATCCATGGGCTCAACCCGTGAACTGCATTGAGAACTATGTGACTTGAGTTACCGAGGGGAAACCGGAATTCCAGGTGTAGGGGTGAAATCTGTAGATATCTGGAAGAACACCGATGGCGAAGGCAGGTTTCTATTGGATGACTGACGCTGAGGTACGAAGGTGCGGGGAGCAAACAGG
																						Synergistetes_ASV099	ACGTAGGGGGCGAGCGTTGTCCGGAATTACTGGGCGTAAAGGGCATGTAGGCTGTGCTGTAAGTCAGCTGTTAAAAGATGCGGCTTAACCGTGTTTCGCAGTTGAAACTACAGCGCTGGAGTACCGGAGAGGCAAGTGGAATTCCCAGTGTAGCGGTGAAATGCGTAGATATTGGGAAGAACATCGGTGGCGAAGGCGACTTGCTGGTCGGTAACTGACGCTAATATGCGAAAGCTAGGGGAGCAAACGGG
																						UltEnd32_Bacteria;Elusimicrobiota;Endomicrobia;Endomicrobiales;Endomicrobiaceae;Endomicrobium;_144	ACGTAGGTGGCGAGCGTTACTCGGAATTACTAGGCGTAAAGCGTATGCAGGCGGTCGTATAAGTCTTTAGTAAAATTTCCCGGCTCAACCGGGAAAAGCCTAAGGATACTGTTCGGCTTGAGTGTGGGAGAGGGAGATGGAATCCCTGGTGTAGCGGTGAAATGCGTAGATATCAGGAGGAACACCGATGGCGAAAGCAATCTCCTGGACCAATACTGACGCTGATATACGAAAGCTAGGGTAGCAAACAGG
																						UltEnd33_Bacteria;Elusimicrobiota;Endomicrobia;Endomicrobiales;Endomicrobiaceae;Endomicrobium;_112	ACGTAGGTGGCGAGCGTTACTCGGAATTACTAGGCGTAAAGCGTATGCAGGCGGTCGTATAAGTCTTTAGTAAAATTTCCCGGCTCAACCGGGAAAAGCCTAAGGATACTGTTCGGCTTGAGTGTGGGAGAGGGAGATGGAATTCCTGGTGTAGCGGTGAAATGCGTAGAKATCAGGAGGAACACCGATGGCGAANGCAGTCTCCTGNACCAATACTGACGCTGATATACGAAAGCTAGGGTAGCAAACAGG
																						UltEnd39_Bacteria;Elusimicrobiota;Endomicrobia;Endomicrobiales;Endomicrobiaceae;Endomicrobium;_67	ACGTAGGTGGCGAGCGTTACTCGGAATTACTAGGCGTAAAGCGTATGTAGGCGGTTAGATAAGTCTTTAGTGAAATTTCTCGGCTCAACCGGGAAAGGTCTAAGGATACTGTTTGGCTTGAGTGTGGGAGGGGGAGACGGAATTCCTGGTGTAGCGGTGAAATGCGTAGATATCAGGAGGAACACCGAGGGCGAAAGCAGTCTCCTGGACCAATACTGACGCTGATGTACGAAAGCTAGGGTAGCAAACAGG
																						UltSp128_Bacteria;Spirochaetota;Spirochaetia;Spirochaetales;Spirochaetaceae;Treponema;_1074	ACGTAAGTTGCGAGCGTTGTTCGGAATTATTGGGCGTAAAGGGCATGTAGGCGGTTGATTAAGCTTGATGTGAAATGTAGAGGCTTAACCTTTGAGCTGCATTGAGAACTGATTGACTAGAGTTACTGAGAGGGAACCGGAATTCCTAGTGTAGGGGTGAAATCTGTAGATATTAGGGAGAACACCAATGGCGAAGGCAGGTTTCTGGCAGATGACTGACGCTGATGTGCGAAGGTGCGGGGAGCGAACAGG
																						UltSp129_Bacteria;Spirochaetota;Spirochaetia;Spirochaetales;Spirochaetaceae;Treponema;_1078	ACGTAAGTTGCGAGCGTTGTTCGGAATTATTGGGCGTAAAGGGCATGTAGGCGGTTAATTAAGCTTGATGTGAAATGTAGAGGCTTAACCTTTGAGCTGCATTGAGAACTGATTGACTAGAGTTACTGAGAGGGAACCGGAATTCCTAGTGTAGGGGTGAAATCCGTAGATATTAGGAAGAACACCAATGGCGAAGGCAGGTTTCTGGCAGATGACTGACGCTGATGTGCGAAGGTGCGGGGAGCGAACAGG
																						UltSpi65_Bacteria;Spirochaetota;Spirochaetia;Spirochaetales;Spirochaetaceae;Treponema;_1158	ACGTAAGGAGCGAGCGTTGTTCGGAATTATTGGGCGTAAAGGGCGCGTAGGCGGTTAGGTAAGTCTGACGTGAAATACCGGGGCTCAACCCCGGGGCTGCGTTGGAAACTGCAGAACTAGAGTCATGGAGGGGGAGTTGGAATTCCTAGTGTAGGGGTGAAATCTATAGATATTAGGAAGAACATCGGCGGCGAAGGCGAACTTCTAGCCAATGACTGACGCTGAGGCGCGAAAGTGCGGGGAGCAAACAGG
																						UltSpi67_Bacteria;Spirochaetota;Spirochaetia;Spirochaetales;Spirochaetaceae;Treponema;_1016	ACGTAAGGGGCGAGCGTTGTTCGGAATTATTGGGCGTAAAGGGCGCGTAGGCGGCCTGGCAAGTCTGGAGTGAAAGCTCGCGGCTCAACCGCGGGACTGCTTTGGAAACTACCTGGCTGGAGTCATAGAGGGGGAGTTGGAATTCCTAGTGTACCGGTGAAATGGGTAGATATTAGGAAGAACACCAATGGCGAAGGCAAACTTCTAGCTAATGACTGACGCTGAGGCGCGAAAGTGCGGGGAGCAAACAGG
																						UltSpi74_Bacteria;Spirochaetota;Spirochaetia;Spirochaetales;Spirochaetaceae;Treponema;_1188	ACGTAAGGGGCGAGCGTTGTTCGGAATTATTGGGCGTAAAGGGCGCGTAGGCGGCCTGGCAAGTCTGGAGTGAAAGCCCGCGGCTCAACCGCGGGACTGCTTTGGAAACTACCTGGCTAGAGTCATAGAGGGGGAGTTGGAATTCCTAGTGTAGGGGTGAAATCTATAGATATTAGGAAGAACACCAATGGCGAAGGCAAACTTCTAGCTAATGACTGACGCTGAGCGCGAAAGTGCGGGGAGCAAACAGG
																						UltTer10_Bacteria;Elusimicrobiota;Endomicrobia;Endomicrobiales;Endomicrobiaceae;Endomicrobium;_2	ACGTAGGTGGCGAGCGTTACTCGGAATTACTAGGCGTAAAGCGTATGTAGGCGGTCGTATAAGTCTTTAGTGAAATTTCTCGGCTTAACCGGGAAAGGTCTAAGGATACTGTTCGACTTGAGTGTGGGAGGGGGAGACGGAATTCCTGGTGTAGCGGTGAAATGCGTAGATATCAGGAGGAACACCGATGGCGAAAGCAGTCTCCTGGTCCAATACTGACGTTAAAGTACGAAAGCTAGGGTAGCAAACAGG
																						UltTer21_Bacteria;Elusimicrobiota;Endomicrobia;Endomicrobiales;Endomicrobiaceae;Endomicrobium;_73	ACGTAGGTGGCGAGCGTTACTCGGAATTACTAGGCGTAAAGCGTATGTAGGCGGTTAGATAAGTCTTTAGTGAAATTTCTCGGCTCAACCGGGAAAGGTCTAAGGATACTGTTTGACTTGAGTGTGGGAGGGGGAGACGGAATTCCTGGTGTAGCGGTGAAATGTGTAGATATCAGGAGGAACACCGATGGCGAAAGCAGTCTCCTGGACCAATACTGCCGCTAATGTACGAAAGCTACCCTAGCGGGCAGG
																						UltTer22_Bacteria;Elusimicrobiota;Endomicrobia;Endomicrobiales;Endomicrobiaceae;Endomicrobium;_11	ACGTAGGTGGCGAGCGTTACTCGGAATTACTAGGCGTAAAGCGTATGTAGGCGGTTAGATAAGTCTTTAGTGAAATTTCTCGGCTTAACCGGGAAAGGACTAATGATACTGTTTGACTTGAGTGTGGGATAGGGAGACGGAATTCCTGGTGTAGCGGTGAAATGCGTAGATATCAGGAGGAACACCGATGGCGAAAGCAGTCTCCTGACCCAATACTGACGCTAATGTACGAAAGCTAGGGTAGCAAACAGG
																						UltTerm9_Bacteria;Elusimicrobiota;Endomicrobia;Endomicrobiales;Endomicrobiaceae;Endomicrobium;_19	ACGTAGGTGGCGAGCGTTACTCGGAATTACTAGGCGTAAAGCGTATGTAGGCTGTCGTATAAGTCTTTAGTGAAATTTCTCGGCTCAACCGGGAAAGGTCTAAGGATACTGTTCGACTTGAGTGTGGGAGGGGGAGACGGAATTCCTGGTGTAGCGGTGAAATGCGTAGATATCAGGAGGAACACCGATGGCGAAAGCAGTTTCCTGGTCCAATACTGACGTTAAAGTACGAAAGCTAGGGTAGCAAACAGG
																						UltTr134_Bacteria;Spirochaetota;Spirochaetia;Spirochaetales;Spirochaetaceae;Treponema;_634	ACGTAAGGGGCAAGCGTTGTTCGGAATTATTGGGCGTAAAGGGCGCGTAGGCGGTTATGTAAGTCTGGGGTGAAATCAATCGGCTCAACCGGTTAATTGCCTTGGAAACTGTGTAACTAGAGTCATGGAGGGGTAGTTGGAATTCCGCGTGTAGGGGTGAAATCTGTAGATATGCGGAAGAACACCGGTGGCGAAGGCGAACTACTAGCCAATGACTGACGCTGAGGCGCGAAAGTGCGGGGTGCAAACAGG
																						UltTr180_Bacteria;Spirochaetota;Spirochaetia;Spirochaetales;Spirochaetaceae;Treponema;_690	ACGTAAGGGGCAAGCGTTGTTCGGAATTATTGGGCGTAAAGGGCGCGTAGGCGGTTATGTAAGTCTGGGGTGAAATCAATCGGCTCAACCGGTTAATTGCCTTGGAAACTGTGTAACTAGAGTCATGGAGGGGTAGTTGGAATTCCGCGTGTAGGGGTGAAATCTGTAGATATGCGGAAGAACACCGGTGGCGAAGGCGAACTACTAGCCAATGACTGACGCTGAGGTACGAAGGTGCGGGGAGCAAACAGG
																						UltTr200_Bacteria;Spirochaetota;Spirochaetia;Spirochaetales;Spirochaetaceae;Treponema;_776	ACGTAAGGGGCGAGCGTTGTTCGGAATTATTGGGCGTAAAGGGCGCGTAGGCGGCGCCGTAAGCCCGGCGTGAAATCCTCCGGCTTAACCGGGGAACTGCGCTGGGAACTGCGGCGCTCGAGTCACGGAGGGGAAGTCGGAATTCCTAGTGTAGGGGTGAAATCTGTAGATATTAGGAAGAACACCGGCGGCGAAGGCGGACTTCTAGCCGATGACTGACGCTGAGGCGCGAAAGTGCGGGGAGCAAACAGG
																						UltTr365_Bacteria;Spirochaetota;Spirochaetia;Spirochaetales;Spirochaetaceae;Treponema;_682	ACGTAAGTTGCGAGCGTTGTTCGGAATTATTGGGCGTAAAGGGTATGTAGGCGGTCATGCAAGCTTGATGTGAAATCCATGGGCTCAACCCGTGAACTGCATTGAGAACTATGTGACTCGAGTTACCGAGGGGAAACCGGAATTCCAGGTGTAGGGGTGAAATCTGTAGATATCTGGAAGAACACCGATGGCGAAGGCAGGTTTCTATTGGATGACTGACGCTGAGGTACGAAGGTGCGGGGAGCAAACAGG
																						Verrucomicrobia_ASV100	ACGGAGACTGCAAGCGTTACTCGGAATTACTGGGCGTAAAGGGTGCGCAGGCGGCTAGGTGTGTCAGATGTGAAATCTCGAAGCTTAACTTCGGGGCTGCGTTTGAAACTGCCTGGCTAGAGTTTTGGAGAGGCAGGCGGAATTTCTGGTGTAGCGGTGGAATGCGTAGATATCAGAAGGAACACCAATGGCGAAGGCAGCTTGCTGGACAAATACTGACGCTCATGCACGAAAGCGTGGGGAGCAAAAAGG
																						Verrucomicrobia_ASV101	ACGGAGACTGCAAGCGTTACTCGGAATTACTGGGCGTAAAGGGTGCGCAGGCGGTCAGGTATGTCAGATGTTAAAATGCGGGGCTTAACCCCGTATCGCGTTTGAAACTACCTGACTAGAGTTTTGGAGAGGTAAGTGGAATTCCTGGTGTAGCGGTGGAATGCGTAGATATCAGGAGGAACACCAATGGCGAAGGCAGCTTACTGGACAAATACTGACGCTCATGCACGAAAGCGTGGGGAGCAAAAAGG
																						Verrucomicrobia_ASV102	ACGGAGACTGCGAGCGTTACTCGGATTTACTGGGCGTAAAGGGTCCGTAGGCGGACATGTGTGTCGGGTGTGAAATCCTGCAGCTCAACTGCAGAACTGCGCCCGAAACTACATGTCTAGAGTATTGGAGAGGTGAGTGGAATTCCTGGTGTAGCGGTGAAATGCGTAGATATCAGGAGGAACACCAACGGCGAAGGCAGCTCACTGGACAATTACTGACGCTGAGGGACGAAAGCGTGGGGAGCGAAAGGG

## Sheet: Tab6 HGT
Index	gene	Protein	core/cloud	HGT in all 5?	TA21_locus_id	TA21_donor	TA26_locus_id	TA26_donor	PV1_locus_id	PV1_donor	PV7_locus_id	PV7_donor	DS12_locus_id	DS12_donor				index	TA21_locus_id	gene	donor	index	TA26_locus_id	gene	donor	index	PV1_locus_id	gene	donor	index	PV7_locus_id	gene	donor	index	DS12_locus_id	gene	donor
1	acs	Acetyl-CoA_synthetase_(EC_6.2.1.1)	1_core	Yes	LE179_03490	Firmicutes	LE169_02190	Firmicutes	LE178_02560	Firmicutes	LE180_03095	Firmicutes	LE168_03595	Firmicutes	no_gene*=			1	LE179_00075	hinT	Firmicutes	1	LE169_00075	hinT	Firmicutes	1	LE178_01500	#N/A	Bacteroidetes	1	LE180_00245	#N/A	Proteobacteria	1	LE168_00275	msbA	Proteobacteria
2	adk	Adenylate_kinase_(EC_2.7.4.3)	1_core	No	no_HGT	no_HGT	no_HGT	no_HGT	LE178_03360	Cellular organisms	no_HGT	no_HGT	no_HGT	no_HGT	gene missing in genome,			2	LE179_00135	trpE	Firmicutes	2	LE169_00135	trpE	Firmicutes	2	LE178_01515	aepY	Spirochaetes	2	LE180_01790	#N/A	Bacteroidetes	2	LE168_00280	#N/A	Spirochaetes
3	amt	Ammonium_transporter	1_core	Yes	LE179_01100	Firmicutes	LE169_05860	Firmicutes	LE178_02175	Firmicutes	LE180_05765	Firmicutes	LE168_00985	Firmicutes	but present in transcriptome.			3	LE179_00140	trpG	Firmicutes	3	LE169_00140	trpG	Firmicutes	3	LE178_01520	aepX	Spirochaetes	3	LE180_05750	hydE	Firmicutes	3	LE168_02040	yegQ	Proteobacteria
4	aroP	Aromatic_amino_acid_transport_protein_AroP	1_core	Yes	LE179_02140	Proteobacteria	LE169_03145	Proteobacteria	LE178_05100	Proteobacteria	LE180_06545	Proteobacteria	LE168_00585	Proteobacteria	Reads similar/identical			4	LE179_00145	trpD	Firmicutes	4	LE169_00145	trpD	Firmicutes	4	LE178_01545	dam	Firmicutes	4	LE180_05760	glnB	Firmicutes	4	LE168_02050	proT	Firmicutes
5	cas1	CRISPR-associated_protein_Cas1	1_core	Yes	LE179_02525	Proteobacteria	LE169_05190	Proteobacteria	LE178_06505	Proteobacteria	LE180_02460	Proteobacteria	LE168_01550	Proteobacteria	to those of PV7			5	LE179_00150	trpC	Firmicutes	5	LE169_00150	trpC	Firmicutes	6	LE178_05645	K15383	Bacteroidetes	5	LE180_05765	amt	Firmicutes	5	LE168_05140	trpA	Euryarchaeota
6	cas5d	CRISPR-associated_protein_Cas5	1_core	Yes	LE179_02545	Proteobacteria	LE169_05210	Proteobacteria	LE178_05625	Verrucomicrobia	LE180_02255	Verrucomicrobia	LE168_00200	Bacteroidetes				6	LE179_00160	trpB	Firmicutes	6	LE169_00155	trpF	Firmicutes	7	LE178_05715	feoB	Proteobacteria	6	LE180_01990	#N/A	Spirochaetes	6	LE168_05145	trpB	Bacteria
7	dam	Adenine-specific_methyltransferase_(EC_2.1.1.72)	1_core	No	LE179_01980	Bacteria	no_HGT	no_HGT	LE178_01545	Firmicutes	LE180_00400	Bacteria	LE168_05460	Firmicutes				7	LE179_00165	trpA	Euryarchaeota	7	LE169_00160	trpB	Firmicutes	8	LE178_01710	trpD	Firmicutes	7	LE180_01995	msbA	Proteobacteria	7	LE168_05150	trpB	Firmicutes
8	deaD	DEAD-box_ATP-dependent_RNA_helicase_DeaD_(=_CshA)_(EC_3.6.4.13)	1_core	Yes	LE179_02195	Firmicutes	LE169_03935	Firmicutes	LE178_06030	Firmicutes	LE180_00955	Firmicutes	LE168_00605	Firmicutes				8	LE179_00225	#N/A	Firmicutes	8	LE169_00165	trpA	Euryarchaeota	9	LE178_01715	trpC	Firmicutes	8	LE180_05850	#N/A	Bacteroidetes	8	LE168_05155	trpF	Firmicutes
9	eda	4-hydroxy-2-oxoglutarate_aldolase_(EC_4.1.3.16)_@_2-dehydro-3-deoxyphosphogluconate_aldolase_(EC_4.1.2.14)	1_core	Yes	LE179_02035	Firmicutes	LE169_03050	Firmicutes	LE178_00940	Firmicutes	LE180_01165	Firmicutes	LE168_03705	Firmicutes				9	LE179_00305	cmk	Bacteroidetes	9	LE169_00330	cmk	Bacteroidetes	10	LE178_01720	trpF	Firmicutes	9	LE180_06565	#N/A	Firmicutes	9	LE168_05165	tuf	Bacteria
10	feoB	Ferrous_iron_transport_protein_B	1_core	No	LE179_03590	Firmicutes	LE169_02275	Bacteria	LE178_05715	Proteobacteria	LE180_05305	Proteobacteria	no_HGT	no_HGT				11	LE179_00460	ribE	Firmicutes	10	LE169_00335	mepA_1	Bacteroidetes	11	LE178_01725	trpB	Firmicutes	10	LE180_02255	cas5d	Verrucomicrobia	10	LE168_00345	thiE	Firmicutes
11	gapA	NAD-dependent_glyceraldehyde-3-phosphate_dehydrogenase_(EC_1.2.1.12)	1_core	No	LE179_05895	Bacteroidetes	LE169_05720	Bacteroidetes	no_HGT	no_HGT	no_HGT	no_HGT	no_HGT	no_HGT				12	LE179_00560	#N/A	Bacteria	11	LE169_00480	ribE	Firmicutes	12	LE178_01730	trpA	Cellular organisms	11	LE180_05960	ppiA	Bacteria	11	LE168_00350	thiH	Firmicutes
12	glnB	Nitrogen_regulatory_protein_P-II	1_core	Yes	LE179_01105	Firmicutes	LE169_05855	Firmicutes	LE178_02180	Firmicutes	LE180_05760	Firmicutes	LE168_04655	Firmicutes				13	LE179_00565	#N/A	Proteobacteria	12	LE169_00590	#N/A	Cellular organisms	13	LE178_01810	yhdJ	Firmicutes	12	LE180_06025	amt	Firmicutes	12	LE168_00355	thiG	Firmicutes
13	gltB1	Glutamate_synthase_[NADPH]_large_chain_(EC_1.4.1.13)	1_core	Yes	LE179_02915	Firmicutes	LE169_03755	Firmicutes	LE178_02700	Firmicutes	LE180_02970	Firmicutes	LE168_03620	Firmicutes				14	LE179_00575	#N/A	Firmicutes	13	LE169_00595	fic	Proteobacteria	14	LE178_05870	nuoG	Planctomycetes	13	LE180_06085	hinT	Firmicutes	13	LE168_00440	ribH	Bacteria
14	gltB2	Glutamine_amidotransferase_class-I	1_core	Yes	LE179_02920	Firmicutes	LE169_03760	Firmicutes	LE178_02705	Firmicutes	LE180_02975	Firmicutes	LE168_03615	Firmicutes				15	LE179_00605	#N/A	Bacteria	14	LE169_00605	#N/A	Proteobacteria	15	LE178_01860	spoU	Firmicutes	14	LE180_06090	fieF_1	Cellular organisms	14	LE168_02200	adhE	Candidatus Adamsella avium
15	hdhA	D-mannonate_oxidoreductase_(EC_1.1.1.57)	1_core	Yes	LE179_02020	Firmicutes	LE169_03035	Firmicutes	LE178_00930	Firmicutes	LE180_01175	Firmicutes	LE168_04860	Firmicutes				16	LE179_01100	amt	Firmicutes	15	LE169_00610	#N/A	Firmicutes	16	LE178_01890	rub	Nitrospirae	15	LE180_02455	cas2	Bacteria	16	LE168_02265	hsdM	Bacteria
16	hinT	hypothetical_protein	1_core	Yes	LE179_00075	Firmicutes	LE169_00075	Firmicutes	LE178_04080	Firmicutes	LE180_06085	Firmicutes	LE168_03165	Firmicutes				17	LE179_01105	glnB	Firmicutes	16	LE169_00645	#N/A	Bacteria	17	LE178_01900	proT	Firmicutes	16	LE180_02460	cas1	Proteobacteria	17	LE168_05460	dam	Spirochaetes
17	hisA	Phosphoribosylformimino-5-aminoimidazole_carboxamide_ribotide_isomerase_(EC_5.3.1.16)	1_core	No	no_HGT	no_HGT	no_HGT	no_HGT	no_gene*	no_gene*	LE180_04615	Firmicutes	LE168_01870	Firmicutes				18	LE179_01310	nadE	Firmicutes	17	LE169_04620	#N/A	Firmicutes	18	LE178_01910	yegQ	Proteobacteria	17	LE180_02475	cas7c	Proteobacteria	18	LE168_02490	larE	Firmicutes
18	hisB	Imidazoleglycerol-phosphate_dehydratase_(EC_4.2.1.19)	1_core	No	no_HGT	no_HGT	no_HGT	no_HGT	no_gene*	no_gene*	LE180_04605	Firmicutes	LE168_01860	Firmicutes				73	LE179_05860	ychF	Firmicutes	18	LE169_04735	nadE	Firmicutes	19	LE178_02175	amt	Firmicutes	18	LE180_02485	cas5d	Bacteroidetes/Chlorobi group	19	LE168_02495	larC	Cellular organisms
19	hisC	Biosynthetic_Aromatic_amino_acid_aminotransferase_beta_(EC_2.6.1.57)_@_Histidinol-phosphate_aminotransferase_(EC_2.6.1.9)	1_core	No	no_HGT	no_HGT	no_HGT	no_HGT	no_gene*	no_gene*	LE180_04600	Bacteria	LE168_01855	Bacteria				74	LE179_05895	gapA	Bacteroidetes	19	LE169_05145	rplV	Bacteroidetes	20	LE178_02180	glnB	Firmicutes	19	LE180_00335	yfbR	Proteobacteria	20	LE168_02500	larB	Firmicutes
20	hisD	Histidinol_dehydrogenase_(EC_1.1.1.23)	1_core	No	no_HGT	no_HGT	no_HGT	no_HGT	no_gene*	no_gene*	LE180_04595	Firmicutes	LE168_01850	Firmicutes				78	LE179_06425	trpD	Firmicutes	20	LE169_05150	wbpE, wlbC	Firmicutes	21	LE178_02195	hydE	Firmicutes	20	LE180_00345	araE	Firmicutes	21	LE168_02670	ibrB	Firmicutes
21	hisEI	Phosphoribosyl-AMP_cyclohydrolase_(EC_3.5.4.19)	1_core	No	no_HGT	no_HGT	no_HGT	no_HGT	no_gene*	no_gene*	LE180_04625	Firmicutes	LE168_01880	Firmicutes				79	LE179_06430	trpG	Firmicutes	21	LE169_05185	cas2	Fibrobacteres	22	LE178_02235	fieF_1	Firmicutes	21	LE180_00350	araA	Actinobacteria	22	LE168_02895	#N/A	Bacteroidetes
22	hisF	Imidazole_glycerol_phosphate_synthase_cyclase_subunit_HisF	1_core	No	no_HGT	no_HGT	no_HGT	no_HGT	no_gene*	no_gene*	LE180_04620	Firmicutes	LE168_01875	Firmicutes				80	LE179_06435	trpE	Firmicutes	22	LE169_05190	cas1	Proteobacteria	23	LE178_02275	larB	Firmicutes	22	LE180_00355	araD	Actinobacteria	23	LE168_02900	#N/A	Bacteroidetes
23	hisH	Imidazole_glycerol_phosphate_synthase_amidotransferase_subunit_(EC_2.4.2.-)	1_core	No	no_HGT	no_HGT	no_HGT	no_HGT	no_gene*	no_gene*	LE180_04610	Firmicutes	LE168_01865	Firmicutes				75	LE179_06005	yidD	Fusobacteria	23	LE169_05200	csd2	Bacteria	24	LE178_02280	larC	Candidatus Thermoplasmatota	23	LE180_00360	araB	Firmicutes	24	LE168_02905	cstA	Bacteroidetes
24	hydE	[FeFe]-hydrogenase_maturation_protein_HydE	1_core	Yes	LE179_03535	Firmicutes	LE169_02230	Firmicutes	LE178_02195	Firmicutes	LE180_05750	Firmicutes	LE168_04665	Firmicutes				19	LE179_01580	xth	Acidobacteria	24	LE169_05210	cas5d	Proteobacteria	25	LE178_02285	larE	Firmicutes	24	LE180_00400	dam	Bacteria	25	LE168_00585	aroP	Proteobacteria
25	kdgK	2-dehydro-3-deoxygluconokinase_(EC_2.7.1.45)	1_core	Yes	LE179_02030	Firmicutes	LE169_03045	Firmicutes	LE178_00935	Firmicutes	LE180_01170	Firmicutes	LE168_04855	Firmicutes				20	LE179_01595	#N/A	Firmicutes	25	LE169_05325	larB	Firmicutes	26	LE178_02295	ycbL	Proteobacteria	25	LE180_00430	#N/A	Proteobacteria	26	LE168_00605	deaD	Firmicutes
26	larB	Circadian_phase_modifier	1_core	Yes	LE179_04320	Firmicutes	LE169_05325	Firmicutes	LE178_02275	Firmicutes	LE180_03180	Cellular organisms	LE168_02500	Firmicutes				21	LE179_01705	#N/A	Bacteria	26	LE169_05330	larC	Candidatus Thermoplasmatota	27	LE178_06030	deaD	Firmicutes	26	LE180_02830	#N/A	Firmicutes	27	LE168_00615	sdaC	Proteobacteria
27	larC	FIG099352:_hypothetical_protein	1_core	Yes	LE179_04315	Candidatus Thermoplasmatota	LE169_05330	Candidatus Thermoplasmatota	LE178_02280	Candidatus Thermoplasmatota	LE180_03185	Candidatus Thermoplasmatota	LE168_02495	Cellular organisms				22	LE179_01730	yegQ	Proteobacteria	27	LE169_05335	larE	Firmicutes	28	LE178_02495	haeIIIM	Proteobacteria	27	LE180_02900	spoU	Firmicutes	28	LE168_00625	sdaA	Proteobacteria
28	larE	ATP-utilizing_enzyme_of_the_PP-loop_superfamily	1_core	Yes	LE179_04310	Firmicutes	LE169_05335	Firmicutes	LE178_02285	Firmicutes	LE180_03190	Firmicutes	LE168_02490	Firmicutes				23	LE179_01900	proT	Firmicutes	28	LE169_05385	dmnB	Bacteroidetes	29	LE178_02500	#N/A	Firmicutes	28	LE180_02930	rub	Cellular organisms	29	LE168_03165	hinT	Firmicutes
29	msbA	hypothetical_protein	1_core	No	no_HGT	no_HGT	LE169_02360	Proteobacteria	LE178_02875	Proteobacteria	LE180_01995	Proteobacteria	LE168_00275	Proteobacteria				24	LE179_01960	K07133	Firmicutes	29	LE169_05460	yidD	Fusobacteria	31	LE178_02505	wbpE, wlbC	Firmicutes	29	LE180_02940	tlc1	Bacteria	30	LE168_03185	uxs	Firmicutes
30	nadE	NAD_synthetase_(EC_6.3.1.5)_/_Glutamine_amidotransferase_chain_of_NAD_synthetase	1_core	No	LE179_01310	Firmicutes	LE169_04735	Firmicutes	no_HGT	no_HGT	no_HGT	no_HGT	no_HGT	no_HGT				25	LE179_01970	#N/A	Bacteroidetes	30	LE169_05720	gapA	Bacteroidetes	32	LE178_02510	rplV	Firmicutes	30	LE180_02970	gltB1	Firmicutes	32	LE168_03315	#N/A	Firmicutes
31	nuoG	Bifurcating_[FeFe]_hydrogenase_alpha_subunit_(EC_1.12.1.4)	1_core	No	no_HGT	no_HGT	no_HGT	no_HGT	LE178_05870	Planctomycetes	LE180_03365	Bacteria	LE168_03320	Bacteria				26	LE179_01980	dam	Bacteria	31	LE169_05765	ychF	Firmicutes	33	LE178_02560	acs	Firmicutes	31	LE180_02975	gltB2	Firmicutes	33	LE168_03320	nuoG	Bacteria
32	panB	3-methyl-2-oxobutanoate_hydroxymethyltransferase_(EC_2.1.2.11)	1_core	Yes	LE179_02670	Firmicutes	LE169_05790	Firmicutes	LE178_00275	Firmicutes	LE180_04355	Firmicutes	LE168_01580	Firmicutes				27	LE179_02000	K06915	Proteobacteria	32	LE169_01415	K15383	Bacteroidetes	34	LE178_02565	acsA	Cellular organisms	32	LE180_06360	cas5d	Proteobacteria	35	LE168_05835	hhaIM	Proteobacteria
33	proT	hypothetical_protein	1_core	Yes	LE179_01900	Firmicutes	LE169_02940	Firmicutes	LE178_01900	Firmicutes	LE180_04975	Firmicutes	LE168_02050	Firmicutes				28	LE179_02010	exuT	Bacteroidetes	33	LE169_01460	stsC	Firmicutes	35	LE178_02595	ybaL	Proteobacteria	33	LE180_06370	csd2	Proteobacteria	36	LE168_03595	acs	Firmicutes
34	ribE	Riboflavin_synthase_eubacterial/eukaryotic_(EC_2.5.1.9)	1_core	No	LE179_00460	Firmicutes	LE169_00480	Firmicutes	no_HGT	no_HGT	no_HGT	no_HGT	no_HGT	no_HGT				29	LE179_02015	uxaC	Firmicutes	34	LE169_01555	adhE	Candidatus Adamsella avium	36	LE178_06860	trpD	Firmicutes	34	LE180_02990	sdaC	Proteobacteria	37	LE168_05880	dam	Firmicutes
35	ribH	dimethyl-8-ribityllumazine_synthase_(EC_2.5.1.78)	1_core	No	no_HGT	no_HGT	no_HGT	no_HGT	no_HGT	no_HGT	no_HGT	no_HGT	LE168_00440	Bacteria				30	LE179_02020	hdhA	Firmicutes	35	LE169_05775	#N/A	Bacteria	37	LE178_06865	trpD	Bacteria	35	LE180_02995	ychF	Firmicutes	38	LE168_03615	gltB2	Firmicutes
36	rmuC	DNA_recombination_protein_RmuC	1_core	No	no_HGT	no_HGT	no_HGT	no_HGT	no_HGT	no_HGT	no_HGT	no_HGT	LE168_03700	Bacteroidetes				31	LE179_02025	uxuA	Firmicutes	36	LE169_05780	#N/A	Planctomycetes	38	LE178_06870	trpD	Firmicutes	36	LE180_03050	rplV	Fusobacteria	39	LE168_03620	gltB1	Firmicutes
37	rplV	LSU_ribosomal_protein_L22p_(L17e)	1_core	No	LE179_02445	Bacteroidetes	LE169_05145	Bacteroidetes	LE178_02510	Firmicutes	LE180_03050	Fusobacteria	no_HGT	no_HGT				32	LE179_02030	kdgK	Firmicutes	37	LE169_05790	panB	Firmicutes	39	LE178_00275	panB	Firmicutes	38	LE180_03090	acs_b	Euryarchaeota	40	LE168_03645	trpC	Firmicutes
38	rub	Rubredoxin	1_core	No	no_HGT	no_HGT	no_HGT	no_HGT	LE178_01890	Nitrospirae	LE180_02930	Cellular organisms	no_HGT	no_HGT				33	LE179_02035	eda	Firmicutes	38	LE169_05815	yfbR	Proteobacteria	40	LE178_00285	hsdR	Euryarchaeota	39	LE180_03095	acs	Firmicutes	41	LE168_03650	trpD	Firmicutes
39	sdaC	Serine_transporter	1_core	No	no_HGT	no_HGT	no_HGT	no_HGT	LE178_06385	Proteobacteria	LE180_02990	Proteobacteria	LE168_00615	Proteobacteria				34	LE179_02140	aroP	Proteobacteria	39	LE169_05855	glnB	Firmicutes	41	LE178_00295	hsdM	Spirochaetes	40	LE180_03180	larB	Cellular organisms	42	LE168_03655	trpG	Firmicutes
40	spoU	FIG011178:_rRNA_methylase	1_core	No	no_HGT	no_HGT	LE169_02355	Firmicutes	LE178_01860	Firmicutes	LE180_02900	Firmicutes	LE168_01795	Firmicutes				10	LE179_00310	mepA_1	Bacteroidetes	40	LE169_05860	amt	Firmicutes	42	LE178_00340	#N/A	Proteobacteria	41	LE180_03185	larC	Candidatus Thermoplasmatota	43	LE168_03660	trpE	Firmicutes
41	stsC	Oxidoreductase	1_core	Yes	LE179_04755	Firmicutes	LE169_01460	Firmicutes	LE178_06565	Firmicutes	LE180_05660	Firmicutes	LE168_04060	Firmicutes				35	LE179_02195	deaD	Firmicutes	41	LE169_05935	cbio	Euryarchaeota	43	LE178_06265	yfbR	Proteobacteria	42	LE180_03190	larE	Firmicutes	44	LE168_03700	rmuC	Bacteroidetes
42	thiE	Thiamin-phosphate_pyrophosphorylase_(EC_2.5.1.3)	1_core	Yes	LE179_03030	Firmicutes	LE169_01745	Firmicutes	LE178_03960	Firmicutes	LE180_01555	Firmicutes	LE168_00345	Firmicutes				36	LE179_02445	rplV	Bacteroidetes	42	LE169_01735	thiG	Firmicutes	44	LE178_06280	yfbR	Euryarchaeota	43	LE180_03200	ycbL	Proteobacteria	45	LE168_03705	eda	Firmicutes
43	thiF	Sulfur_carrier_protein_ThiS_adenylyltransferase_(EC_2.7.7.73)	1_core	No	LE179_03040	Firmicutes	LE169_01755	Firmicutes	no_HGT	no_HGT	no_HGT	no_HGT	no_HGT	no_HGT				37	LE179_02450	wbpE, wlbC	Firmicutes	43	LE169_01740	thiH	Firmicutes	45	LE178_06285	yfbR	Euryarchaeota	44	LE180_06395	galE	Firmicutes	46	LE168_03710	uxuA	Firmicutes
44	thiG	Thiazole_synthase_(EC_2.8.1.10)	1_core	Yes	LE179_03020	Firmicutes	LE169_01735	Firmicutes	LE178_03950	Firmicutes	LE180_01545	Firmicutes	LE168_00355	Firmicutes				38	LE179_02500	ccrM	Proteobacteria	44	LE169_01745	thiE	Firmicutes	46	LE178_02615	Z012_08285	Proteobacteria	46	LE180_03365	nuoG	Bacteria	47	LE168_03715	rspB	Firmicutes
45	thiH	2-iminoacetate_synthase_(ThiH)_(EC_4.1.99.19)	1_core	Yes	LE179_03025	Firmicutes	LE169_01740	Firmicutes	LE178_03955	Firmicutes	LE180_01550	Firmicutes	LE168_00350	Firmicutes				40	LE179_02520	cas2	Fibrobacteres	45	LE169_01750	thiS	Firmicutes	47	LE178_02670	tlc1	Bacteria	47	LE180_04150	aepY	Spirochaetes	48	LE168_03720	#N/A	Firmicutes
46	thiS	hypothetical_protein	1_core	No	LE179_03035	Firmicutes	LE169_01750	Firmicutes	no_HGT	no_HGT	no_HGT	no_HGT	no_HGT	no_HGT				41	LE179_02525	cas1	Proteobacteria	46	LE169_01755	thiF	Firmicutes	48	LE178_02700	gltB1	Firmicutes	48	LE180_04155	aepX	Spirochaetes	49	LE168_00985	amt	Firmicutes
47	trpA	Tryptophan_synthase_alpha_chain_(EC_4.2.1.20)	1_core	Yes	LE179_00165	Euryarchaeota	LE169_00165	Euryarchaeota	LE178_01730	Cellular organisms	LE180_01670	Euryarchaeota	LE168_05140	Euryarchaeota				42	LE179_02535	csd2	Proteobacteria	47	LE169_02190	acs	Firmicutes	49	LE178_02705	gltb2	Firmicutes	49	LE180_04165	#N/A	Firmicutes	50	LE168_00995	tlc1	Bacteria
48	trpB	Tryptophan_synthase_beta_chain_(EC_4.2.1.20)	1_core	Yes	LE179_00160	Firmicutes	LE169_00160	Firmicutes	LE178_01725	Firmicutes	LE180_01665	Firmicutes	LE168_05145	Bacteria				43	LE179_02545	cas5d	Proteobacteria	48	LE169_02195	ptb	Firmicutes	50	LE178_02875	msbA	Proteobacteria	50	LE180_04180	dam	Firmicutes	52	LE168_04045	glpT	Proteobacteria
49	trpC	Indole-3-glycerol_phosphate_synthase_(EC_4.1.1.48)	1_core	Yes	LE179_00150	Firmicutes	LE169_00150	Firmicutes	LE178_01715	Firmicutes	LE180_01655	Firmicutes	LE168_03645	Firmicutes				44	LE179_02610	cbiO	Euryarchaeota	49	LE169_02230	hydE	Firmicutes	51	LE178_02880	#N/A	Spirochaetes	51	LE180_04205	yfbR	Proteobacteria	53	LE168_04060	stsC	Firmicutes
50	trpD	Anthranilate_phosphoribosyltransferase_(EC_2.4.2.18)	1_core	Yes	LE179_00145	Firmicutes	LE169_00145	Firmicutes	LE178_01710	Firmicutes	LE180_01650	Firmicutes	LE168_03650	Firmicutes				45	LE179_02645	yfbR	Proteobacteria	50	LE169_02275	feoB	Bacteria	52	LE178_02935	K07133	Firmicutes	52	LE180_04330	#N/A	Bacteroidetes	55	LE168_01280	yfbR	Proteobacteria
51	trpE	Anthranilate_synthase_aminase_component_(EC_4.1.3.27)	1_core	Yes	LE179_00135	Firmicutes	LE169_00135	Firmicutes	LE178_05585	Firmicutes	LE180_01640	Firmicutes	LE168_03660	Firmicutes				46	LE179_02670	panB	Firmicutes	51	LE169_02355	spoU	Firmicutes	53	LE178_06350	Z012_08285	Proteobacteria	53	LE180_04335	#N/A	Proteobacteria	56	LE168_01290	xylT	Firmicutes
52	trpF	Phosphoribosylanthranilate_isomerase_(EC_5.3.1.24)	1_core	No	no_HGT	no_HGT	LE169_00155	Firmicutes	LE178_01720	Firmicutes	LE180_01660	Firmicutes	LE168_05155	Firmicutes				47	LE179_02680	#N/A	Planctomycetes	52	LE169_02360	msbA	Proteobacteria	54	LE178_06385	sdaC	Proteobacteria	54	LE180_04345	hsdR	Euryarchaeota	57	LE168_01295	xylB	Firmicutes
53	trpG	Anthranilate_synthase_amidotransferase_component	1_core	Yes	LE179_00140	Firmicutes	LE169_00140	Firmicutes	LE178_05590	Firmicutes	LE180_01645	Firmicutes	LE168_03655	Firmicutes				48	LE179_02685	#N/A	Cellular organisms	53	LE169_02765	ybjD	Bacteroidetes	55	LE178_06390	ychF	Firmicutes	55	LE180_04355	panB	Firmicutes	58	LE168_01300	xylA	Firmicutes
54	tuf	Translation_elongation_factor_Tu	1_core	No	no_HGT	no_HGT	no_HGT	no_HGT	no_HGT	no_HGT	no_HGT	no_HGT	LE168_05165	Bacteria				49	LE179_02690	#N/A	Bacteria	54	LE169_02770	#N/A	Bacteria	56	LE178_03205	galE	Firmicutes	57	LE180_04595	hisD	Firmicutes	59	LE168_01310	modF	Euryarchaeota
55	uhpC	Hexose_phosphate_uptake_regulatory_protein_UhpC	1_core	No	no_HGT	no_HGT	no_HGT	no_HGT	no_HGT	no_HGT	no_HGT	no_HGT	LE168_01640	Bacteroidetes				50	LE179_02695	#N/A	Bacteria	56	LE169_02940	proT	Firmicutes	57	LE178_06450	#N/A	Firmicutes	58	LE180_04600	hisC	Bacteria	60	LE168_04205	yhdJ	Firmicutes
56	uxuA	Mannonate_dehydratase_(EC_4.2.1.8)	1_core	Yes	LE179_02025	Firmicutes	LE169_03040	Firmicutes	LE178_00945	Firmicutes	LE180_01160	Firmicutes	LE168_03710	Firmicutes				51	LE179_02905	nirB	Firmicutes	57	LE169_03000	K07133	Firmicutes	58	LE178_06460	modF	Euryarchaeota	59	LE180_04605	hisB	Firmicutes	61	LE168_01545	cas2	Bacteria
57	ybaL	Belongs to the monovalent cation proton antiporter 2 (CPA2) transporter (TC 2.A.37) family	1_core	No	no_HGT	no_HGT	no_HGT	no_HGT	LE178_02595	Proteobacteria	no_HGT	no_HGT	no_HGT	no_HGT				52	LE179_02910	cooF	Dictyoglomi	58	LE169_03015	K06915	Proteobacteria	59	LE178_00540	Z012_06740	Bacteria	60	LE180_04610	hisH	Firmicutes	62	LE168_01550	cas1	Proteobacteria
58	ycbL	MBL-fold_metallo-hydrolase_superfamily	1_core	No	no_HGT	no_HGT	no_HGT	no_HGT	LE178_02295	Proteobacteria	LE180_03200	Proteobacteria	no_HGT	no_HGT				53	LE179_02915	gltB1	Firmicutes	59	LE169_03025	exuT	Bacteroidetes	60	LE178_03360	adk	Euryarchaeota	61	LE180_04615	hisA	Firmicutes	63	LE168_01560	cas7c	Proteobacteria
59	ychF	GTP-binding_and_nucleic_acid-binding_protein_YchF	1_core	Yes	LE179_05860	Firmicutes	LE169_05765	Firmicutes	LE178_06390	Firmicutes	LE180_02995	Firmicutes	LE168_01690	Firmicutes				54	LE179_02920	gltB2	Firmicutes	60	LE169_03030	uxaC	Firmicutes	61	LE178_03525	#N/A	Proteobacteria	62	LE180_04620	hisF	Firmicutes	65	LE168_01580	panB	Firmicutes
60	yegQ	peptidase_U32_family_large_subunit_[C1]	1_core	Yes	LE179_01730	Proteobacteria	LE169_03495	Proteobacteria	LE178_01910	Proteobacteria	LE180_04985	Proteobacteria	LE168_02040	Proteobacteria				61	LE179_03020	thiG	Firmicutes	61	LE169_03035	hdhA	Firmicutes	62	LE178_03565	dam	Firmicutes	63	LE180_04625	hisEI	Firmicutes	66	LE168_01590	hsdR	Euryarchaeota
61	yfbR	Hydrolase_HAD_superfamily	1_core	Yes	LE179_02645	Proteobacteria	LE169_05815	Proteobacteria	LE178_06265	Proteobacteria	LE180_00335	Proteobacteria	LE168_01280	Proteobacteria				62	LE179_03025	thiH	Firmicutes	62	LE169_03040	uxuA	Firmicutes	63	LE178_06505	cas1	Proteobacteria	65	LE180_00955	deaD	Firmicutes	67	LE168_00135	#N/A	Firmicutes
62	yidD	Membrane_protein_insertion_efficiency_factor_YidD	1_core	No	LE179_06005	Fusobacteria	LE169_05460	Fusobacteria	no_HGT	no_HGT	no_HGT	no_HGT	no_HGT	no_HGT				63	LE179_03030	thiE	Firmicutes	63	LE169_03045	kdgK	Firmicutes	64	LE178_06515	csd2	Bacteria	66	LE180_01065	#N/A	Proteobacteria	68	LE168_00200	cas5d	Bacteroidetes
63	#N/A	hypothetical_protein	1_core	No	LE179_03275	no_HGT	LE169_01415	Bacteroidetes	LE178_05010	no_HGT	LE180_05585	no_HGT	LE168_02730	no_HGT				64	LE179_03035	thiS	Firmicutes	64	LE169_03050	eda	Firmicutes	65	LE178_03630	yfbR	Proteobacteria	67	LE180_01110	hsdM	Bacteria	69	LE168_01640	uhpC	Bacteroidetes
64	#N/A	hypothetical_protein	1_core	No	LE179_05165	no_HGT	LE169_03000	Firmicutes	LE178_00640	no_HGT	LE180_00765	no_HGT	LE168_02960	no_HGT				65	LE179_03040	thiF	Firmicutes	65	LE169_03145	aroP	Proteobacteria	66	LE178_03635	araE	Firmicutes	69	LE180_04975	proT	Firmicutes	70	LE168_01690	ychF	Firmicutes
65	#N/A	hypothetical_protein	1_core	No	LE179_00805	no_HGT	LE169_00605	Proteobacteria	LE178_00895	no_HGT	LE180_01210	no_HGT	LE168_01240	no_HGT				66	LE179_03490	acs	Firmicutes	66	LE169_03385	xth	Acidobacteria	67	LE178_03640	araA	Actinobacteria	70	LE180_04985	yegQ	Proteobacteria	71	LE168_04630	#N/A	Bacteria
66	#N/A	hypothetical_protein	1_core	No	LE179_01045	no_HGT	LE169_03015	Proteobacteria	LE178_00225	no_HGT	LE180_00020	no_HGT	LE168_01770	no_HGT				67	LE179_03495	ptb	Firmicutes	67	LE169_03400	#N/A	Bacteria	68	LE178_03645	araD	Actinobacteria	71	LE180_01150	#N/A	Firmicutes	72	LE168_04650	amt	Firmicutes
67	#N/A	hypothetical_protein	1_core	No	LE179_01080	no_HGT	LE169_00645	Bacteria	LE178_02155	no_HGT	LE180_06040	no_HGT	LE168_00970	no_HGT				68	LE179_03535	hydE	Firmicutes	68	LE169_03495	yegQ	Proteobacteria	69	LE178_03650	araB	Firmicutes	72	LE180_01155	rspB	Firmicutes	73	LE168_04655	glnB	Firmicutes
68	#N/A	hypothetical_protein	1_core	No	LE179_01595	Firmicutes	LE169_00910	no_HGT	LE178_03475	no_HGT	LE180_00485	no_HGT	LE168_05855	no_HGT				69	LE179_03590	feoB	Firmicutes	69	LE169_03745	nirB	Firmicutes	70	LE178_03710	dam	Bacteria	73	LE180_01160	uxuA	Firmicutes	74	LE168_04665	hydE	Firmicutes
69	cstA	Carbon_starvation_protein_A	2_Oxymo only	#N/A	no_gene	no_gene	no_gene	no_gene	LE178_04835	Bacteroidetes	LE180_01480	Bacteroidetes	LE168_02905	Bacteroidetes				76	LE179_06270	hydE	Firmicutes	70	LE169_03750	cooF	Dictyoglomi	71	LE178_03775	adk	Cellular organisms	74	LE180_01165	eda	Firmicutes	76	LE168_00205	tuf	Bacteria
70	glpT	Proton/glutamate_symporter_@_Sodium/glutamate_symporter	2_Oxymo only	#N/A	no_gene	no_gene	no_gene	no_gene	LE178_01220	Proteobacteria	LE180_01370	Proteobacteria	LE168_04045	Proteobacteria				77	LE179_06290	aroP	Proteobacteria	71	LE169_03755	gltB1	Firmicutes	72	LE178_06565	stsC	Firmicutes	75	LE180_01170	kdgK	Firmicutes	77	LE168_04855	kdgK	Firmicutes
71	rspB	hypothetical_protein	2_Oxymo only	#N/A	no_gene	no_gene	no_gene	no_gene	LE178_00950	Firmicutes	LE180_01155	Firmicutes	LE168_03715	Firmicutes				70	LE179_04215	ybjD	Bacteroidetes	72	LE169_03760	gltb2	Firmicutes	73	LE178_03950	thiG	Firmicutes	76	LE180_01175	hdhA	Firmicutes	78	LE168_04860	hdhA	Firmicutes
72	tlc1	ADP/ATP_Translocase_NTT1	2_Oxymo only	#N/A	no_gene	no_gene	no_gene	no_gene	LE178_02670	Bacteria	LE180_02940	Bacteria	LE168_00995	Bacteria				71	LE179_04220	#N/A	Spirochaetes	73	LE169_03935	deaD	Firmicutes	74	LE178_03955	thiH	Firmicutes	77	LE180_05075	#N/A	Bacteroidetes	79	LE168_01795	spoU	Firmicutes
73	ttdA	Fumarate_hydratase_class_I_alpha_region_(EC_4.2.1.2);_L(+)-tartrate_dehydratase_alpha_subunit_(EC_4.2.1.32)	2_Oxymo only	#N/A	no_gene	no_gene	no_gene	no_gene	LE178_04725	Nitrospirae	no_HGT	no_HGT	no_HGT	no_HGT				55	LE179_04260	dmnB	Bacteroidetes					75	LE178_03960	thiE	Firmicutes	78	LE180_01280	wbpE, wlbC	Firmicutes	80	LE168_01850	hisD	Firmicutes
74	yhdJ	Type_II_restriction_adenine-specific_methylase_(EC_2.1.1.72)	2_Oxymo only	#N/A	no_gene	no_gene	no_gene	no_gene	LE178_01810	Firmicutes	LE180_01730	Firmicutes	LE168_04205	Firmicutes				56	LE179_04310	larE	Firmicutes					76	LE178_04080	hinT	Firmicutes	79	LE180_01285	#N/A	Bacteria	81	LE168_01855	hisC	Bacteria
75	#N/A	hypothetical_protein	2_Oxymo only	#N/A	no_gene	no_gene	no_gene	no_gene	LE178_02880	Spirochaetes	LE180_01990	Spirochaetes	LE168_00280	Spirochaetes				57	LE179_04315	larC	Candidatus Thermoplasmatota					77	LE178_04210	hgdC	Firmicutes	81	LE180_01290	haeIIIM	Bacteria	82	LE168_01860	hisB	Firmicutes
76	#N/A	hypothetical_protein	2_Oxymo only	#N/A	no_gene	no_gene	no_gene	no_gene	LE178_04335	Firmicutes	LE180_02830	Firmicutes	LE168_03315	Firmicutes				58	LE179_04320	larB	Firmicutes					78	LE178_04335	#N/A	Firmicutes	82	LE180_01370	glpT	Proteobacteria	83	LE168_01865	hisH	Firmicutes
77	#N/A	hypothetical_protein	2_Oxymo only	#N/A	no_gene	no_gene	no_gene	no_gene	LE178_00955	Firmicutes	LE180_01150	Firmicutes	LE168_03720	Firmicutes				59	LE179_04755	stsC	Firmicutes					79	LE178_04340	#N/A	Firmicutes	83	LE180_05305	feoB	Proteobacteria	84	LE168_01870	hisA	Firmicutes
78	#N/A	hypothetical_protein	2_Oxymo only	#N/A	no_gene	no_gene	no_gene	no_gene	LE178_01025	Bacteroidetes	LE180_01790	Bacteroidetes	LE168_03955	no_HGT				60	LE179_04850	adhE	Candidatus Adamsella avium					80	LE178_00930	hdhA	Firmicutes	84	LE180_06545	aroP	Proteobacteria	85	LE168_01875	hisF	Firmicutes
79	aepX	Cytidylyltransferase_domain_/_Phosphoenolpyruvate_phosphomutase_(EC_5.4.2.9)	3_PVs only	#N/A	no_gene	no_gene	no_gene	no_gene	LE178_01520	Spirochaetes	LE180_04155	Spirochaetes	no_gene	no_gene				72	LE179_05110	#N/A	Firmicutes					81	LE178_00935	kdgK	Firmicutes	85	LE180_01480	cstA	Bacteroidetes	86	LE168_01880	hisEI	Firmicutes
80	aepY	Phosphonopyruvate_decarboxylase_(EC_4.1.1.82)	3_PVs only	#N/A	no_gene	no_gene	no_gene	no_gene	LE178_01515	Spirochaetes	LE180_04150	Spirochaetes	no_gene	no_gene												82	LE178_00940	eda	Firmicutes	86	LE180_01545	thiG	Firmicutes
81	araA	L-arabinose_isomerase_(EC_5.3.1.4)	3_PVs only	#N/A	no_gene	no_gene	no_gene	no_gene	LE178_03640	Actinobacteria	LE180_00350	Actinobacteria	no_gene	no_gene												83	LE178_00945	uxuA	Firmicutes	87	LE180_01550	thiH	Firmicutes
82	araB	Ribulokinase_(EC_2.7.1.16)	3_PVs only	#N/A	no_gene	no_gene	no_gene	no_gene	LE178_03650	Firmicutes	LE180_00360	Firmicutes	no_gene	no_gene												84	LE178_00950	rspB	Firmicutes	88	LE180_01555	thiE	Firmicutes
83	araD	L-ribulose-5-phosphate_4-epimerase_(EC_5.1.3.4)	3_PVs only	#N/A	no_gene	no_gene	no_gene	no_gene	LE178_03645	Actinobacteria	LE180_00355	Actinobacteria	no_gene	no_gene												85	LE178_00955	#N/A	Firmicutes	89	LE180_01640	trpE	Firmicutes
84	araE	Arabinose-proton_symporter	3_PVs only	#N/A	no_gene	no_gene	no_gene	no_gene	LE178_03635	Firmicutes	LE180_00345	Firmicutes	no_gene	no_gene												86	LE178_04725	ttdA	Nitrospirae	90	LE180_01645	trpG	Firmicutes
85	fieF_1	Cobalt-zinc-cadmium_resistance_protein	3_PVs only	#N/A	no_gene	no_gene	no_gene	no_gene	LE178_02235	Firmicutes	LE180_06090	Cellular organisms	no_gene	no_gene												88	LE178_04835	cstA	Bacteroidetes	91	LE180_01650	trpD	Firmicutes
86	galE	hypothetical_protein	3_PVs only	#N/A	no_gene	no_gene	no_gene	no_gene	LE178_03205	Firmicutes	LE180_06395	Firmicutes	no_gene	no_gene												89	LE178_01025	#N/A	Bacteroidetes	92	LE180_01655	trpC	Firmicutes
87	haeIIIM	DNA-cytosine_methyltransferase_(EC_2.1.1.37)	3_PVs only	#N/A	no_gene	no_gene	no_gene	no_gene	LE178_02495	Proteobacteria	LE180_01290	Bacteria	no_gene	no_gene												90	LE178_06660	gltB2	Firmicutes	93	LE180_01660	trpF	Firmicutes
88	rtcb	tRNA-splicing ligase RtcB	3_PVs only	#N/A	no_gene	no_gene	no_gene	no_gene	LE178_05180	Spirochaetes	no_HGT	no_HGT	no_gene	no_gene												91	LE178_05000	dam	Firmicutes	94	LE180_01665	trpB	Firmicutes
89	#N/A	hypothetical_protein	3_PVs only	#N/A	no_gene	no_gene	no_gene	no_gene	LE178_06245	no_HGT	LE180_04335	Proteobacteria	no_gene	no_gene												92	LE178_05005	dam	Spirochaetes	95	LE180_01670	trpA	Euryarchaeota
90	#N/A	hypothetical_protein	3_PVs only	#N/A	no_gene	no_gene	no_gene	no_gene	LE178_00340	Proteobacteria	LE180_01065	Proteobacteria	no_gene	no_gene												93	LE178_05100	aroP	Proteobacteria	96	LE180_01730	yhdJ	Firmicutes
91	#N/A	hypothetical_protein	3_PVs only	#N/A	no_gene	no_gene	no_gene	no_gene	LE178_06450	Firmicutes	LE180_06565	Firmicutes	no_gene	no_gene												94	LE178_05180	rtcB	Spirochaetes	97	LE180_05660	stsC	Firmicutes
92	#N/A	hypothetical_protein	3_PVs only	#N/A	no_gene	no_gene	no_gene	no_gene	LE178_03525	Proteobacteria	LE180_00430	Proteobacteria	no_gene	no_gene												95	LE178_06740	#N/A	Firmicutes
93	cbio	ABC_transporter_ATP-binding_protein	4_TAs only	#N/A	LE179_02610	Euryarchaeota	LE169_05935	Euryarchaeota	no_gene	no_gene	no_gene	no_gene	no_gene	no_gene												96	LE178_01220	glpT	Proteobacteria
94	cmk	Cytidylate_kinase_(EC_2.7.4.25)	4_TAs only	#N/A	LE179_00305	Bacteroidetes	LE169_00330	Bacteroidetes	no_gene	no_gene	no_gene	no_gene	no_gene	no_gene												97	LE178_05545	Z012_08285	Proteobacteria
95	cooF	Nitrite_reductase_probable_electron_transfer_4Fe-S_subunit_(EC_1.7.1.4)	4_TAs only	#N/A	LE179_02910	Dictyoglomi	LE169_03750	Dictyoglomi	no_gene	no_gene	no_gene	no_gene	no_gene	no_gene												98	LE178_01360	hhaIM	Proteobacteria
96	dmnB	DNA_methyltransferase	4_TAs only	#N/A	LE179_04260	Bacteroidetes	LE169_05385	Bacteroidetes	no_gene	no_gene	no_gene	no_gene	no_gene	no_gene												99	LE178_01370	vsr	Spirochaetes
97	exuT	Hexuronate_transporter	4_TAs only	#N/A	LE179_02010	Bacteroidetes	LE169_03025	Bacteroidetes	no_gene	no_gene	no_gene	no_gene	no_gene	no_gene												100	LE178_05585	trpE	Firmicutes
98	fic	Fic_domain_protein_HP1159_type	4_TAs only	#N/A	no_HGT	no_HGT	LE169_00595	Proteobacteria	no_gene	no_gene	no_gene	no_gene	no_gene	no_gene												101	LE178_05590	trpG	Firmicutes
99	mepA_1	Multi_antimicrobial_extrusion_protein_(Na(+)/drug_antiporter)	4_TAs only	#N/A	LE179_00310	Bacteroidetes	LE169_00335	Bacteroidetes	no_gene	no_gene	no_gene	no_gene	no_gene	no_gene												102	LE178_05595	trpD	Firmicutes
100	nirB	Nitrite_reductase_probable_[NAD(P)H]_subunit_(EC_1.7.1.4)	4_TAs only	#N/A	LE179_02905	Firmicutes	LE169_03745	Firmicutes	no_gene	no_gene	no_gene	no_gene	no_gene	no_gene												103	LE178_05625	cas5d	Verrucomicrobia
101	ptb	Transcriptional_regulator_Hth-3_family	4_TAs only	#N/A	LE179_03495	Firmicutes	LE169_02195	Firmicutes	no_gene	no_gene	no_gene	no_gene	no_gene	no_gene
102	uxaC	Uronate_isomerase_(EC_5.3.1.12)	4_TAs only	#N/A	LE179_02015	Firmicutes	LE169_03030	Firmicutes	no_gene	no_gene	no_gene	no_gene	no_gene	no_gene
103	xth	Exodeoxyribonuclease_III_(EC_3.1.11.2)	4_TAs only	#N/A	LE179_01580	Acidobacteria	LE169_03385	Acidobacteria	no_gene	no_gene	no_gene	no_gene	no_gene	no_gene
104	ybjD	FIG131328:_Predicted_ATP-dependent_endonuclease_of_the_OLD_family	4_TAs only	#N/A	LE179_04215	Bacteroidetes	LE169_02765	Bacteroidetes	no_gene	no_gene	no_gene	no_gene	no_gene	no_gene
105	#N/A	hypothetical_protein	4_TAs only	#N/A	LE179_00560	Bacteria	LE169_01355	no_HGT	no_gene	no_gene	no_gene	no_gene	no_gene	no_gene
106	#N/A	hypothetical_protein	4_TAs only	#N/A	LE179_00565	Proteobacteria	LE169_04475	no_HGT	no_gene	no_gene	no_gene	no_gene	no_gene	no_gene
107	#N/A	hypothetical_protein	4_TAs only	#N/A	LE179_00575	Firmicutes	LE169_05115	no_HGT	no_gene	no_gene	no_gene	no_gene	no_gene	no_gene
108	#N/A	hypothetical_protein	4_TAs only	#N/A	LE179_00605	Bacteria	LE169_03570	no_HGT	no_gene	no_gene	no_gene	no_gene	no_gene	no_gene
109	#N/A	hypothetical_protein	4_TAs only	#N/A	LE179_04640	no_HGT	LE169_05780	Planctomycetes	no_gene	no_gene	no_gene	no_gene	no_gene	no_gene
110	#N/A	hypothetical_protein	4_TAs only	#N/A	LE179_02000	Proteobacteria	LE169_00110	no_HGT	no_gene	no_gene	no_gene	no_gene	no_gene	no_gene
111	#N/A	hypothetical_protein	4_TAs only	#N/A	LE179_02470	no_HGT	LE169_00610	Firmicutes	no_gene	no_gene	no_gene	no_gene	no_gene	no_gene
112	#N/A	hypothetical_protein	4_TAs only	#N/A	LE179_02680	Planctomycetes	LE169_05060	no_HGT	no_gene	no_gene	no_gene	no_gene	no_gene	no_gene
113	adhE	Acetaldehyde_dehydrogenase_(EC_1.2.1.10)_/_Alcohol_dehydrogenase_(EC_1.1.1.1)	5_other	#N/A	LE179_04850	Candidatus Adamsella avium	LE169_01555	Candidatus Adamsella avium	no_gene	no_gene	no_gene	no_gene	LE168_02200	Candidatus Adamsella avium
114	cas2	CRISPR-associated_protein_Cas2	5_other	#N/A	LE179_02520	Fibrobacteres	LE169_05185	Fibrobacteres	no_gene	no_gene	LE180_02455	Bacteria	LE168_01545	Bacteria
115	cas7c	CRISPR-associated_protein_Csd2/Csh2_family	5_other	#N/A	no_gene	no_gene	no_gene	no_gene	no_gene	no_gene	LE180_02475	Proteobacteria	LE168_01560	Proteobacteria
116	ccrM	Type_II_restriction_adenine-specific_methylase_(EC_2.1.1.72)	5_other	#N/A	LE179_02500	Proteobacteria	no_gene	no_gene	no_gene	no_gene	no_gene	no_gene	no_gene	no_gene
117	csd2	CRISPR-associated_protein_Csd2/Csh2_family	5_other	#N/A	LE179_02535	Proteobacteria	LE169_05200	Bacteria	LE178_06515	Bacteria	LE180_06370	Proteobacteria	no_gene	no_gene
118	hhaIM	DNA-cytosine_methyltransferase_(EC_2.1.1.37)	5_other	#N/A	no_gene	no_gene	no_gene	no_gene	LE178_01360	Proteobacteria	no_gene	no_gene	LE168_05835	Proteobacteria
119	ibrB	Co-activator_of_prophage_gene_expression_IbrB	5_other	#N/A	no_gene	no_gene	no_gene	no_gene	no_gene	no_gene	no_gene	no_gene	LE168_02670	Firmicutes
120	modF	ABC_transporter_ATP-binding_protein	5_other	#N/A	no_gene	no_gene	no_gene	no_gene	LE178_06460	Euryarchaeota	no_gene	no_gene	LE168_01310	Euryarchaeota
121	ppiA	Peptidyl-prolyl_cis-trans_isomerase_(EC_5.2.1.8)	5_other	#N/A	no_gene	no_gene	no_gene	no_gene	no_gene	no_gene	LE180_05960	Bacteria	no_gene	no_gene
122	uxs	UDP-glucuronate_decarboxylase_(EC_4.1.1.35)	5_other	#N/A	no_gene	no_gene	no_gene	no_gene	no_gene	no_gene	no_gene	no_gene	LE168_03185	Firmicutes
123	vsr	Very-short-patch_mismatch_repair_endonuclease_(G-T_specific)	5_other	#N/A	no_gene	no_gene	no_gene	no_gene	LE178_01370	Spirochaetes	no_gene	no_gene	no_gene	no_gene
124	wbpE, wlbC	Toxic component of a toxin-antitoxin (TA) module. An RNase	5_other	#N/A	LE179_02450	Firmicutes	LE169_05150	Firmicutes	LE178_02505	Firmicutes	LE180_01280	Firmicutes	no_gene	no_gene
125	xylA	Xylose_isomerase_(EC_5.3.1.5)	5_other	#N/A	no_gene	no_gene	no_gene	no_gene	no_gene	no_gene	no_gene	no_gene	LE168_01300	Firmicutes
126	xylB	Xylulose_kinase_(EC_2.7.1.17)	5_other	#N/A	no_gene	no_gene	no_gene	no_gene	no_gene	no_gene	no_gene	no_gene	LE168_01295	Firmicutes
127	xylT	D-xylose_proton-symporter_XylT	5_other	#N/A	no_gene	no_gene	no_gene	no_gene	no_gene	no_gene	no_gene	no_gene	LE168_01290	Firmicutes
128	#N/A	hypothetical_protein	5_other	#N/A	LE179_05110	Firmicutes	LE169_05965	no_HGT	no_gene	no_gene	no_gene	no_gene	LE168_04550	no_HGT
129	#N/A	hypothetical_protein	5_other	#N/A	LE179_01685	no_HGT	LE169_00590	Cellular organisms	LE178_00685	no_HGT	LE180_00810	no_HGT	no_gene	no_gene
130	#N/A	hypothetical_protein	5_other	#N/A	LE179_01960	Firmicutes	LE169_03500	no_HGT	LE178_02935	Firmicutes	no_gene	no_gene	no_gene	no_gene

## Sheet: Tab7 RPKM values
Index	TA21_locus_id	TA21_prot_id	gene	Minimum	Maximum	Length	TA21_aa_sequence	Protein	description	KEGG/other	COG cat	COG desc	core/cloud	RPKM_TA21_vs_allContigs	RPKM_TA21_vs_TA21contigsOnly	TA21_pathway	TA21_pathway short	HGT	Ta26 index	TA26_locus_id	TA26_prot_id	gene	Minimum	Maximum	Length	TA26_aa_sequence	TA26protein	description	KEGG/other	COG cat	COG desc	core/cloud	RPKM_TA26_vs_allContigs	RPKM_TA26_vs_TA26contigsOnly	TA26_pathway	TA26_pathway short	HGT	PV1 Index	PV1_locus_id	PV1_prot_id	gene	Minimum	Maximum	Length	PV1_aa_sequence	protein	description	KEGG/other	COG cat
1	LE179_00435	MCA6084702.1	argB	98160	98969	810	MCVAGLQETQNIEQVKYMKTLMVVKFGGSLTKSPLAQSKFLEELALISRKQNIILVHGGGPEINALLEKFAMESKFVDGLRFTDADTLGVVEMALSGKVNRVLTTGLIKNGANAVGISGKDGKSVVCRQVERLGFVGEPVKINRKLIDILIKAGFLPVIASIAADAEGNVVNVNADTLAASIAAAFKAQKLIFLTDVAGVLDKNKNTIKEIKIEEINSLIKDETITGGMIPKIRGCAESVKKGVKEVWIAEGISGIQKINGTVIKKRDR	Acetylglutamate_kinase_(EC_2.7.2.8)	Belongs to the acetylglutamate kinase family. ArgB subfamily	K00930	E	Amino Acid metabolis and transport	1_core	231.39	219.53	A_H_L_ArgB_TGRD_RS03990	A_H	#N/A	1	LE169_00455	MCA6079356.1	argB	105782	106591	810	MCVAGLQETQNIEQVKYMKTLMVVKFGGSLTKSPLAQSKFLEELALISRKQNIILVHGGGPEVNALLEKFAMESKFVDGLRFTDADTLGIVEMALSGKVNRVLTTGLIKNGANAVGISGKDGKSVVCRQVERLGFVGEPVKINRKLIDILIKAGFLPVIASIAADAEGNVVNVNADTLAASIAAAFKAQKLIFLTDVAGVLDKNKNTIKEIKIEEINSLIKDETITGGMIPKIRGCAESVKKGVKEVWIAEGISGIQKINGTVIKKRDR	Acetylglutamate_kinase_(EC_2.7.2.8)	Belongs to the acetylglutamate kinase family. ArgB subfamily	K00930	E	Amino Acid metabolis and transport	1_core	263.66	260.31	A_H_L_ArgB_TGRD_RS03990	A_H	#N/A	1	LE178_02130	MCA6072329.1	argB	17835	18584	750	MKSLTVVKFGGSLTKNPHVQNRFLEELAVISRRQQMILVHGGGLEINALLEKFSITGKFIDGLRFTDAGTLGVVEMALSGKVNRTLTTGLIKKGANAVGISGKDGKSVICKQIQRLGFVGEPVKVNKKLIDVLIKSGFLPVIASVASDSNGNVLNVNADTLASSIAVAFKAQKLIFLTDVPGVFDKNKKIIKEIRLKDISALVKDETITGGMIPKIKGCINSVKKGVKEVWIANDISEIRKIKGTVIKK	Acetylglutamate_kinase_(EC_2.7.2.8)	Belongs to the acetylglutamate kinase family. ArgB subfamily	K00930	F
2	LE179_01400	MCA6084883.1	argC	8379	9398	1020	MVKAGIVGITGYTGEELLKILLNHPDVKITGLFGRSSSEERHLKDVYPRFSHLDLRVEALDVKKVADKCDVVFLALPHAVAFEIVPHLIDAGVKVIDLSADFRLSKPEVYEKWYNIKHTAKEYIKKAVYGLSELNAEKIKKALLIANPGCYPTTVILGCAPAVKNDFINLKGIVIDSKSGISGAGRKSAQAYFKDEHPNFRAYKIAGGHRHIPEIEQELSVLSGEAVTISFTPHIIPVERGMLSTIYVSMKKHVPISAILEKYREFYGGRQFVKILDEGVMPGIKDVSNTNYCEISIKVDERTDRLVVVSVIDNLVKGASGQAVQNMNIMFGLPETVGL	N-acetyl-gamma-glutamyl-phosphate_reductase_(EC_1.2.1.38)	Catalyzes the NADPH-dependent reduction of N-acetyl-5- glutamyl phosphate to yield N-acetyl-L-glutamate 5-semialdehyde	K00145	E	Amino Acid metabolis and transport	1_core	3324.27	3153.9	A_H_L_ArgC_TGRD_RS04885	A_H	#N/A	2	LE169_03220	MCA6079885.1	argC	8007	9026	1020	MVKAGIVGITGYTGEELLKILLNHPDVKITGLFGRSSSEERHLKDVYPRFSHLDLRVEALDVKKVADKCDVVFLALPHAVAFEIVPHLIDAGVKVIDLSADFRLSKPEVYEKWYNIKHTAKEYIEKAVYGLSELNAEKIKKALLIANPGCYPTTVILGCAPAVKNDFVNLKGIVIDSKSGISGAGRKSAQAYFKDEHPNFRAYKIAGGHRHIPEIEQELSVLSGEAVTISFTPHIIPVERGMLSTVYVSMKKHVPISAVLEKYREFYGGRQFVKILDEGVMPGIKDVSNTNYCEISIKVDERTDRLVVVSVIDNLVKGASGQAVQNMNIMFGLPETVGL	N-acetyl-gamma-glutamyl-phosphate_reductase_(EC_1.2.1.38)	Catalyzes the NADPH-dependent reduction of N-acetyl-5- glutamyl phosphate to yield N-acetyl-L-glutamate 5-semialdehyde	K00145	E	Amino Acid metabolis and transport	1_core	651.4	643.12	A_H_L_ArgC_TGRD_RS04885	A_H	#N/A	2	LE178_01255	MCA6072164.1	argC	16317	17339	1023	MIRVGIVGITGYTGEELLKILSKHPNVKITGLYGRISSTERYLRDVYSHFAYLDLKIESFDTRQIANSCDVVFLALPHAVAFEVVPQLLDASVKVIDLSADFRLRNTEVYEKWYKITHIAKKYINQAVYGLSELNSDDIKNAFLIANPGCYPTSVALGCAPAIKNSFVDLKGIIIDSKSGISGAGRKSAQEYFAVEHPNFRAYKIAGNHRHIPEIEQELSILSREEITISFTPHIMPVERGMFSTIYVNLKKTVATSEIIEKYREFYKGRQFVKILDEDVMPCIKDVANTNYCEIGMKVDDRTNKLVVVSAIDNLVKGASGQAVQNMNIMFDLPETMGLI	N-acetyl-gamma-glutamyl-phosphate_reductase_(EC_1.2.1.38)	Catalyzes the NADPH-dependent reduction of N-acetyl-5- glutamyl phosphate to yield N-acetyl-L-glutamate 5-semialdehyde	K00145	E
3	LE179_00440	MCA6084703.1	argD	99461	100660	1200	MDIKQIEDNYFMHTYKRINLVVKKAKNRFIWDRNGKKYLDFFAGISVCNVGHCNEAVIKAVKKQLDSFAHVSNLYYALPQIKLGEELVKRIFPVSGRVFLSNSGAEANECAIKIAKKWGFLNPSKKGNRYEIICFTNSFHGRTLTTLSATGQEKFHEFFKPLCDGFVFAEINNIDSVKKLLNDRTVAVMIEPIQGEGGIIPSDKVFLKDLRAFCDENNLLLIFDEIQCGVGRTGKFYAFENYDVKPDIVTLAKSLANGLPLGATIAGEKCAEAFSYGEHGSTFGGNPVSCAAALAVLKIINSKFLRTSSKTAEYLRVKLEDLKEKYSVIECIRGLGLMIGICLKVSGKDIVSYCMDRGLIINCTQETVLRLLPPLTITKKDVDFAVKILEEALKWKLTK	Acetylornithine_aminotransferase_(EC_2.6.1.11)	Belongs to the class-III pyridoxal-phosphate-dependent aminotransferase family. ArgD subfamily	23QJC	E	Amino Acid metabolis and transport	1_core	364.44	345.77	A_H_L_ArgD_TGRD_RS03975	A_H	#N/A	3	LE169_00460	MCA6079357.1	argD	107610	108809	1200	MDIKQIEDNYFMHTYKRINLVVKKAKNRFIWDRNGKKYLDFFAGISVCNVGHCNEAVIKAVKKQLDSFAHVSNLYYALPQIKLGEELVKRIFPVGGRVFLSNSGAEANECAIKVAKKWGFLNPSKKGNRYEIICFTNSFHGRTLTTLSATGQEKFHEFFKPLCDGFVFAEINNIDSVKKLLNDRTVAVMIEPIQGEGGIIPSDKVFLKDLRAFCDENNLLLIFDEIQCGVGRTGKFYAFENYDVKPDIVTLAKSLANGLPLGATIAGEKCAEAFSYGEHGSTFGGNPVSCAAALAVLKIINSKFLRTSSKTAEYLRVKLEDLKEKYSVIECIRGLGLMIGICLKVSGKDIVNYCMDRGLIINCTQETVLRLLPPLTITKKDVDFAVKILEEALKWKLTK	Acetylornithine_aminotransferase_(EC_2.6.1.11)	Belongs to the class-III pyridoxal-phosphate-dependent aminotransferase family. ArgD subfamily	23QJC	E	Amino Acid metabolis and transport	1_core	1433.67	1415.45	A_H_L_ArgD_TGRD_RS03975	A_H	#N/A	3	LE178_02125	MCA6072328.1	argD	16642	17838	1197	MKIKQIEDKYFMHTYKRNNLVVKKAKDQFVWDENGKKYLDFFAGISVCNVGHCNDSVVKAAKAQLDVFAHVSNLYYAKSQIKLGEELSKRAFPGARVFLSNSGAEANECAVKLARKWGFLNPSKKGNRYEIICFDNSFHGRTIATLSATGQKKFHEYLKPLQEKFVFAEINNIGSVNKLINDRTVAVMIEPVQGEGGVIPAKKAFLKDLRKLCDEKNLLLIFDEIQCGVGRTGKFYAFENYDVKPDIVTMAKSLANGLPLGATVAGKRCAEAFVYGDHGSTFGGNPVSCAASLAVLKIINAKFLNNSAKAAKYLRKKLDGLKKKYSAIKEVRGLGLMLGISLAVNGKDVVNYCLDKGLIINCTHDTVLRLLPPLIITKKDIDCAVKILDEALNHMLNC	Acetylornithine_aminotransferase_(EC_2.6.1.11)	PFAM Aminotransferase class-III	K00821	E
4	LE179_00180	MCA6084656.1	argF	35338	36339	1002	MIEFNSLNKLDSLDKLVCRRDVMAKKDLLSIYDLSAKEIKALLSKSFEFKSRKKSLDVFKGKILGLIFEKPSTRTMVSFTTAMLQLGGTPVFLNTENLQRKRGESVHDTAAVLSRYLNGIMVRAFKHSDVEEFAKYSTIPVINGLTDYEHPCQILADIMTIMEFHKAKTIGALKKIKIVFTGDSNNIANSLLAISAVLGLDFTLISPKEYLPKKEILNKALGYTSSTGAAIKITSDVGEAKNADVIYTDVWTSMGFEAEERKRKKAFSPYQVNGELLKKASSKCIVLHCLPAIRGEEITEEIMDKYEDSIFTQAENRLYVQKAILLHFLGTAG	Ornithine_carbamoyltransferase_(EC_2.1.3.3)	Reversibly catalyzes the transfer of the carbamoyl group from carbamoyl phosphate (CP) to the N(epsilon) atom of ornithine (ORN) to produce L-citrulline	K00611	E	Amino Acid metabolis and transport	1_core	1025.97	973.38	A_H_L_ArgF_TGRD_RS00935	A_H	#N/A	4	LE169_00180	MCA6079305.1	argF	35319	36320	1002	MIEFNSLNKLDSLDKLVCRRDVMAKKDLLSIYDLSAKEIKALLSKSFEFKSKKKSLDVFKGKILGLIFEKPSTRTMVSFTTAMLQLGGTPVFLNTENLQRKRGESVHDTAAVLSRYLNGIMVRAFKHSDVEEFAKYSTIPVINGLTDYEHPCQILADIMTIMEFHKAKTIGALKKIKIVFTGDSNNIANSLLAISAVLGLDFTLISPKEYLPKKEILNKALGYTSSTGATIKITSDVGEAKNADVIYTDVWTSMGFEAEERKRKKAFSPYQVNGELLKKASSKCIVLHCLPAIRGEEITEEIMDKYEDSIFTQAENRLYVQKAILLHFLGTAG	Ornithine_carbamoyltransferase_(EC_2.1.3.3)	Reversibly catalyzes the transfer of the carbamoyl group from carbamoyl phosphate (CP) to the N(epsilon) atom of ornithine (ORN) to produce L-citrulline	K00611	E	Amino Acid metabolis and transport	1_core	130.25	128.6	A_H_L_ArgF_TGRD_RS00935	A_H	#N/A	4	LE178_03440	MCA6072574.1	argF	12296	13222	927	MTKKDLLSIYDLPAKEIKAILNKAIELKGKKKYLDVFKGKTLGILLEKPSTRTMVSFSVAMVQLGGAPIFLNVEKMQRSRGESIHDTALVLSRFLDGLMIRAFNHTDVEEFARYSTIPVINGLTDYEHPCQILADIMTVMEFHKAKTIEALKKIKIVFTGDSNNIANSLLAIAAVLGLDLTIISPEGYSTKKEILNKALKYTASTGAEIKITSDISAAKDADVIYTDVWTSMGFESEEKKRKKIFAPYQVNIEFLKKASSKCIVLHCLPALRGEEITAEIMDKYESSIFTQAENRLHAQKAILLHLIK	Ornithine_carbamoyltransferase_(EC_2.1.3.3)	Reversibly catalyzes the transfer of the carbamoyl group from carbamoyl phosphate (CP) to the N(epsilon) atom of ornithine (ORN) to produce L-citrulline	K00611	E
5	LE179_00445	MCA6084704.1	argG	100642	101883	1242	MEVNKVSSKPIGKDAVKKVVVAYSGGLDTSIILSWIKENYGCEVVACCVDVGQGKELEGLDEKAKKTGASKSYIIDAKEEFVTDYIYPAIKANALYEDRYYLGTALARPIIADKIAGIVKKEKADAVCHGATGKGNDQVRFELAFKSLIPNIKIIAPWREWDIKSREDAIDYAKKRNIPIPVTKAKPYSSDANLWHISYEGGVLEDLDNEYDESMFKMTVSPEKAPNKPTYLTIVFEQGIPVSIDGNKFSPVELITKLNKIAGANSIGRTDIVENRLVGMKSRGVYESPAAAVLYAAHKELESISVDRDTLHFKQLLGPKYAEIAYYGLWFSPLREALDAFVDKTQKYVTGSVKLKLYKGNIITAAREAKHSLYSEKLATFEKDEIYNHKDAEGFINLW…	Argininosuccinate_synthase_(EC_6.3.4.5)	Belongs to the argininosuccinate synthase family. Type 1 subfamily	K01940	H	Coenzyme metabolism	1_core	1198.12	1136.72	A_H_L_ArgG_TGRD_RS03970	A_H	#N/A	5	LE169_00465	MCA6079358.1	argG	108791	110032	1242	MEVNKVSSKPIGKDTVKKVVVAYSGGLDTSIILSWIKENYGCEVVACCVDVGQGKELEGLDEKAKKTGASKSYIIDAKEEFVTDYIYPAIKANALYEDRYYLGTALARPIIADKIAGIVKKEKADAVCHGATGKGNDQVRFELAFKSLIPNIKIIAPWREWDIKSREDAIDYAKKRNIPIPVTKAKPYSSDANLWHISYEGGVLEDLDNEYDESMFKMTVSPEKAPNKPTYLTIVFEQGIPVSIDGNKFSPVELITKLNKIAGANSIGRTDIVENRLVGMKSRGVYESPAAAVLYAAHKELESISVDRDTLHFKQLLGPKYAEIAYYGLWFSPLREALDAFVDKTQKYVTGSVKLKLYKGNIITAAREAKHSLYSEKLATFEKDEIYNHKDAEGFINLW…	Argininosuccinate_synthase_(EC_6.3.4.5)	Belongs to the argininosuccinate synthase family. Type 1 subfamily	K01940	H	Coenzyme metabolism	1_core	1007.84	995.03	A_H_L_ArgG_TGRD_RS03970	A_H	#N/A	5	LE178_02120	MCA6072327.1	argG	15329	16546	1218	MATERGRIKKVVVAYSGGLDTSVILSWVKEHYNCEVIACCVDVGQGKELNGLNEKAKKTGASRSYIVDAKREFVTEYIYPAVKANALYENRYFLGTSLARPIIAEKIAEIVKKENADAVCHGATGKGNDQVRFELAFKALIPNVKIIAPWREWEIRSREDAINYARKRNIPIPVTKSKPYSSDANLWHISYEGGILEDLGSVYDESMFKMTVSPEKAPNKPTCVSISFEKGIPVAVDGKKLQPVELITKLNKIAGANGIGRIDIVENRLVGMKSRGVYESPAATLLYAAHEELESIALDRDTLHFKQSLSSKYAEIAYYGLWFSPLREALDAFIDETQKYVVGNIKLKLYKGNITTVSRDAEYSLYSEKLATFEKDEIYNHKDAEGFINLWGLPTKVQA…	Argininosuccinate_synthase_(EC_6.3.4.5)	Belongs to the argininosuccinate synthase family. Type 1 subfamily	K01940	E
6	LE179_04490	MCA6085473.1	argH	55563	56891	1329	MQNFDQFIGSFSFDGRLAEVDITGSIAHTKMLIKTGIINASDGEKIVSGLTSILKDMEKGWKLPDEEDVHYAVEKELMRRIGSVGGKMHTARSRNDQVATDLRIYLKQKIGVIQGLINDFQKTLVKKADENIDVVMPGFTHLQPAQPVLAAHHLLAYAWMMQRDKERLTDCYKRTDILPLGSAALAGTSFDIDRQYTAKLLDFKNISENSLDAVSDRDFAVEFVFCISLTALHLTRFCEEIILWMNPEFGYITIDDKFTSGSSIMPQKRNPDCAEVIRGKSGRIFGDLIALLTIIKSLPLAYNRDLQEDKPPVFDALDNIKMCLEVMNEMADSLKFVIEKTLKSTEKGFIAATEIADYLARNNVPFRVAHGIVKDIVLYCGKNSKTLNELSLEEYRKFS…	Argininosuccinate_lyase_(EC_4.3.2.1)	TIGRFAM argininosuccinate lyase	K01755	E	Amino Acid metabolis and transport	5_other	247.87	235.17	A_H_L_ArgH_TGRD_RS04640	A_H	#N/A	6	LE169_01205	MCA6079502.1	argH	22966	24294	1329	MQNFDQFIGSFSFDDRLAEVDITGSIAHTKMLIKTGIINSSDGEKIVSGLTSILKDMEKGWKLPDEEDVHYAVEKELMRRIGSVGGKMHTARSRNDQVATDLRIYLKQKIGVIQGLINDFQKVLVKKADENIDVVMPGFTHLQPAQPVLAAHHLLAYAWMMQRDKERLTDCYKRTDILPLGSAALAGTSFDIDRQYTAKLLDFKNVSENSLDAVSDRDFAVEFVFCISLTALHLTRFCEEIILWMNPEFGYITIDDKFTSGSSIMPQKRNPDCAEVIRGKSGRIFGDLIALLTIIKSLPLAYNRDLQEDKPPVFDALDNIKMCLEVMNEMADSLKFVIEKTLKSTEKGFIAATEIADYLARNNVPFRVAHGIVKDIVLYCGKNSKTLNELSLEEYRKFS…	Argininosuccinate_lyase_(EC_4.3.2.1)	TIGRFAM argininosuccinate lyase	K01755	E	Amino Acid metabolis and transport	5_other	406.21	401.05	A_H_L_ArgH_TGRD_RS04640	A_H	#N/A	6	LE178_03250	MCA6072537.1	argH	5789	7117	1329	MQNFDQFIGSFSFDGRLGESDIIGSIAHTKMLVKTKIINASDGKKIISGLTSVLKDIRKGWSIPKEEDIHYAVEKELIRRIGIVGGKMHTARSRNDQVATDLRIYLKQEITNIKNLVNIFQRTLVKKADENMDVIMPGFTHLQPAQPVLSAHHLLAYAQMFQRDKERLYDCYKRTDILPLGSAALAGTSFKIDRQYTAKLLDFKNISENSLDAVSDRDFAIEFVFCMTLIALHLTRFCEEMILWMNPEFGYITIDDKFTSGSSIMPQKRNPDCAEVIRGKSGRVFGDLIALLTIVKSLPLAYNRDLQEDKPPVFDALDNVKMCLKVIDEMTKSLKFVKERTLKSTEKGFIAATEIADYLTRNNVPFRTAHGLVKDIVLYCKKHSKKLNELSIEEYNKFS…	Argininosuccinate_lyase_(EC_4.3.2.1)	TIGRFAM argininosuccinate lyase	K01755	E
7	LE179_01395	MCA6084882.1	argJ	7125	8327	1203	MLPKGFKVGGIRSGLSKNEGKKDLALFISESPAHAAGMFTKNIVKAAPVLTDIERLEKGGKFSGIIANSGCANACTGDKGKKDAENMCSIVEKSFDFESGSVLCASTGVIGQYLSISGDDFEKNVDMLKNNIGVSSENEDEAVLAIMTTDTFIKKTSRKIEVKNGEIKIWGCVKGAGMIHPDMQGLHATMLSFILTDAEIESKTLQKILENSADKSFHCVSVDGDTSTNDTLIVLANGHSGTGKLSEADLEKFIEAFDDITLELAKSVAKDGEGATKFIEIEVKNAEIENDAKLIASTIATSPLLKTAIFGADANWGRVIAAAGRAGVKFDFNKVDIYIGGIHTFKNGIALNFSEEEAKKSLLKKEVKIVVDLKAGEKSSKYYTCDFSYDYVKINGDYRS	Glutamate_N-acetyltransferase_(EC_2.3.1.35)_@_N-acetylglutamate_synthase_(EC_2.3.1.1)	Catalyzes two activities which are involved in the cyclic version of arginine biosynthesis the synthesis of N- acetylglutamate from glutamate and acetyl-CoA as the acetyl donor, and of ornithine by transacetylation between N(2)-acetylornithine and glutamate	K00620	E	Amino Acid metabolis and transport	5_other	1425.82	1352.74	A_H_L_ArgJ_TGRD_RS04880	A_H	#N/A	7	LE169_03215	MCA6079884.1	argJ	6753	7955	1203	MLPKGFKIGGIRSGLSKNEGKKDLALFISESPAHAAGMFTKNIVKAAPVLTDIERLEKGGKFSGIIANSGCANACTGDKGKKDAENMCSIVEKSFDFESGSVLCASTGVIGQYLSISGDDFEKNVDMLKNNIGVSSENEDEAVLAIMTTDTFIKKTSRKIEVKNGEIKIWGCVKGAGMIHPNMQGLHATMLSFILTDAEIESKTLQTILENSADKSFHCVSVDGDTSTNDTLIVLANGHSGTGKLSEADLEKFIEAFDDITLELAKSVAKDGEGATKFIEIEVKNAEIKNDAKLIASTIATSPLLKTAIFGADANWGRVIAAAGRAGVKFDPNKVDIYIGGIHTFKNGIALNFSEEEAKKSLLKKEVKIVVDLKAGEKSSKYYTCDFSYDYVKINGDYRS	Glutamate_N-acetyltransferase_(EC_2.3.1.35)_@_N-acetylglutamate_synthase_(EC_2.3.1.1)	Catalyzes two activities which are involved in the cyclic version of arginine biosynthesis the synthesis of N- acetylglutamate from glutamate and acetyl-CoA as the acetyl donor, and of ornithine by transacetylation between N(2)-acetylornithine and glutamate	K00620	E	Amino Acid metabolis and transport	5_other	932.03	920.18	A_H_L_ArgJ_TGRD_RS04880	A_H	#N/A	7	LE178_01260	MCA6072165.1	argJ	17371	18573	1203	MLPNGFKVGGIRSGLSKKAGKKDLALFISESPAHAAGMFTQNVAKAAPVLIDIDRLEKGDRFFGVIANSGCANACTGTRGAKDAEYMCSSVEKAFNLNEKSVLCASTGVIGQYLNISKNKFRDSIDLLKNSVGVSPKCEDDAVLAIMTTDTFVKKTCRKVKVKNGETKIWGCVKGAGMIHPNLQGFHATMLSFILTDADIGGKSLQKILEKSVEKSFNCVSVDGDTSTNDTVIVLANGQSETGNLSKNDMTNFIKAFDDLTLELAKSMARDGEGATKFVEIEVKNTKTKNDAKLIASTVATSPLFKTAVFGADANWGRVLAAVGRAGVNFDLGKVDIYIGGVHTFKNGFALNFSEQTAKKALLKKEIQVVIDLKAGKESSKYYTCDFSYDYVKINGDYRS	Glutamate_N-acetyltransferase_(EC_2.3.1.35)_@_N-acetylglutamate_synthase_(EC_2.3.1.1)	Catalyzes two activities which are involved in the cyclic version of arginine biosynthesis the synthesis of N- acetylglutamate from glutamate and acetyl-CoA as the acetyl donor, and of ornithine by transacetylation between N(2)-acetylornithine and glutamate	K00620	E
8	LE179_04075	MCA6085391.1	asd	88573	89592	1020	MKKFKVAVAGATGAVGLEMIKMLESRNFPVESIKFLASKRSVGKKLTYNGKEVAVELLTKNGGRGVDIALFSAGAAVSKEFAPFFTADGCFVIDNSSAWRMNKDIPLVVPEVNPHDLKKEKKLIANPNCSTIQMVVALKPLHNFAKIKRIIVSTYQAVSGAGQKGINELAEQTKAWAKGETILAADKFQYQIAFNLIPQIDVFTENGYTKEEMKMTNETKKIMGDNSIEVSATCVRVPVFRSHSESVWIETEKPISPAQAKELFSKANGIQLLDEPKNNKYPMPLSAENMQMTYIGRIRSDISTKNNALTLWIVSDNLLKGAALNAVQIAEVLVKNKLI	Aspartate-semialdehyde_dehydrogenase_(EC_1.2.1.11)	Catalyzes the NADPH-dependent formation of L-aspartate- semialdehyde (L-ASA) by the reductive dephosphorylation of L- aspartyl-4-phosphate	K00133	E	Amino Acid metabolis and transport	1_core	89.09	84.53	A_H_L_Asd_TGRD_RS03160	A_H	#N/A	8	LE169_02630	MCA6079774.1	asd	64510	65529	1020	MKKFKVAVAGATGAVGLEMIKMLESRNFPVESIKFLASKRSVGKKLTYNGKEVAVELLTKNGGRGVDIALFSAGAAVSKEFAPFFTADGCFVIDNSSAWRMNKDIPLVVPEVNPHDLKKEKKLIANPNCSTIQMVVALKPLHNFAKIKRIIVSTYQAVSGAGQKGINELAEQTKAWAKGETILAADKFQYQIAFNLIPQIDVFTENGYTKEEMKMTNETKKIMGDNSIEVSATCVRVPVFRSHSESVWIETEKPISPAQAKELFSKANGIQLLDEPKNNKYPMPLSAENMQMTYIGRIRSDISTKNNALTLWIVSDNLLKGAALNAVQIAEVLVKNKLI	Aspartate-semialdehyde_dehydrogenase_(EC_1.2.1.11)	Catalyzes the NADPH-dependent formation of L-aspartate- semialdehyde (L-ASA) by the reductive dephosphorylation of L- aspartyl-4-phosphate	K00133	E	Amino Acid metabolis and transport	1_core	116.32	114.84	A_H_L_Asd_TGRD_RS03160	A_H	#N/A	8	LE178_06800	MCA6073210.1	asd	204	1235	1032	MVNYRVAVVGATGAVGREMIRMLENRSFPVESIKFLASERSVGQKLKYKGAEVTVELLTRDSGKGLDIALFSAGSDVSKEFAPFFAADGCFVIDNSSAWRMDKDVPLIVPEVNPYDLKKDKKIIANPNCSTIQMVVALKPLHDFAKIKRVIVSTYQSVSGAGQKGINELIEQTKAWAEGETIPSANKFQYQIAFNLIPQIDVFTENGYTKEEMKMTNETKKIMGDNSIEVSATCVRAPVFRSHSESVWIETEKPLSPTQAKELLLKANGIQLLDDPKTKKYPTPLFAENMQTTYVGRIRSDISTKNNALTFWIVSDNLLKGAALNAVQIAETLAIESLDLFKF	Aspartate-semialdehyde_dehydrogenase_(EC_1.2.1.11)	Catalyzes the NADPH-dependent formation of L-aspartate- semialdehyde (L-ASA) by the reductive dephosphorylation of L- aspartyl-4-phosphate	K00133	E
9	LE179_02895	MCA6085167.1	carA	144916	146058	1143	MERAKKILNEKYKKAYLKLSNGVKLEGNAIGADVSVSGEMVFNTGMLGYSEAMTDPSYLGQILVFSFCLIGNYGIPALKDGNLFMSKGHESSSIKTQGIIVSDIYDGCYHHDGGSSLEDWMKKQDVPGISGIDTRYLVQMIRENRNLSGRIIPEGAKPQDKNKFEFLKNFKNNEYIDPAKYNLMPSVSTKERAILWKGLKKVAVIDCGAKWNIMRMLAERDCEVELLPWDSDFSEVKCDGWVISNGPGDPKNTGDLVERIKKDVLSLDKPILGICLGHQLLSLASGAKTKRLNHGHRSHNQPVFSLPEKKAYMSSQNHRYAVEKSSIQPGWELWFENANDNSVEGLRHKTKPFMSVQFHPEASSGPNDTSWIMDEFVNLL	Carbamoyl-phosphate_synthase_small_chain_(EC_6.3.5.5)	Carbamoyl-phosphate synthase small chain, CPSase domain	K01955	EF	Amino Acid metabolis and transport	1_core	99.38	94.29	A_H_L_CarA_TGRD_RS01120	A_H	#N/A	9	LE169_03735	MCA6079984.1	carA	43859	45001	1143	MERAKKILNEKYKKAYLKLSNGVKLEGNAVGADVSVSGEMVFNTGMLGYSEAMTDPSYLGQILVFSFCLIGNYGIPALKDGNLFMSKGHESSSIKTQGIIVSDIYDGCYHHDGGSSLEDWMKKQDVPGISGIDTRYLVQMIRENRNLSGRIVPEGAKPQDKNKFEFLKNFKNNEYIDPAKYNLMPSVSTKERVILWKGLKKVAVIDCGAKWNIMRMLAERDCEVELLPWDSDFSEVKCDGWVISNGPGDPKNTGDLVERIKKDVLSLDKPILGICLGHQLLSLASGAKTKRLNHGHRSHNQPVFSLPEKKAYMSSQNHRYAVEKSSIQSGWELWFENANDNSVEGLRHKTKPFMSVQFHPEASSGPNDTSWIMDEFVNLL	Carbamoyl-phosphate_synthase_small_chain_(EC_6.3.5.5)	Carbamoyl-phosphate synthase small chain, CPSase domain	K01955	EF	Amino Acid metabolis and transport	1_core	389.27	384.32	A_H_L_CarA_TGRD_RS01120	A_H	#N/A	9	LE178_02690	MCA6072434.1	carA	14837	15985	1149	MEKEKKMLDKKYKKAYLKLSNGVTLEGRAIGAGVIVSGEMVFNTGMLGYSEAMTDPSYLGQILVFSFCLIGNYGIPFPKDGNLFMSKGHESSSIKTQGVIVSDIYDNCYHHDGGIFLEEWMESQGVSGIAGIDTRYLVQMIRESRNLWGKIVPEGGKPQDKNKFEFLKNFQDNEYVDPSKYNLMPSVSTKEVVKMGKGFKKVAVIDCGAKWNIMRMLMERGCEAHVLPWDTDFSKIQCDGWVISNGPGDPKNTGDLVDRIKKDVLSANKPILGICLGHQLLSLASGAKTKRLNHGHRSHNQPVFSLPEKKAYMSSQNHRYAVEKSSIKSDWELWFENANDDSVEGLKHKTKPFMSVQFHPEASSGPNDTSWIMDKFVGSIKK	Carbamoyl-phosphate_synthase_small_chain_(EC_6.3.5.5)	carbamoylphosphate synthase	K01948	F
10	LE179_02885	MCA6085165.1	carB	138942	142253	3312	MPILDFLLPKGEKKQKVILLGSGALSIGQAGEFDYSGSQAVKALEEEGLDVIIINPNIASVQTNRGVNKKVYLYPITPFWVEKIIKIEKPAAIISSFGGQTSLNCVIALEKSGVLKKYGVKVLGTQVNALEMSEDRELFAQKMKSIDAPIAKSHAVSTVKEALETAEQIGYPVITRSAFALGGLGSGFAKTAAELKKLTQAALMSSPQVLIEKSLHGWKEIEYEVMRDKTGNTITICNMENFDPMGIHTGDSIVIAPCQTINNIENNMLRDMAIKIAHSVGIVGECNVQYALNPNDYGFYVIEINARLSRSSALASKATGYPIAYIAAKIVIGFDLLDLKNPVTGTTSAFYEPSLDYVTLKVPRWDLNKFSGVSKNLGTQMKSVGEVMAIGRNFCEVMQ…	Carbamoyl-phosphate_synthase_large_chain_(EC_6.3.5.5)	Carbamoyl-phosphate synthase (glutamine-hydrolyzing)	K01955	EF	Amino Acid metabolis and transport	1_core	872.87	828.13	A_H_L_CarB_TGRD_RS01140	A_H	#N/A	10	LE169_03725	MCA6079982.1	carB	37884	41195	3312	MPILDFLLPKGEKKQKVILLGSGALSIGQAGEFDYSGSQAVKALEEEGLDVIIINPNIASVQTNRGVNKKVYLYPITPFWVEKIIKIEKPAAIISSFGGQTSLNCVIALEKSGVLKKYGVKVLGTQVSALEMSEDRELFAQKMKSIDAPIAKSHAVSTVKEALETAEQIGYPVITRSAFALGGLGSGFAKTAAELKKLTQAALMSSPQVLIEKSLHGWKEIEYEVMRDKTGNTITICNMENFDPMGIHTGDSIVIAPCQTINNIENNMLRDMAIKIAHSVGIVGECNVQYALNPNDYGFYVIEINARLSRSSALASKATGYPIAYIAAKIVIGFDLLDLKNPVTGTTSAFYEPSLDYVTLKVPRWDLNKFSGVSKNLGTQMKSVGEVMAIGRNFCEVMQ…	Carbamoyl-phosphate_synthase_large_chain_(EC_6.3.5.5)	Carbamoyl-phosphate synthase (glutamine-hydrolyzing)	K01955	EF	Amino Acid metabolis and transport	1_core	859.77	848.84	A_H_L_CarB_TGRD_RS01140	A_H	#N/A	10	LE178_02685	MCA6072433.1	carB	11109	14423	3315	MPILDFLLPKNGKKQKVILLGSGALSIGQAGEFDYSGSQAVKALEEEGLEVIIINPNIASVQTNKGPNKKVYLYPITPFWVEKIIKIEKPVAIISSFGGQTSLNCVIALEKNDVLKKYNVKVLGTQVDALELSEDRELFAQKMKSINAPIAKSHAVSTVEEALKTAETIGYPVITRSAFALGGLGSGLARTSLELKKLTQSALMTSPQVLIEKSLHGWKEIEYEVMRDKTGNTITICNMENFDPMGIHTGDSIVIAPCQTINNTENNMLRDTAIKIAQNVGIVGECNVQYALNIKDYGFYVIEINARLSRSSALASKATGYPIAYIAAKIVIGFDLLELKNPVTGTTSAFYEPSLDYVTLKVPRWDLSKFSGVSKNLGTQMKSVGEVMAIGRNFCEVVQ…	Carbamoyl-phosphate_synthase_large_chain_(EC_6.3.5.5)	Carbamoyl-phosphate synthase (glutamine-hydrolyzing)	K01955	EF
11	LE179_04505	MCA6085476.1	dapA	59731	60606	876	MFSGVYTALITPFKDGKVDFDALERLIENQYENGVDGVVPCGTTGESPTLTYEEHEAVIEFCVKNAKGRMKVLAGTGSNSTDEAIYFTRSAKNAGCDGALVVSPYYNKPTQKGLYLHFKTIADTVNIPIVLYNIAGRTSVNIEPATIAKLFEDCKNIIGVKEASGLVDQMSIIKSLVPDIELFSGDDALTLPSLSIGGVGVISVLSNIVPAKVVSLVRTFEKGDIKEAMKIHYRLFPLIKSMFIETNPIPVKTAASLLGICRADLRLPICEMEEANRLKLEKILKDFDLLK	4-hydroxy-tetrahydrodipicolinate_synthase_(EC_4.3.3.7)	Catalyzes the condensation of (S)-aspartate-beta- semialdehyde (S)-ASA and pyruvate to 4-hydroxy- tetrahydrodipicolinate (HTPA)	K01714	E	Amino Acid metabolis and transport	1_core	2483.23	2355.96	A_H_L_DapA_TGRD_RS04625	A_H	#N/A	11	LE169_01220	MCA6079505.1	dapA	27136	28011	876	MFSGVYTALITPFKDGKIDFDALERLIENQYENGVDGVVPCGTTGESPTLTYEEHEAVIEFCVKNARGRMKVLAGTGSNSTDEAIYFTRSAKNAGCDGALVVSPYYNKPTQKGLYLHFKTIADTVNIPIVLYNIAGRTSVNIEPATIAKLFEDCKNIIGVKEASGLVDQMSIIKSLVPDIELFSGDDALTLPSLSIGGVGVISVLSNIVPAKVVSLVRTFEKGDIKEAMRIHYRLFPLIKSMFMETNPIPVKTAASLLGICRADLRLPICEMEEANRLKLEKILKDFDLLK	4-hydroxy-tetrahydrodipicolinate_synthase_(EC_4.3.3.7)	Catalyzes the condensation of (S)-aspartate-beta- semialdehyde (S)-ASA and pyruvate to 4-hydroxy- tetrahydrodipicolinate (HTPA)	K01714	E	Amino Acid metabolis and transport	1_core	7361.36	7267.8	A_H_L_DapA_TGRD_RS04625	A_H	#N/A	11	LE178_06065	MCA6073071.1	dapA	3967	4845	879	MFSGVYTALITPFKNDKIDFDALRKLIEGQYKNGIDGIVPCGTTGESPTLSYEEHEAVIEFCIKIAKGKMKILAGTGSNSTKEAIHFAQFAKKVGCDGALIVSPYYNKPTQKGLYIHFRSIADTVDIPIVLYNIAGRTSVNIEPATMAKLFDDCKNIVGVKEASGSLTQMSAIKALIPDIEMLVGDDTLTLPSLSIGGAGVVSVLSNIIPAEVVALVKSFKSGNFEEAKKIHYKLLPFVRTMFIETNPIPVKTAASLLGLCEFGLRLPMCEMEDSNRIKLEKVLKDFGLLKI	4-hydroxy-tetrahydrodipicolinate_synthase_(EC_4.3.3.7)	Catalyzes the condensation of (S)-aspartate-beta- semialdehyde (S)-ASA and pyruvate to 4-hydroxy- tetrahydrodipicolinate (HTPA)	K01714	E
12	LE179_04510	MCA6085477.1	dapB	60884	61657	774	MKITVCGAAGRMGQAILAIAKSDEDVEVVGALEHEGSRAIGTGEPIISSVNNLEKFLSETDALIDFTNTDSALKNLDIAKGCKIPVVIGTTGFNEEQKKRVAEISKSIPIVFSPNMSVGVNILFKLVEAVAKKIPDYDIEIVEVHHNKKKDSPSGTAAKLAEVAASSIGRDINDAGVYGRHSADALRKKDEIGVHSVRAGDIVGDHTVYFAGPGERIELTHRAHSRDTFAAGAVRAAKWVVGRKTGLYDMTDVLSLK	4-hydroxy-tetrahydrodipicolinate_reductase_(EC_1.17.1.8)	Dihydrodipicolinate reductase, C-terminus	K00215	E	Amino Acid metabolis and transport	1_core	176.11	167.09	A_H_L_DapB_TGRD_RS04620	A_H	#N/A	12	LE169_01225	MCA6079506.1	dapB	28288	29061	774	MKITVCGAAGRMGQAILAIAKSDEDVEVVGALEHEGSRAIGTGEPIISSVNNLEKFLSETDALIDFTNTDSALKNLDIAKGCKIPVVIGTTGFNEEQKKRVAEISKSIPIVFSPNMSVGVNILFKLVEAVAKKIPDYDIEIVEVHHNKKKDSPSGTATKLAEVAASSIGRDINDAGVYGRHSADALRKKDEIGVHSVRAGDIVGDHTVYFAGPGERIELTHRAHSRDTFAAGAVRAAKWVVGRKTGLYDMTDVLSLK	4-hydroxy-tetrahydrodipicolinate_reductase_(EC_1.17.1.8)	Dihydrodipicolinate reductase, C-terminus	K00215	E	Amino Acid metabolis and transport	1_core	574.85	567.54	A_H_L_DapB_TGRD_RS04620	A_H	#N/A	12	LE178_02450	MCA6072391.1	dapB	13165	13950	786	MRITICGAAGRMGQAIIAVAKADPDIQIAGTLEYDGNEVIGTGDPIIASVKDLEKFLTETDVVIDFTNPESALKNLETAKKYNVPFVIGTTGFTQEQKKIISEIAKNVPVVFSPNMSVGVNILFKLVEEVAKKVPDYDIEIVELHHNKKKDSPSGTAAKLAEVAASALGENINNVGVYGRHSSNEAREKGEIGVLSVRAGDIIGDHTVYFAGLGERIELTHRAHSRDTFAAGAVRAAKWAVGQKPGLYDMSNVLSLKGSAI	4-hydroxy-tetrahydrodipicolinate_reductase_(EC_1.17.1.8)	Catalyzes the conversion of 4-hydroxy- tetrahydrodipicolinate (HTPA) to tetrahydrodipicolinate	K00215	E
13	LE179_04500	MCA6085475.1	dapF	58785	59600	816	MNVNFSKLTAAGNDFILIDNRKNIIAEKDYQTLAKKLCDRKYSIGADGLILLEKSASKDFRMKYFNSDGSYASMCGNGGRSVAKFAYDLGIANSKMVFETDAGIINAEILPQDRIKLDLYDPKDLKKGIKIEAGGEEFDVDFVNTGVPHAIIFVADVEKIDVFKYGKAVRYHKAFAPAGTNVNFVKVIKEDNTLLVRTYERGVEGETLACGTGITASGIISVLRGFARSPVNIIARGGDRLSVSLKNSNDRISDVVLEGPALIVFKGVIEI	Diaminopimelate_epimerase_(EC_5.1.1.7)	Catalyzes the stereoinversion of LL-2,6- diaminoheptanedioate (L,L-DAP) to meso-diaminoheptanedioate (meso- DAP), a precursor of L-lysine and an essential component of the bacterial peptidoglycan	K01778	E	Amino Acid metabolis and transport	1_core	689.08	653.76	A_H_L_DapF_TGRD_RS04630	A_H	#N/A	13	LE169_01215	MCA6079504.1	dapF	26189	27004	816	MNVNFSKLTAAGNDFILIDNRKNIIAEKDCQTLAKKLCDRKYSIGADGLILLEKSASKDFRMKYFNSDGSYASMCGNGGRSVAKFAYDLGIANSKMVFETDAGIINAEILPQDRIKLDLYNPKDLKKGIKIEADGEEFDVDFVNTGVPHAIIFVADVEKIDVFKYGKAVRYHKAFAPAGTNVNFVKVIKEDNTLLVRTYERGVEGETLACGTGITASGIISVLRGFARSPVNIIARGGDRLSVSLKNLNDRISDVVLEGPALIVFKGVIEI	Diaminopimelate_epimerase_(EC_5.1.1.7)	Catalyzes the stereoinversion of LL-2,6- diaminoheptanedioate (L,L-DAP) to meso-diaminoheptanedioate (meso- DAP), a precursor of L-lysine and an essential component of the bacterial peptidoglycan	K01778	E	Amino Acid metabolis and transport	1_core	450.75	445.02	A_H_L_DapF_TGRD_RS04630	A_H	#N/A	13	LE178_02460	MCA6072393.1	dapF	14416	15231	816	MDIKFSKLTAAGNDFVLIDNRKNIVAEKDYSNIAKKLCNRRYSVGGDGLILLEKSVAKDFKMKYFNSDGSHASMCGNGGRSVAKFAYSLGAVDAKMTFETDAGIINAEILPCDKVKLDLYDPKDLKQNIKIKVDKKKFDVDFINTGVPHAVIFVDDVENINVFKYGRKIRHHKTFAPTGTNVDFVEVAKDNTLLVRTYERGVEDETLACGTGVTASGIISVLKGFTKSPVNIIARGGDKLSVSLRNTNSIVRNVVLEGPAVISFKGIVAVH	Diaminopimelate_epimerase_(EC_5.1.1.7)	Catalyzes the stereoinversion of LL-2,6- diaminoheptanedioate (L,L-DAP) to meso-diaminoheptanedioate (meso- DAP), a precursor of L-lysine and an essential component of the bacterial peptidoglycan	K01778	E
14	LE179_04515	MCA6085478.1	dapL	61730	62896	1167	MEIHYNEKLKKLPPYLFIEIDRKKKEAIERGADIISLGVGDPDLPTPDHIIKSVQEAVTKPINHQYPFGSGLLSYRKAIVEWYKKRFKVDLSADEVCALIGSKEGIGHMHLGFINPGDVVLIPEPGYPVYNTGTIFTDGVPYFMPLLEKNGFLPDLDAIPADILKKAKLIFINYPNNPTAAVAPREFYLKLIEFAKKNNIIVVADAAYSEIYYDENEKPLSFLEFSGAKEVGVEFHSLSKTYNMTGWRIGWVCGNKDVVAGILKVKDNYDSGVFQAIQEAAITALTSSQECVKNSRKIYKERRDILVEGLRGLGWEVNLPKASFYVWAKVPKGYTSSQTVSKLLDEAAIICTPGNGMGKSGEGYVRFALTVNVPRIKETVERISKIKW	L_L-diaminopimelate_aminotransferase_(EC_2.6.1.83)_DapL2_type	Aminotransferase class I and II	K10206	E	Amino Acid metabolis and transport	1_core	812.77	771.11	A_H_L_DapL_TGRD_RS04615	A_H	#N/A	14	LE169_01230	MCA6079507.1	dapL	29135	30301	1167	MEIHYNEKLKKLPPYLFIEIDRKKKEAIERGADIISLGVGDPDLPTPDHIIKSVQEAVTKPINHQYPFGSGLLSYRKAIVEWYKKRFKVDLSADEICALIGSKEGIGHMHLGFINPGDVVLIPEPGYPVYNTGTIFTDGVPYFMPLLEKNGFLPDLDAIPADILKKAKLIFINYPNNPTAAVAPREFYLKLIEFAKKNNIIVVADAAYSEIYYDENEKPLSFLEFSGAKEVGVEFHSLSKTYNMTGWRIGWVCGNKDVVAGILKVKDNYDSGVFQAIQEAAITALTSSQECVKNSRKIYKERRDILVEGLRGLGWEVNLPKASFYVWAKVPKGYTSSQTVSKLLDEAAIICTPGNGMGKSGEGYVRFALTVNVPRIKETVERISKIKW	LL-diaminopimelate_aminotransferase_(EC_2.6.1.83)_DapL2_type	Aminotransferase class I and II	K10206	E	Amino Acid metabolis and transport	1_core	813.36	808.04	A_H_L_DapL_TGRD_RS04615	A_H	#N/A	14	LE178_02445	MCA6072390.1	dapL	11983	13149	1167	MGIRYNEKLKKLPPYLFIEIDKKKKEAMGRGADIISLGVGDPDLPTPEHIVKAMQEAVAKPANHQYPFGAGSLTFRKAVTEWYKKRFNVDLNADEVCALIGSKEGIGHMHLGFINPGDVVLIPEPGYPVYNTGTIFTDGVPYFMPLLEKNNFLPDLDAIPEDIAKKARIIFVNYPNNPTATIAPKEFYIKLIEFAKKNNVIVASDAAYSEIYYDDNKKPSSFLEFSGAKEVGVEFHSLSKTYNMTGWRIGWVCGNKEVVTGIAKVKDNYDSGVFQAAQEAAITALTSSQECVEDARKIYQGRRDVLVEGLTKLGWDVNLPKASFYVWAKIPKGYTSSQVVSKLLDEAAIVCTPGNGMGKSGEGYIRFALTVDVPRIKEAVERISKIKW	LL-diaminopimelate_aminotransferase_(EC_2.6.1.83)_DapL2_type	Aminotransferase class I and II	K10206	E
15	LE179_03765	MCA6085336.1	hisA	26954	27676	723	MIIIPAVDIRQGNSVRLKQGKIDAETIYSKDPVFIAKLWKSKGAKRLHVVDLDGAFSGINTNKEIIKNICAAVDIPVEVGGGIRNMEKIKEVFDLGATYVILGTVAFHDPEIVKKAINKYGPQKIIIAVDAKDGKIAISGWKDITSVEVLELVNGLKEIGVQEILYTDISRDGMFTGPDFIGLKKLFESDMRIIASGGVKTIDDLIRLKKYEKDGVFAAIVGSALYTDDFKLEDAIKKVE	Phosphoribosylformimino-5-aminoimidazole_carboxamide_ribotide_isomerase_(EC_5.3.1.16)	TIGRFAM Phosphoribosylformimino-5-aminoimidazole carboxamide ribotide isomerase	K01814	E	Amino Acid metabolis and transport	1_core	164.97	156.51	A_H_L_HisA_TGRD_RS03500	A_H	#N/A	15	LE169_02310	MCA6079718.1	hisA	2802	3524	723	MIIIPAVDIRQGNSVRLKQGKIDAETIYSKDPVFIAKLWKSKGAKRLHVVDLDGAFSGINTNKEIIKNICAVVDIPVEVGGGIRNMEKIKEVFDLGATYVILGTVAFHDPEIVKKAINKYGPQKIIIAVDAKDGKIAISGWKDITSVEVLELVNGLKEIGVQEILYTDISRDGMFTGPDFIGLKKLFESDMRIIASGGVKTIDDLVRLKKYEKDGVFAAIVGSALYTDDFKLEDAIKKVE	Phosphoribosylformimino-5-aminoimidazole_carboxamide_ribotide_isomerase_(EC_5.3.1.16)	TIGRFAM Phosphoribosylformimino-5-aminoimidazole carboxamide ribotide isomerase	K01814	E	Amino Acid metabolis and transport	1_core	147.7	145.82	A_H_L_HisA_TGRD_RS03500	A_H	#N/A	15	LE178_02470	MCA6072395.1	lysA	16252	17484	1233	MLQFKKNDLHIERVRLSDIAKRYGTGVYIYSKNQLVKNFESYRRALVLRDGLICFACKTNSSGTILKLLAKLGAGADTTSGGEIYRCLRAGFDPSKIVYAGVGKTAEEIEYALKSKILMFNVESFEELDAIDKIAGKLKIRANISFRINPHVDPDTHSHIVTGKKGTKFGIPYEDAVKAYLIAKQKKNIAIVGIHSHIGSQILDIAPFKLTAQKIKKIIDSLEKNGIKLEYINCGGGLGIEYKRDQKAPSPKQIMSEIFGVFDKNKKFIFEPGRSIIGNAGHLLARVLYRKVSGGKSFLITDAGMNDLIRPTLYEAYHEIVPVKKINAKKVKTNVVGPICESSDFMGRDRMLPVIEQGDYILITCAGAYGASMSSQYNSRPLLPEVLVDGNKAVLIRKR…	Diaminopimelate_decarboxylase_(EC_4.1.1.20)	Specifically catalyzes the decarboxylation of meso- diaminopimelate (meso-DAP) to L-lysine	K01586	E
16	LE179_03755	MCA6085334.1	hisB	25626	26213	588	MKQRKAKTARKTKETDIIVEINLDNPSVPSVSTTIGFLDHMLELFAVHSGMGFKIKASGDTHIDDHHLVEDAGITIGQALKEAIGDKKGIVRYGHFLLPMDETLSYVALDLSGRSYLSYEADIKFQKNGFNYDLIREFFYALASNAEITLHIKMIKGRNNHHIAESIFKAFGRALGQAVSYSGSKKTIPSTKGVL	Imidazoleglycerol-phosphate_dehydratase_(EC_4.2.1.19)	PFAM Imidazoleglycerol-phosphate dehydratase	K00013	E	Amino Acid metabolis and transport	1_core	2289.25	2171.92	A_H_L_HisB_TGRD_RS03510	A_H	#N/A	16	LE169_02300	MCA6079716.1	hisB	1475	2062	588	MKQRKAKTARKTKETDIIVEINLDNPSVPSVSTTIGFLDHMLELFAVHSGMGFKIKASGDTHIDDHHLVEDAGITIGQALKEAIGDKKGIVRYGHFLLPMDETLSYVALDLSGRSYLSYEADIKFQKNGFNYDLIREFFYALASNAEITLHIKMIKGRNNHHIAESIFKAFGRALGQAVSYSRSKKTIPSTKGVL	Imidazoleglycerol-phosphate_dehydratase_(EC_4.2.1.19)	PFAM Imidazoleglycerol-phosphate dehydratase	K00013	E	Amino Acid metabolis and transport	1_core	1866.5	1842.77	A_H_L_HisB_TGRD_RS03510	A_H	#N/A	16	LE178_04480	MCA6072773.1	lysC	8118	9350	1233	MSLVVMKFGGSSVADADKMKHVAGKIVAKKNAGNKIVAVVSAPGDTTDDLLEMATKITSNPLAREMDMLLATGEMISISLLAMALDSMGEKVVSLTGPQAGILADDNYTRARIKKVNPQKIKVQLTKNNIVIVAGFQALNSKGDITTLGRGGSDLTAVALAAGLEADSCEIYSDVEGVYTTDPRVVKDARKLDYLSYDEMLEMADSGAQVLQSRSVEVAKKFGVEIHARSTFSEKQGTIITSEQKIRGKKMEALLVSGVAFDKDQAKFTMIDLPDIPGVAAKIFSRLAKIGVNVDMITQSAAVDKKNDISFTVCKAEMKKTHTELDKIAHEFKTPQVVFDEHVAKISIVGIGMKSNPGVAGKMFEILHKKAINIEMISTSEIKISCIVDELDMVKAVEE…	Aspartokinase_(EC_2.7.2.4)	Belongs to the aspartokinase family	K00928	E
17	LE179_01355	MCA6084875.1	hisC	338	1459	1122	MYITKMIREECEGFEPYVAGKPIETIKREMRLERVIKLASNENPLGASKKAIEAIRENLEGIFYYPDTNSYELKKALSERYEIDREEIFTGAGGDEIIELIGKLFFKEGDEIVISRHSFIRYEMAAKLMGAKAVIVDMKEGFKQDLTAMAKACGERTKAVFVTNPNNPTGTYNNKEEVSEFLKSVPLNKFKVKPLVVLDEAYFEYGLLERAYPDGVDFLRDNENLIVFRTFSKIYGLAGLRVAYGFASKEIVEYIERIRPPFNVNRLAQAGGAAAIKDREQVVKSQELVKREKEYLYSKFEELKIKYVKTAANFIFFNAGALKGRELFKGLLKEGVIIRALDEYELKDWARVTVGLHEENEIFIEKLKKVYNK	Biosynthetic_Aromatic_amino_acid_aminotransferase_beta_(EC_2.6.1.57)_@_Histidinol-phosphate_aminotransferase_(EC_2.6.1.9)	Belongs to the class-II pyridoxal-phosphate-dependent aminotransferase family. Histidinol-phosphate aminotransferase subfamily	K00817	E	Amino Acid metabolis and transport	1_core	2034.96	1930.66	A_H_L_HisC_TGRD_RS03855	A_H	#N/A	17	LE169_03165	MCA6079875.1	hisC	310	1431	1122	MYITKMIREECEGFEPYVAGKPIETIKREMRLERVIKLASNENPLGASKKAIEAIRENLEGIFYYPDTNSYELKKALSERYEIKRGEIFTGAGGDEIIELIGKLFFKEGDEIVISRHSFIRYEMAAKLMGAKAVIVDMKEGFKQDLTAMAKACGERTKAIFVTNPNNPTGTYNNKEEVSEFLKSVPLNKFKVKPLVVLDEAYFEYGLLERAYPDGVDFLRDNENLIVFRTFSKIYGLAGLRVAYGFASEEIVEYIERIRPPFNVNRLAQAGGAAAIKDREQVVKSQELVKREKEYLYSEFEELKIKYVKTAANFIFFNAGALKGRELFKGLLKEGVIIRALDEYELEDWARVTVGLHEENEIFIEKLKKVYNK	Biosynthetic_Aromatic_amino_acid_aminotransferase_beta_(EC_2.6.1.57)_@_Histidinol-phosphate_aminotransferase_(EC_2.6.1.9)	Belongs to the class-II pyridoxal-phosphate-dependent aminotransferase family. Histidinol-phosphate aminotransferase subfamily	K00817	E	Amino Acid metabolis and transport	1_core	68.74	67.86	A_H_L_HisC_TGRD_RS03855	A_H	#N/A	17	LE178_05340	MCA6072939.1	aroA	1262	2554	1293	MDIKLKKINAVSGVIEVPADKSITHRAVILSSLAEGNSVIRNYLSSDDCNRTIEAFRQMGAEIKIDKSNLYVKGIGLKLSKPQNSRYNIYAGNSGTTTRLLAGILAGQDFETVITGDASLSKRPMRRIIDPLSEMGAKIKSENGLLPLTIKGHAPLKSVNYVNNKSSGQVKSAVLFAGLYADGVTTYTEPVKSRDHSERMLKAFGADIKIDGNSVAICPTGKLISQDITVPGDISSAAFFIAAALIVPGSNLTIKNVGVNPTRDGFLEVLKRMGADITLTNMREVSHEPVCDIIVKYSKLKAANVDACLVPRMVDEIPIFVLVATQAESITRVSGAKELRVKESDRIYAVASQFKKLGAQVESLDDGFIINGASGIKFTGTLLDSFEDHRIAMTLAIAS…	3-phosphoshikimate_1-carboxyvinyltransferase_(EC_2.5.1.19)	Catalyzes the transfer of the enolpyruvyl moiety of phosphoenolpyruvate (PEP) to the 5-hydroxyl of shikimate-3- phosphate (S3P) to produce enolpyruvyl shikimate-3-phosphate and inorganic phosphate	K00210	E
18	LE179_03750	MCA6085333.1	hisD	24360	25589	1230	MNTKQISTYVSDIIEDIKNNGDKAVFKYIKKFDNADLSKKGYKVSQKVIADAAKRVPKSLKNVIKSSYLNILSYHKYEYSQIKKRWNYVKNGLKVGQFYTSIESAGVYVPGGRFPYPSTVIMTAIPAVAAGVKRIVMVTPPKNMNDVVLFTAKLCGIKEIYCIGGIAAVAALAYGTKTVKKVDMIVGPGNVYVDEAKRQVFGYVGIDALAGPTEVAIIADKDVPVGYVFADIMAQAEHDPGAKIYLLCESAKKISEIKKLLPEEVLKQLKTEFCSLNKAVDIANNIAPEHLELLVKNYQVLLKSIKNAGAIFAGYQTPTASGDYWAGPSHVLPTNGSAKFSSGLSVMTFLKRSTYIEMNKNNKMAYKIIADFAQAESMQYHKKSAEVRYLNSDPLNQMK…	Histidinol_dehydrogenase_(EC_1.1.1.23)	Catalyzes the sequential NAD-dependent oxidations of L- histidinol to L-histidinaldehyde and then to L-histidine	K00013	E	Amino Acid metabolis and transport	1_core	475.61	451.24	A_H_L_HisD_TGRD_RS03515	A_H	#N/A	18	LE169_02295	MCA6079715.1	hisD	209	1438	1230	MNTKQINTYVSDIIEDIKNNGDKAVFKYIKKFDNADLSKKGYKVSQKVIADAAKRVPKSLKNVIKSSYLNILSYHKYEYSQIKKRWNYVKNGLKVGQFYTPIESAGVYVPGGRFPYPSTVIMTAIPAVAAGVKRIVMVTPPKNMNDVVLFTAKLCGIEEIYCIGGIAAVAALAYGTKTVKKVDMIVGPGNAYVDEAKRQVFGYVGIDALAGPTEVVIIADKDVPVDYVFADIMAQAEHDPGAKIYLLCESAKKISEIKKLLPEEVLKQLKTEFCSLNKAVDIANNIAPEHLELLVKNYQVLLKSIKNAGAIFAGYQTPTASGDYWAGPSHVLPTNGSAKFSSGLSVMTFLKRSTYIEMSKNNKMAYKIIADFAQAESMQYHKKSAEVRYLNSDPLNQMK…	Histidinol_dehydrogenase_(EC_1.1.1.23)	Catalyzes the sequential NAD-dependent oxidations of L- histidinol to L-histidinaldehyde and then to L-histidine	K00013	E	Amino Acid metabolis and transport	1_core	559.48	552.37	A_H_L_HisD_TGRD_RS03515	A_H	#N/A	18	LE178_02730	MCA6072439.1	aroB	1222	2310	1089	MKKIISINLKNNKYNILLSQLDKDFLTAFKKIQKTTSLFIVTDKIVEKLYLQKFSDLLEQQDFNIKTAVIPAGESGKSIKNLSFLYNKALESSINRKSCAIALGGGVIGDITGFFAATYMRGINFIQIPTTLLAMTDSSIGGKTAINTPNGKNIAGVFYQPKLVWINTAFLSSLPAKHIKNGLSEIIKYAVVFDRKFYNYLLSALKNGIISSENFDYIISQSCSYKAKIVEKDEKEITELRAILNFGHTFAHALETATKYKKFLHGEAVAIGMLFAAKLSLELKTCKEKTYKEIKSILQLSHFNLNVKFNAVQFLSLMKKDKKSVDGNIKFVLTKDIGEVINSYVKDDIVLDVLKKFSGATK	3-dehydroquinate_synthase_(EC_4.2.3.4)	Catalyzes the conversion of 3-deoxy-D-arabino- heptulosonate 7-phosphate (DAHP) to dehydroquinate (DHQ)	K01524	E
19	LE179_03775	MCA6085338.1	hisEI	28599	28988	390	MEKIIENLKFDDKGLIPAVVQDWKDNVVLMVAYMNKESVKRTFETKKATFWSRSRQSFWVKGESSGNIQEVKEFYYDCDADCILLKVNQIGGAACHTGHRSCFFTRVTSNRDTEIIGEELFDPDKVYKK	Phosphoribosyl-AMP_cyclohydrolase_(EC_3.5.4.19)	Histidine biosynthesis bifunctional protein HisIE	K01496	E	Amino Acid metabolis and transport	1_core	174.76	165.8	A_H_L_HisEI_TGRD_RS03490	A_H	#N/A	19	LE169_02320	MCA6079720.1	hisEI	4449	4838	390	MEKIIENLKFDDKGLIPAVVQDWKDNVVLMVAYMNKESVKRTFETKKATFWSRSRQSFWVKGESSGNIQEVKEFYYDCDADCILLKVNQIGGAACHTGHRSCFFTRVTSNRDTEIIGEELFDPDKVYKK	Phosphoribosyl-AMP_cyclohydrolase_(EC_3.5.4.19)	Histidine biosynthesis bifunctional protein HisIE	K01496	E	Amino Acid metabolis and transport	1_core	532.4	525.63	A_H_L_HisEI_TGRD_RS03490	A_H	#N/A	19	LE178_04170	MCA6072714.1	aroC	4702	5859	1158	MIRFTTAGESHGESLVVVVEGIPAGLIIDVKEINVELARRQRGYGRGERMNIETDTAKILSGMRHQRTIGSPIAITIANKDFKNWTDVMSPSSSASCGKALLRPRPGHADLAGLMKYGVNDFRDILERASARETASRVVAGAICKVVLKEFGIKIMSYTLQIGNIKADISSIKENKIWQDSEKSDIRCPDKLTSKKMMELIDEARTKGDTLGGKIVVIAKNIPVGLGSHTQWDLKLDGRLAQSLISIQAFKSVEFGAGTKLAELFGSMSHDEIFYNKTKGFYRKTNRAGGIEGGMSNGESIVITCTMKAIPSLVNSLHSVNLATKKMAKAEAVRSDVCAVPAAGVVAEAAVAIELAKALTEKFGSDCINDMKNNVNSYKERLKAI	Chorismate_synthase_(EC_4.2.3.5)	Catalyzes the anti-1,4-elimination of the C-3 phosphate and the C-6 proR hydrogen from 5-enolpyruvylshikimate-3-phosphate (EPSP) to yield chorismate, which is the branch point compound that serves as the starting substrate for the three terminal pathways of aromatic amino acid biosynthesis. This reaction introduces a second double bond into the aromatic ring system	K01736	E
20	LE179_03770	MCA6085337.1	hisF	27731	28498	768	MLGIRVIPCLDVTNGRVVKGTNFVNLKDAGDPVEVAKQYNSDGADEIVFLDITATHEGRNTTVDLVRRTAEKVFIPLTVGGGIRTLEDIRNLLNAGADKVSLNSSAVKNPSIIKEASDKFGIQCIVVAIDAKKTRENKWNVFVHGGRIDTGLDAILWAKKAVEFGAGEILLTSMDKDGTKDGYDLELLKAISSSVGIPVIASGGAGKVEHFSKAYEYGASAVLVASLFHYKELTIKEVKEHLMSQNIPVRQIHSA	Imidazole_glycerol_phosphate_synthase_cyclase_subunit_HisF	IGPS catalyzes the conversion of PRFAR and glutamine to IGP, AICAR and glutamate. The HisF subunit catalyzes the cyclization activity that produces IGP and AICAR from PRFAR using the ammonia provided by the HisH subunit	K01663	E	Amino Acid metabolis and transport	1_core	621.21	589.37	A_H_L_HisF_TGRD_RS03495	A_H	#N/A	20	LE169_02315	MCA6079719.1	hisF	3581	4348	768	MLGIRVIPCLDVTNGRVVKGTNFVNLKDAGDPVEVAKQYNSDGADEIVFLDITATHEGRNTTVDLVRRTAEKVFIPLTVGGGIRTLEDIRNLLNAGADKVSLNSSAVKNPSIIKEASDKFGIQCIVVAIDAKKTRENKWNVFVHGGRIDTGLDAILWAKKAVEFGAGEILLTSMDKDGTKDGYDLELLKAISSSVGIPVIASGGAGKVEHFSKAYEYGASAVLVASLFHYKELTIKEVKEHLMSQNIPVRQIHSA	Imidazole_glycerol_phosphate_synthase_cyclase_subunit_HisF	IGPS catalyzes the conversion of PRFAR and glutamine to IGP, AICAR and glutamate. The HisF subunit catalyzes the cyclization activity that produces IGP and AICAR from PRFAR using the ammonia provided by the HisH subunit	K01663	E	Amino Acid metabolis and transport	1_core	239.46	236.42	A_H_L_HisF_TGRD_RS03495	A_H	#N/A	20	LE178_05915	MCA6073042.1	aroE	4497	5309	813	MLNTETKLFAILGYPVKHSLSPQLHNEWFKKEMLNCAYLSFEPDSRNLKKTIESLKILKFHGFNITVPYKIEAMKYVDFIDKAAKEIGSINTVAVKDNKLRGYNTDYLGFIQDLDAKKINLNNKNVLVVGAGGAARAITYALKNAKAKDIYITNRTLASAQNLAKTFKMKSIDTNKVSELLSQIDLLINCSSCGMKKEDSFPFVADKVKQSLIVYDLIYNKVTPFVKFAKAKGLKIFTGEGMLVRQGASAFEIWTGKYPKIANNLLKKFI	Shikimate_5-dehydrogenase_I_alpha_(EC_1.1.1.25)	Involved in the biosynthesis of the chorismate, which leads to the biosynthesis of aromatic amino acids. Catalyzes the reversible NADPH linked reduction of 3-dehydroshikimate (DHSA) to yield shikimate (SA)	K00014	E
21	LE179_02810	MCA6085151.1	hisG	124591	125466	876	MMKKLKLGFPKGSLQDSTVELFRKAGTRISVSSRSYYPISDDEELEIMLVRSQEMARYVQDGFFDAGLTGYDWICESGAKVKEICELNYAKSGFRPVRWVLAVPEDSKIKSIKDLQGKRVATELLNYTKKYFAKNKVKADIEFSWGATEAKAGKLVDAIVELTETGSSLRANKLRVIDEMLSSTTRFIANTVAFEDAWKKEKIESMSLLLRGALATEGMVGLKMNVPLQFLEKISAVLPALKKPTISQLSDKNWVALEIIIEERTVKKIIPALKRSGATDIIEYPLNKIIY	ATP_phosphoribosyltransferase_(EC_2.4.2.17)_=>_HisGl	Catalyzes the condensation of ATP and 5-phosphoribose 1- diphosphate to form N'-(5'-phosphoribosyl)-ATP (PR-ATP). Has a crucial role in the pathway because the rate of histidine biosynthesis seems to be controlled primarily by regulation of HisG enzymatic activity	K00765	F	Nucleotide metabolism and transport	4_TAs only	732.65	695.1	A_H_L_HisG_TGRD_RS01215	A_H	#N/A	21	LE169_03660	MCA6079970.1	hisG	23314	24186	873	MKKLKLGFPKGSLQDSTVELFRKAGTRISVSSRSYYPISDDEELEIMLVRSQEMARYVQDGFFDAGLTGYDWICESGAKVKEICELNYAKSGFRPVRWVLAVPEDSKIKSIKDLQGKRVATELLNYTKKYFAKNKVKADIEFSWGATEAKAGKLVDAIVELTETGSSLRANKLRVIDEMLSSTTRFIANTAALEDAWKKEKIESMSLLLRGALATEGMVGLKMNVPLQFLEKVSAVLPALRKPTISQLSDKNWVALEIIIEERTVKKIIPALKKSGATDIIEYPLNKIIY	ATP_phosphoribosyltransferase_(EC_2.4.2.17)_=>_HisGl	Catalyzes the condensation of ATP and 5-phosphoribose 1- diphosphate to form N'-(5'-phosphoribosyl)-ATP (PR-ATP). Has a crucial role in the pathway because the rate of histidine biosynthesis seems to be controlled primarily by regulation of HisG enzymatic activity	K00765	F	Nucleotide metabolism and transport	4_TAs only	373.75	369	A_H_L_HisG_TGRD_RS01215	A_H	#N/A	21	LE178_03355	MCA6072557.1	aroF	13924	14946	1023	MIITLKKGSKQKDIKAITDKIKVFGYKPHISKGKDFTVIGMIGEYAEKYKEAFEVIDTVEHVSEIQKPYKLASREFKKENTIVKISRDVEIGGKRIHVIAGPCAIEGKELMINTAEIVKSAGSTILRGGAYKPRSSPYAFQGLGEKGLEYIKNAGVKVHMPTISEAMTVEQVGLVSKYCNIVQIGARNVQNYDLLKAAGKQKKPVLLKRGMATTIKELLLSAEYILSQGNYNVILCERGIRTFETATRFTMDLNAVPVLKKLSHLPVVLDPSHGIGIREHVGTMAKACIAAGADGIIIEVHPKPELALSDGPQSLLPDQFENLMKELDLVAKAVGRELLY	2-keto-3-deoxy-D-arabino-heptulosonate-7-phosphate_synthase_I_beta_(EC_2.5.1.54)	NeuB family	K03856	E
22	LE179_03760	MCA6085335.1	hisH	26322	26957	636	MTKKIAVIDYGFGNIKSVLNALHYCNAEAYVIDSPSKISSFGGAILPGVGAFGPAADFLKSKGFDKAISNYVSSGKMLYGICLGFQLFFTKGYENGEYEGLNLIPGEVRKFELEDKTLKFPHMGWNNIEIIDSVYPKKMFESINNKETFYFVHSYYGMPKDLSQSSSFCNYGIKFCSSIAYKNIWGSQFHPEKSGEKGLRILSNFINEANK	Imidazole_glycerol_phosphate_synthase_amidotransferase_subunit_(EC_2.4.2.-)	IGPS catalyzes the conversion of PRFAR and glutamine to IGP, AICAR and glutamate. The HisH subunit provides the glutamine amidotransferase activity that produces the ammonia necessary to HisF for the synthesis of IGP and AICAR	K02501	E	Amino Acid metabolis and transport	1_core	26.79	25.42	A_H_L_HisH_TGRD_RS03505	A_H	#N/A	22	LE169_02305	MCA6079717.1	hisH	2170	2805	636	MTKKIAVIDYGFGNIKSVLNALHYCNAEAYVIDSPSKISNFGGAILPGVGAFGPAADFLKSKGFDKAISNYVNSGKMLYGICLGFQLFFTKGYENGEYEGLNLIPGEVRKFELEDKTLKFPHMGWNNIEIIDSMYPKKMFESINNKETFYFVHSYYGMPKDLSQSSSFCNYGIKFCSSIAYKNIWGSQFHPEKSGEKGLRILSNFINEANK	Imidazole_glycerol_phosphate_synthase_amidotransferase_subunit_(EC_2.4.2.-)	IGPS catalyzes the conversion of PRFAR and glutamine to IGP, AICAR and glutamate. The HisH subunit provides the glutamine amidotransferase activity that produces the ammonia necessary to HisF for the synthesis of IGP and AICAR	K02501	E	Amino Acid metabolis and transport	1_core	261.18	257.86	A_H_L_HisH_TGRD_RS03505	A_H	#N/A	22	LE178_04165	MCA6072713.1	aroK	4156	4701	546	MNSQSKRKSIIFTGFMGTGKTETGKIVAKKLNMSFFDTDDLIERKADLSINDIFKRYGEACFRRIETEVIKEISKEESVVIACGGGVVLNPENIKVLRQRGIIINLCASVEVVYERLKNSADRPLLKCKNPLIEIKKLLDVRKSVYADYDFTFNTDGLMANEVADCILNKLNIKLVDCEVT	Shikimate_kinase_I_(EC_2.7.1.71)	Catalyzes the specific phosphorylation of the 3-hydroxyl group of shikimic acid using ATP as a cosubstrate	K00891	F
23	LE179_04495	MCA6085474.1	lysA	57283	58590	1308	MLKRHFDSEYKVLIKYYKIRGVGRKMLQFKKDDLYIEQVKLSDIAKEYGTSTYIYSKSQIVNNFENYKKALSLKEGLICFACKTNSNGAILKLLAELGAGADTTSGGEIYRCLKAGFDPSNIVYAGVGKTAEEIEYALKSKIFMFNVESFEELDAIDKIAGKIKVKAKIAFRVNPHVDPDTHSYIVTGKKGTKFGIPYEDAVNAYLTARQKKNIVILGIHSHIGSQILDVGSFKLAAQKIKKVVDAVEKNGIKLEYINCGGGLGVEYTKKQKAPSPKQLMSELFPVFDADKKFIFEPGRSIIANAGHLLAKVIYKKVSGGKSFLITDAGMNDLIRPTLYEAYHEIIPVKKTDDKKIKTDVVGPICESGDFMGKDRMLSVVEQGGYLLITCAGAYGFAMS…	Diaminopimelate_decarboxylase_(EC_4.1.1.20)	Specifically catalyzes the decarboxylation of meso- diaminopimelate (meso-DAP) to L-lysine	K01586	E	Amino Acid metabolis and transport	1_core	199.74	189.51	A_H_L_LysA_TGRD_RS04635	A_H	#N/A	23	LE169_01210	MCA6079503.1	lysA	24686	25993	1308	MLKRHFDSEYKVLIKYYKIRGVGRKMLQFKKDDLYIEQVKLSDIAKEYGTSTYIYSKSQIVNNFENYKKALSLKEGLICFACKTNSNGAILKLLAELGAGADTTSGGEIYRCLKAGFDPSNIVYAGVGKTAEEIEYALKSKIFMFNVESFEELDAIDKIAGKIKVKAKIAFRVNPHVDPDTHSYIVTGKKGTKFGIPYEDAVNAYLTAKQKKNIVILGIHSHIGSQILDVGSFKLAAQKIKKVVDAVEKNGIKLEYINCGGGLGVEYTKKQKAPSPKQLMSELFPVFDADKKFIFEPGRSIIANAGHLLAKVIYKKVSGGKSFLITDAGMNDLIRPTLYEAYHEIIPVKKTDDKKVKTDVVGPICESGDFMGKDRMLSVVEQGGYLLITCAGAYGFAMS…	Diaminopimelate_decarboxylase_(EC_4.1.1.20)	Specifically catalyzes the decarboxylation of meso- diaminopimelate (meso-DAP) to L-lysine	K01586	E	Amino Acid metabolis and transport	1_core	86.17	85.08	A_H_L_LysA_TGRD_RS04635	A_H	#N/A	23	LE178_05100	MCA6072891.1	aroP	5302	6693	1392	MNSLQKSHLKRNLENRHIQFIALGGAVGTGLFLGAGSAIFVAGPSVLLGYLIVGIIVFLIMRQLGEMNTQDPSAGSSSYFAYKYWGEFPSFLAGWNYWIGYALAGITELIAVAAYTQYWFPNLATWKTALFFFVIINLINLATVKAYGEIEFWLSSIKIFAICAMILAGGYILFFDPNLVPGASIKNLWQPATVGPHAGNSLFGGFLPHGLMGLITALPMITFAFGGLELIGVTAAETADPSKTIPKAINQVVFRILIFYVGSLAALLSLYHWSNLSIFDSPFVMIFDKIGFKYAAWALNFIVLTAGLSVYSSCIYSNSRMLYGLALQNNAPQALAKIDKRGIPFTATLLSSAITFLVVPLNYFVPNWFEALKIIISFAVMCILVNWGMITLSHLKFKQ…	Aromatic_amino_acid_transport_protein_AroP	Amino acid permease	K03293	E
24	LE179_02360	MCA6085067.1	lysC	231936	233183	1248	MALVVMKFGGSSVADSDKIKHVASRIVAKKKAGNKVVAVVSAPGDMTDDLLTMANKITSDPPVREMDMLLATGEMVSISLLAMAIDAVGAKVISMTGPQAGITADADHTRARIKKINQKKVKDQLDKNNIVIVAGFQALNPNGDITTLGRGGSDLTAVALAAALEADSCEIYSDVEGVYAADPRVIKDAKKIDYVSYDEMLEMAGSGAQVLQSRSVEVAKKFGVEIHSRSTFSENQGTIITSEEKIRRKKMEALLVSGIAFDRNQVKFTIIDLPDLPGVAAKIFGGLAKIGVNVDMIVQSAAVDKKNDISFTISRQDMKKTQMELDKTVSEFDGASVICDEHIAKISIIGIGMKSNPGVAAQMFEILSKKGINIEMISTSEIKISCIIDEVDVIKAVDE…	Aspartokinase_(EC_2.7.2.4)	Belongs to the aspartokinase family	K00928	E	Amino Acid metabolis and transport	1_core	127.43	120.9	A_H_L_LysC_TGRD_RS05355	A_H	#N/A	24	LE169_04080	MCA6080050.1	lysC	46658	47905	1248	MALVVMKFGGSSVADSDKIKHVASRIVAKKKAGNKVVAVVSAPGDMTDDLLTMANKITSDPPVREMDMLLATGEMVSISLLAMAIDAVGAKVISMTGPQAGITADADHTRARIKKINQKKVKDQLDKNNIVIVAGFQALNPNGDITTLGRGGSDLTAVALAAALEADSCEIYSDVEGVYAADPRIIKDAKKIDYVSYDEMLEMAGSGAQVLQSRSVEVAKKFGVEIHSRSTFSENQGTIITSEEKIRRKKMEALLVSGIAFDRNQVKFTIIDLPDLPGVAAKIFGGLAKIGVNVDMIVQSAAVDKKNDISFTISRQDMKKTQMELDKTVSEFDGASVICDEHIAKISIIGIGMKSNPGVAAQMFEILSKKGINIEMISTSEIKISCIIDEVDVIKAVDE…	Aspartokinase_(EC_2.7.2.4)	Belongs to the aspartokinase family	K00928	E	Amino Acid metabolis and transport	1_core	950.71	938.63	A_H_L_LysC_TGRD_RS05355	A_H	#N/A	24	LE178_02735	MCA6072440.1	aroQ	2307	2750	444	MKKILIVNGPNINILGAREPEIYGNITLAEIEKELSLLAKKLNVEVDFFQSNHEGEIIDKIQSSVNTVSGIIINPAAFTHTSIAIRDALSSVSTPTIEVHISNIYAREEFRHKSYVAPIALGQIAGLGTDGYIFALKKLASLAQTFN	3-dehydroquinate_dehydratase_II_(EC_4.2.1.10)	Catalyzes a trans-dehydration via an enolate intermediate	K01271	E
25	LE179_04265	MCA6085429.1	aroA	3030	4322	1293	MEIKLNKINCVSGMIEVPADKSITHRAVMLSSLAEGNSVVRNYLPSDDCSKTIEAFRQMGAEIKIDGNDLYIKGAGLKLTSPHSGKYDIYAGNSGTTTRLLSGILAGQNFETVITGDDSLSKRPMQRVIEPLSKMGADIKSNDGLLPLIIKGKNPLKAINYENDKSTAQVKSAVLFAGLYADGATTYRESVKSRDHSERMLKAFGADVSVDGNSVTICPAERLTAQDVTVPGDISSAAFFIAAALIVPGSNLIIKNVGVNPTRDGLIEVLKQMGADIALTNMREVSQEPVCDIVVKYSRLRAINIDASLVPRMVDEIPVFVLIATQAQGVTKVSGAKELRVKESDRIETVTSQLKKLGAQVESLEDGFIINGDSGFNLAGAVVDSFEDHRIAMTLAVAS…	3-phosphoshikimate_1-carboxyvinyltransferase_(EC_2.5.1.19)	Catalyzes the transfer of the enolpyruvyl moiety of phosphoenolpyruvate (PEP) to the 5-hydroxyl of shikimate-3- phosphate (S3P) to produce enolpyruvyl shikimate-3-phosphate and inorganic phosphate	K00210	E	Amino Acid metabolis and transport	1_core	2552.11	2421.31	Aro_Trp_AroA_TGRD_RS04820	Aro	#N/A	25	LE169_05380	MCA6080299.1	aroA	28823	30115	1293	MEIKLNKINCISGMIEVPADKSITHRAVMLSSLAEGNSVVRNYLPSDDCSRTIEAFRQMGAEIKIDDDDLYIKGAGLKLTSPHSGKYDIYAGNSGTTTRLLSGILAGQNFETVITGDDSLSKRPMQRVIEPLSKMGADIKSNDGLLPLIIKGKNPLKAINYENDKSTAQVKSAVLFAGLYADGATTYRESVKSRDHSERMLKAFGADVSVDGNSVTICPAERLTAQDVTVPGDISSAAFFIAAALIVPGSNLIIKNVGVNPTRDGLIEVLKQMGADIALTNMREVSQEPVCDIVVKYSRLRAINIDASLVPRMVDEIPVFVLIATQAQGVTKVSGAKELRVKESDRIETVTSQLKKLGAQVESLEDGFIINGDSGFNLAGAVVDSFEDHRIAMTLAVAS…	3-phosphoshikimate_1-carboxyvinyltransferase_(EC_2.5.1.19)	Catalyzes the transfer of the enolpyruvyl moiety of phosphoenolpyruvate (PEP) to the 5-hydroxyl of shikimate-3- phosphate (S3P) to produce enolpyruvyl shikimate-3-phosphate and inorganic phosphate	K00210	E	Amino Acid metabolis and transport	1_core	825.86	815.36	Aro_Trp_AroA_TGRD_RS04820	Aro	#N/A	25	LE178_01730	MCA6072253.1	trpA	3714	4487	774	MNKITEIFKNNKALIIYLTAGDSSIDKTEEQILTIAKNGADLIEIGIPFSDPVADGKIIRDAMARALSKNIKLDDIFNMVKNVRKKSDIPLVFMTYLNPLLFYGYERFFKRCSEIGINGLIIPDMPLEEQDEVKSFADEYNITIITLIAPTSKERISVLARQAKGFIYFISSLGVTGVRNKITTNLSAVISEIRKVTDIPVAVGFGISTAEQACEIIKYADGVIIGSAAVKIIAENKKNTVLKLAEYIAEIKRGMTS	Tryptophan_synthase_alpha_chain_(EC_4.2.1.20)	The alpha subunit is responsible for the aldol cleavage of indoleglycerol phosphate to indole and glyceraldehyde 3- phosphate	K01695	E
26	LE179_02705	MCA6085131.1	aroB	103129	104220	1092	MKQLITVNLKTKKYDIVISQSENDFFTVLEKAVKTNTFFVITDKNVEKLHLKYFTDLLKQKGFNVKTAVISAGEIGKNIKSLSSLYDSALEAGIDRKSCTVALGGGIVGDVAGFFAATYMRGINYIQVPTTLLAMTDSSVGGKTAVNIKGGKNVTGVFHQPDLVWINSTFLSTLSERHIKNGLAEVIKYAFTFDRKFYEYLSDMLEEGTTISPKDFDYTIYKSCSYKAKVVEKDEKEITGLRAVLNFGHTFAHALETITKYKKFLHGEAVAIGMLFAIKLSLELKTCNIETYKEVENLLYKAGFILNTKNDAKQMLSLMKKDKKSIDGNIKFVLIKDIGKAISSYVKDDVVLSVLKNFTEENK	3-dehydroquinate_synthase_(EC_4.2.3.4)	Catalyzes the conversion of 3-deoxy-D-arabino- heptulosonate 7-phosphate (DAHP) to dehydroquinate (DHQ)	K01524	E	Amino Acid metabolis and transport	1_core	62.41	59.22	Aro_Trp_AroB_TGRD_RS01325	Aro	#N/A	26	LE169_03540	MCA6079947.1	aroB	<1	1062	>1062	TKKYDIVISQSENDFFTALEKAVKTNMFFVITDKNVEKLHLKYFTDLLKQKGFNVKTAVISAGEIGKNIKSLSFLYDSALEAGIDRKSCTVALGGGIVGDVAGFFAATYMRGINYIQVPTTLLAMTDSSVGGKTAVNIKGGKNVAGVFHQPDLVWINSTFLSTLSERHIKNGLAEVIKYAFTFDRKFYEYLSDMLEEGTTISPKDFDYTIYKSCSYKAKVVEKDEKEITGLRAVLNFGHTFAHALETITKYKKFLHGEAVAIGMLFAIKLSLELKTCNTETYKEVENLLYKAGFILNTKNDAKQMLSLMKKDKKSIDGNIKFILIKDIGKAISSYVKDDVVLSVLKNFTEENK	3-dehydroquinate_synthase_(EC_4.2.3.4)	Catalyzes the conversion of 3-deoxy-D-arabino- heptulosonate 7-phosphate (DAHP) to dehydroquinate (DHQ)	K01524	E	Amino Acid metabolis and transport	1_core	55.86	55.15	Aro_Trp_AroB_TGRD_RS01325	Aro	#N/A	26	LE178_01725	MCA6072252.1	trpB	2537	3721	1185	MSKGKFGIHGGQYIPETLMNAINELETAYNNFKNDEHFNKEFTFLLNEYAGRPSRLYYAKNATEKLGGAKIYLKREDLNHTGSHKINNVLGQILLAKKMGKTRVIAETGAGQHGVAVATASALFGMKCEIFMGEEDTKRQSLNVFRMRLLGAKVYAVKNGTKTLKDAISETMREWSRRIDDTFYVLGSATGPYPYPQIVRDFQSVISKEIKEQLFEKESKLPSAVIACVGGGSNAIGAFYNFINDKDVKLIGCEAAGKGIDTLETAATIAKGKLGILHGMKSYFCQTDDGQISPVYSISAGLDYPGIGPEHAYLHDTKRAQYIPVTDDEAIEAFEFLSKTEGIIPAMESSHAIYHAMKIAPKMKKEEILVVCISGRGDKDVAMIAKHRGVNANE	Tryptophan_synthase_beta_chain_(EC_4.2.1.20)	The beta subunit is responsible for the synthesis of L- tryptophan from indole and L-serine	K01696	E
27	LE179_00645	MCA6084740.1	aroC	145567	146724	1158	MIRFTTAGESHGEGLLVILEGIPAGLTMNFEDIDVELARRQKGYGRGQRMRIETDVVKIFSGMRHTVSLGSPIAMYIANKDYKNWTQVMSPTSSDLGGKPLLRPRPGHADLAGLMKYGVSDFRDILERASARETAARVAAGAVCKALLKEFEISIVSYTLQIGDIVADMSLIKEDEIWHSAEMSYVRCPDAQASEKMIQLIKTANEKGDTLGGKTVVVAKNVPAGLGSHTQWDLKLDGRLAQNLVSIQAVKAVEFGAGTELASLFGSASHDEIFYNETKGFYRNTNRSGGIEGGMSNGEPIVVTCTMKAIPSLANPLHSVNLATKKTAEAEAVRSDVCAVSAVGIVAEAAVAIELAKALKEKFGGDSLEDMKKNVNTYKERIKAL	Chorismate_synthase_(EC_4.2.3.5)	Catalyzes the anti-1,4-elimination of the C-3 phosphate and the C-6 proR hydrogen from 5-enolpyruvylshikimate-3-phosphate (EPSP) to yield chorismate, which is the branch point compound that serves as the starting substrate for the three terminal pathways of aromatic amino acid biosynthesis. This reaction introduces a second double bond into the aromatic ring system	K01736	E	Amino Acid metabolis and transport	5_other	3202.78	3038.63	Aro_Trp_AroC_TGRD_RS01935	Aro	#N/A	27	LE169_00680	MCA6079397.1	aroC	154235	155392	1158	MIRFTTAGESHGEGLLVILEGIPAGLTINFEDIDVELARRQKGYGRGQRMRIETDVVKIFSGMRHTVSLGSPIAMYIANKDYKNWTQIMSPTSSDLGGKPLLRPRPGHADLAGLMKYGVSDFRDILERASARETAARVAAGAVCKALLKEFEISIVSYTLQIGDIVADMSLIKEDEIWHSAEMSYVRCPDAQASEKMIQLIKTANEKGDTLGGKTVVVAKNVPAGLGSHTQWDLKLDGRLAQNLVSIQAVKAVEFGAGTELASLFGSASHDEIFYNETKGFYRNTNRSGGIEGGMSNGEPIVVTCTMKAIPSLANPLHSVNLATKKTAEAEVVRSDVCAVSAVGIVAEAAVAIELAKALKEKFGGDSLEDMKKNVNTYKERIKAL	Chorismate_synthase_(EC_4.2.3.5)	Catalyzes the anti-1,4-elimination of the C-3 phosphate and the C-6 proR hydrogen from 5-enolpyruvylshikimate-3-phosphate (EPSP) to yield chorismate, which is the branch point compound that serves as the starting substrate for the three terminal pathways of aromatic amino acid biosynthesis. This reaction introduces a second double bond into the aromatic ring system	K01736	E	Amino Acid metabolis and transport	5_other	404.72	399.57	Aro_Trp_AroC_TGRD_RS01935	Aro	#N/A	27	LE178_01715	MCA6072250.1	trpC	1015	1833	819	MILDKIVAATRRRVDEEKSKKSFDVIKKEALTAIGKLSYKFEESLLKPDINFICEIKKASPSKGIISNSFDYKQIALEYQKAGVSAISVLTEPDFFLGSKDYLQEIKNLVSIPVLRKDFIIDSYQIYESKIIGADAILLICSILKREILKDFFETASEIGMSCLVEAHDEKEIEMALDIGAKIIGVNNRNLRDFEVDFNNSMKLRKLVPSDKIFVSESGIKTKEDIDILRTNNVNAILIGEELMKSKNISLKIKELKYSEKLDFSKQSFSES	Indole-3-glycerol_phosphate_synthase_(EC_4.1.1.48)	Belongs to the TrpC family	K01609	E
28	LE179_05255	MCA6085624.1	aroE	44367	45188	822	MLNAETKLFAILGYPVKHSFSPQMQNKWFEKEKLNCIYLAFEPPPEYLERAIESLKTLGFQGVNVTIPHKVEVMKYVDFIDEAAEKIGSVNTIAFKNGKLYGYNTDHLGFSQDLAAKKVNLKNKNVLVIGAGGGARAIAHALVSSGAKDVYIANRTLEKAEKLASIFKIKVFDIGRAGELLPEIDLLVNTSACGMKKTDVLPFKVDKVKSSLVVYDLIYNKMTPFTRLAGDKGLKIFTGDGMLIQQGACGFKIWTGKYPDIEVAEKLLKKFIG	Shikimate_5-dehydrogenase_I_alpha_(EC_1.1.1.25)	Involved in the biosynthesis of the chorismate, which leads to the biosynthesis of aromatic amino acids. Catalyzes the reversible NADPH linked reduction of 3-dehydroshikimate (DHSA) to yield shikimate (SA)	K00014	E	Amino Acid metabolis and transport	1_core	1478.65	1402.86	Aro_Trp_AroE_TGRD_RS05035	Aro	#N/A	28	LE169_04490	MCA6080129.1	aroE	9829	10650	822	MLNAETKLFAILGYPVKHSFSPQMQNKWFEKEKLNCIYLAFEPSPEYLERAIESLKILGFQGVNVTIPHKVEVMKYVDFIDEAAEKIGSVNTIAFKNGKLYGYNTDHLGFSQDLAAKKVNLKNKNVLVIGAGGGARAIAHALVSSGAKDVYIANRTLEKAEKLASIFKIKVFDISRAGELLPEIDLLVNTSACGMKKTDILPFKVDKVKSSLVVYDLIYNKMTPFTRLAGDKGLKIFTGDGMLIQQGACGFKIWTGKYPDIEVAEKLLKKFIG	Shikimate_5-dehydrogenase_I_alpha_(EC_1.1.1.25)	Involved in the biosynthesis of the chorismate, which leads to the biosynthesis of aromatic amino acids. Catalyzes the reversible NADPH linked reduction of 3-dehydroshikimate (DHSA) to yield shikimate (SA)	K00014	E	Amino Acid metabolis and transport	1_core	635.1	627.03	Aro_Trp_AroE_TGRD_RS05035	Aro	#N/A	28	LE178_01710	MCA6072249.1	trpD	<1	787	>787	VGTGGDELATFNISSISSFIIAAAGVPVAKHGNRSVSSKCGSADLLEALGINIMLTPKQCEIVLEKIGMCFLMAQTFHSSMKYVAKVRKELGIRTIFNILGPLANPAKAKYELIGVYDENLVEPMANVLANLGVKRAMVVHGHDGLDEVTLSDTTTICEVNNEKLNSFFITPEQFGFKRCKLSELVGGTPQENKEIALNILNGEFGAKRDTVVLNSAVCLYMFYDNVTLKECIIMAQKMIDTKKALNKLHEFVKVSNSFNE	Anthranilate_phosphoribosyltransferase_(EC_2.4.2.18)	Catalyzes the transfer of the phosphoribosyl group of 5- phosphorylribose-1-pyrophosphate (PRPP) to anthranilate to yield N-(5'-phosphoribosyl)-anthranilate (PRA)	K00766	E
29	LE179_04250	MCA6085426.1	aroF	<1	903	>903	MIGDRAEKYKEIFEAMDAVEHVSEIQKPYKLASREFKKENTVIKVSKNVEIGGKKIQIMAGPCAIEGRELMQNTAKVVKECGGTILRGGAFKPRSSPYAFQGLGEEGLKYMKEAGEKLNMPTISEAMTVEQVELLSKYCDIIQIGARNMQNYDLLKAAGKQNKPVLLKRGMAATVKELLLSAEYILSQGNYDVMICERGIRTFEDSTRFTMDLNAIPVLKKLTHLPVILDPSHGIGIREHVGTMAKACVAVGADGIIIEVHPRPEEALSDGPQSLLPEQFRSLMKELDPIAKAVGRELLD	2-keto-3-deoxy-D-arabino-heptulosonate-7-phosphate_synthase_I_beta_(EC_2.5.1.54)	PFAM DAHP synthetase I KDSA	K03856	E	Amino Acid metabolis and transport	1_core	1842.9	1748.45	Aro_Trp_AroF_TGRD_RS04840	Aro	#N/A	29	LE169_03160	MCA6079874.1	aroF	<1	243	>243	MVITLRKGTKQKEVAAVTEKIKGLGYKPHVSKGEADITIIGMIGDRAEKYKEIFEAMDAVEHVSEIQKPYKLASREFKKEN	2-keto-3-deoxy-D-arabino-heptulosonate-7-phosphate_synthase_I_beta_(EC_2.5.1.54)	phospho-2-dehydro-3-deoxyheptonate aldolase	K03856	E	Amino Acid metabolis and transport	1_core	195.31	216.93	Aro_Trp_AroF_TGRD_RS04840	Aro	#N/A	29	LE178_01720	MCA6072251.1	trpF	1914	2528	615	MSKIKICGLKRLEDIDFVNVAKPDYVGFVFAGMKRKIDFNTAAKFKSLLDSNIQVVGVFVNEPLDNIAGLCEDKIIDLVQPHGDEDEFYISKLKEKVKQSIIKVVRVKEKICDINTKADFILFDARSNFEYGGGGKVFDWNLIKEYKKPFFIAGGLNKDNIKKALTELKPYCVDLSSGVETNGVKDLKKIKEVIEIIRKQSDIK	Phosphoribosylanthranilate_isomerase_(EC_5.3.1.24)	Belongs to the TrpF family	K01696	E
30	LE179_00650	MCA6084741.1	aroK	146724	147239	516	MNLVFTGFMGTGKSKTGRIVSERLKRGFFDTDNLIERKVGYSINDIFKRYGETSFRQMEIETIKEVSERDSAVISCGGGVVLNSVNIAALRKKGIIINLYASAEVIYERLKSESDRPLLRCEKPLTEIKKLLNFRKTFYMDCDFSFDTDGLSAAKVADKVLNNDTIKKLLL	Shikimate_kinase_I_(EC_2.7.1.71)	Catalyzes the specific phosphorylation of the 3-hydroxyl group of shikimic acid using ATP as a cosubstrate	K00891	F	Nucleotide metabolism and transport	5_other	308.2	292.4	Aro_Trp_AroK_TGRD_RS01940	Aro	#N/A	30	LE169_00685	MCA6079398.1	aroK	155392	155907	516	MNLVFTGFMGTGKSKTGRIVSERLKRDFFDTDNLIERKVGYSINDIFKRYGETSFRQMEIETIKEVSERDSAVISCGGGVVLSSANIAALRKKGIIINLYASAEVIYERLKSENDRPLLRCEKPLAEIKKLLNFRKTFYVDCDFSFDTDGLSAAKVADKVLNNDTIKKLLL	Shikimate_kinase_I_(EC_2.7.1.71)	Catalyzes the specific phosphorylation of the 3-hydroxyl group of shikimic acid using ATP as a cosubstrate	K00891	F	Nucleotide metabolism and transport	5_other	218.44	215.67	Aro_Trp_AroK_TGRD_RS01940	Aro	#N/A	30	LE178_00600	MCA6072044.1	aat	29200	30387	1188	MHISKRVQSIKPSSTLAIDAKAKTLKQQGVAVINFGAGEPDFDTPKNIKDAAIDAINSGFTKYCPVAGTLEIKNAIINKLKRDNNLTYAPEEIIVSCGAKHSLYNIFQATIDDGDEVIIPAPYWVSYPDMVILAGGKPVIIKTSDKTNFKITPENVEKVITSKTKAIIINSPSNPTGCTYSVQELKTIAQICGKNNIFIISDEIYEKLVYDNFKFTSIAETTSETKDITIVVNGVSKAYAMTGWRIGYAVGPKNIISAMSKIQSQSTSNATSISIKAAVEALNGTQEYVESMKKEFKKRRDYIVERLNEINDISCAKPEGAFYVFPNISTLLGKTFNGKTINTDIEFADYLLDVAKIAVVPGSAFGAEGYIRLSYATSIENIREGIDRLEATLKS	Aspartate_aminotransferase_(EC_2.6.1.1)	PFAM aminotransferase, class I and II	K00812	H
31	LE179_02140	MCA6085025.1	aroP	175664	177064	1401	MKQPQESNLKRKLTNRHIQFIAIGGAVGTGLFLGTGSTISVAGPAVILGYLIAGLSIFLIMRQLGEMETEEPMTGSFSYFAYKYWGKFPGFLSGWNYWIQYVLVGIAELTAVAAYVQYWFPTLATWKTALFFFMLINAINLTAVKAYAEIEFWFSIIKVTAICAMILVGGYILIVNTSLVDGATIRNLWMAASVGENTGNPVLSGFFAHGIVGLLAAIPMITFAFGGLELIGITAAETADPQKTIPKAINQVVFRVLILYISSITVLLSLYHWSNLQTIESPFVMIFDKIGFKHAAWVLNFVILSAALSVYNSCIYSNSRTLYGLALQNNAPQIFSKTTKKGIPAAAQMLSGILTFLVVPLNYFLPNWVDAFQAIISFVVVCILINWGLITMSHMKFKK…	Aromatic_amino_acid_transport_protein_AroP	Amino acid permease	K03293	E	Amino Acid metabolis and transport	1_core	1159.44	1100.02	Aro_Trp_AroP_TGRD_RS00055	Aro	Proteobacteria	31	LE169_03145	MCA6079871.1	aroP	80651	82051	1401	MKQPQESNLKRKLTNRHIQFIAIGGAIGTGLFLGTGSTISAAGPAVILGYLIAGLSIFLIMRQLGEMETEEPMTGSFSYFAYKYWGKFPGFLSGWNYWIQYVLVGIAELTAVAAYVQYWFPTLATWKTALFFFMLINAINLTAVKAYAEIEFWFSIIKVTAICAMILVGGYILIVNTSLVDGATIRNLWMAASVGENTGNPVLSGFFAHGIVGLLAAIPMITFAFGGLELIGITAAETADPQKTIPKATNQVVFRVLILYISSIAVLLSLYHWSNLQTIESPFVMIFDKIGFKHAAWVLNFVILSAALSVYNSCIYSNSRTLYGLALQNNAPQIFSKTTKKGIPAAAQMLSGILTFLVVPLNYFLPNWVDAFQAVISFVVVCILINWGLITMSHMKFKK…	Aromatic_amino_acid_transport_protein_AroP	Amino acid permease	K03293	E	Amino Acid metabolis and transport	1_core	4268.3	4214.05	Aro_Trp_AroP_TGRD_RS00055	Aro	Proteobacteria	31	LE178_03765	MCA6072636.1	btuB	8747	10600	1854	MKEYCLKLFLLCKKSLVIFCLINLLASNIFAQDIFLTLDKHSERTEKLPVNVKIISRNDIEVKHVETLGELLQNEVGINFQSEGGAGAVTSVTIRGTSYQQTLVLIDGRKINDISLGGADITSISTNIIERIEIIRGSGAAIYGAGAFGGVINVITKKATDISPIIAGTISYGSFNTFSPYLDGAYATDKYAVFASISNISSDGDRDNSNFTDCNSFFSGQFNISDMSKLSLTGNIYGSKLNVCGSLAYPTPKNKLKNDNKYVQLEYNHIFDEICCFNIRGYLSNNMRYFYDATKNSYSVSFNEEINKYNSDTCGINVDFHYKEHTLVGLEFENDCYKENKNLSGHNLNKNRGNYATYMQFNLPISKFTLIPGIRYDNNTKFGDVATPSISVILNAGGK…	hypothetical_protein	TonB-dependent Receptor Plug	K02014	H
32	LE179_02710	MCA6085132.1	aroQ	104217	104648	432	MKKVLVLNGPNINMLGIREPAIYGNITLADIEKSLTALAKELKVEVEFFQSNHEGEIVDKIQNSLNKICGIIINPAAFTHTSIAIRDALSSISIPTIEVHISNIYTREEFRHKSYIAAVTIGQIAGLGIDGYLFALRKITSLT	3-dehydroquinate_dehydratase_II_(EC_4.2.1.10)	Catalyzes a trans-dehydration via an enolate intermediate	K01271	E	Amino Acid metabolis and transport	1_core	52.59	49.89	Aro_Trp_AroQ_TGRD_RS01320	Aro	#N/A	32	LE169_03545	MCA6079948.1	aroQ	1059	1490	432	MKKVLVLNGPNINMLGIREPAIYGNITLADIEKSLTALAKELKVEVEFFQSNHEGEIVDKIQNSLNKICGIIINPAAFTHTSIAIRDALSSISIPTIEVHISNIYTREEFRHKSYITAVTIGQIAGLGIDGYLFALRKITSLT	3-dehydroquinate_dehydratase_II_(EC_4.2.1.10)	Catalyzes a trans-dehydration via an enolate intermediate	K01271	E	Amino Acid metabolis and transport	1_core	137.32	135.58	Aro_Trp_AroQ_TGRD_RS01320	Aro	#N/A	32	LE178_03755	MCA6072634.1	btuC	6953	7948	996	MINKKYLIVYLLMPVLIIAVFLFSLLIGSNEMSFFDVIKSLLGNTDENIVAIIKNIRFPRTIMACITGAGLAVSGCVFQAILKNSLADPFTLGISGGAVFGAVTAFVSGLATITSFFIPLCSFVGVILSVLIVYLLSMYKKFDPNAMILSGVVISYVFSSAVMLMFSLSPSYSIHAAFVWLMGSFSMIDERFLPFVVFVVLSGIIILSLSGNIINAISLGGEKSKTIGLNIERSIKILFIVASFITAVTVSFCGIIGFVGLMIPHIMRKIVDTNNIILIPACAFAGAIFLPLCDTLSRALFAPVLIPVGVITSIIGGLFFVFLLFKSERNI	Vitamin_B12_ABC_transporter_permease_protein_BtuC	Belongs to the binding-protein-dependent transport system permease family. FecCD subfamily	K02015	P
33	LE179_00165	MCA6084653.1	trpA	30223	31050	828	MNNVCSSSVFSPFNGEKKSGNITEIFKNKKVLITYLTAGDPSLDKTENYILAMAESGADLIEIGIPFSDPVAEGKTIQDAMTRALSKKIDLDDIFNAVVNVRKKSNVPLVFMTYLNPLFSYGYEKFFKKCADTGIKGVIVPDMPFEEQDEIKAFTDKFGIVIITLIAPTSKERINTLARQAKGFVYLVSSLGVTGVRSRITTNIGNIVSEIKKLTDTPVAVGFGISTAEQAKEMAKDADGVIIGSAVVKIIAEYKENAATKLAEYVSEIKKIIQN	Tryptophan_synthase_alpha_chain_(EC_4.2.1.20)	The alpha subunit is responsible for the aldol cleavage of indoleglycerol phosphate to indole and glyceraldehyde 3- phosphate	23NJK	E	Amino Acid metabolis and transport	1_core	548.76	520.63	Aro_Trp_TrpA_TGRD_RS00810	Aro	Euryarchaeota	33	LE169_00165	MCA6079302.1	trpA	30233	31060	828	MNNIRSSSVFSPFDGEKKSGNITEIFKNKKVLITYLTAGDPSLDKTENYILAMAENGADLIEIGIPFSDPVAEGKTIQDAMTRALSKKIDLDDIFNAVVNVRKKSNVPLVFMTYLNPLFSYGYEKFFKKCADTGIKGVIVPDMPFEEQDEIKAFTDKFGIVIITLIAPTSKERINTLARQAEGFVYLVSSLGVTGVRSRITTNIGNIVSEIKKLTDTPVAVGFGISTAEQAKEMAKDADGVIIGSAVVKIIAEYKENAATKLAEYVSEIKKIIQN	Tryptophan_synthase_alpha_chain_(EC_4.2.1.20)	The alpha subunit is responsible for the aldol cleavage of indoleglycerol phosphate to indole and glyceraldehyde 3- phosphate	23NJK	E	Amino Acid metabolis and transport	1_core	422.72	417.35	Aro_Trp_TrpA_TGRD_RS00810	Aro	Euryarchaeota	33	LE178_03760	MCA6072635.1	btuD	7950	8741	792	MIRIENITAGYLQQEVLKDVSCNIDNKDFFGIIGKNGAGKSTLLKVLCNLIKPYSGNVTIDNKNINSFLKRDFAKIISFSSQHIDISMPFTVSEFVMFGRYPYMNTLKIPSKNDYVVIDNIMNSLNIKNFAERKINKLSYGERQKVLIAQVLAQETNIIVFDEPTSHLDIGSQNKILEILRDLNEKYNKTIVLTLHDLNAAGEFCNKLTLMENGSICSCGTPEEVLNCKDIERVYNTNVVVKTNPISNKPYVIPVSRIKELRR	Iron(III)_dicitrate_transport_ATP-binding_protein_FecE_(TC_3.A.1.14.1)	PFAM ABC transporter	K02013	HP
34	LE179_00160	MCA6084652.1	trpB	29040	30230	1191	MSELKGKFGIHGGQYIPETLMNAVNELEMAYNRLKNDGQFNKELAFLLNEYAGRPSELYYAGNATKKLGGAKIYLKREDLNHTGSHKINNVLGQVLLAKKMGKKRIIAETGAGQHGVATATAATLLGMECEIFMGEEDTERQALNVFRMQLLGAKVNSVKSGTKTLKDAVSEAMREWSRRVDDTFYVLGSVMGPHPYPQIVRDFQSVISKEIKEQLMEKESVLPSTVIACVGGGSNSIGAFYNFIGDKEVELIGCEAAGKGIDTFETAATIAKGRLGIFHGMKSYFCQTENGQIAPVYSISAGLDYPGIGPEHAYLHDIKRAQYVPVTDDEAVGAFEFLSRTEGIIPAIESAHAVHYAMKIAPEMKKDAIIVICISGRGDKDVAMIAKYKGVNINE	Tryptophan_synthase_beta_chain_(EC_4.2.1.20)	The beta subunit is responsible for the synthesis of L- tryptophan from indole and L-serine	K01696	E	Amino Acid metabolis and transport	1_core	2665.77	2529.14	Aro_Trp_TrpB_TGRD_RS00805	Aro	Firmicutes	34	LE169_00160	MCA6079301.1	trpB	29050	30240	1191	MSELKGKFGIHGGQYIPETLMNAVNELEMAYNLLKNDGQFNKELAFLLNEYAGRPSELYYAENVTKKLGGAKIYLKREDLNHTGSHKINNVLGQVLLAKKMGKKRIIAETGAGQHGVATATAATLLGMECEIFMGEEDTERQALNVFRMQLLGAKVNSVKSGTKTLKDAVSEAMREWSRRVDDTFYVLGSVMGPHPYPQIVRDFQSVISKEIKEQLMEKESVLPSTVIACVGGGSNSIGAFYNFIGDKEVELIGCEAAGKGIDTFETAATIAKGRLGIFHGMKSYFCQTENGQIAPVYSISAGLDYPGIGPEHAYLHDIKRAQYVPVTDDEAVGAFEFLSRTEGIIPAIESAHAVHYAMKIAPEMKKDAIIVVCISGRGDKDVAMIAKYKGVNINE	Tryptophan_synthase_beta_chain_(EC_4.2.1.20)	The beta subunit is responsible for the synthesis of L- tryptophan from indole and L-serine	K01696	E	Amino Acid metabolis and transport	1_core	831.84	821.26	Aro_Trp_TrpB_TGRD_RS00805	Aro	Firmicutes	34	LE178_03750	MCA6072633.1	btuF	6115	6963	849	MSSAIKKLRRLCIILFIFTATACAEKYKCIISLAPSITESLYELGLEQSIKGITIYCPKGAIKKEIIGALLEPDIEKIILLNPDLIIATKEGNSKAIVEKLKRLKFNVYVVESPENFNEICENYYRLAEKLDRTKEAIKIINTANDSLQEIYDRLKNFDKLKLFWEIGIKPLYTAGNKSFVNDYNYYSKTINVYKNINARYLSVDIEDVIERNPDIILLVNTGYFNSQEPENWKKYKTINAVKNNKVFMINSDNIFATTPLTFANGVKIITQAIYGDIFNDK	hypothetical_protein	Periplasmic binding protein	K02016	P
35	LE179_00150	MCA6084650.1	trpC	27310	28083	774	MILDEIVAATEIRVEKAKFQKSFETIKKEALNKKEKFVSFEEALSKVGMSFICEVKKASPSKGLISTDFKYKEIALEYEKSGADAVSVLTEPDFFLGSTRYLQEIKSIVKIPVLRKDFIIDSYQIYESRVIGADAVLLICSILSYDVLKEFAETAQGLGMSCLVEAHDEKEIEMALKIGARIIGVNNRNLKTFEVDFNNGMKLRSLVSDDKIFVSESGIKTKEHISILKANNVNAVLIGEELMRSGSIAEHLRELKS	Indole-3-glycerol_phosphate_synthase_(EC_4.1.1.48)	Belongs to the TrpC family	K01609	E	Amino Acid metabolis and transport	1_core	183.45	174.05	Aro_Trp_TrpC_TGRD_RS00795	Aro	Firmicutes	35	LE169_00150	MCA6079299.1	trpC	27333	28106	774	MILDEIVAATEIRVEKAKFQKSFETIKKEALNKKEKFVSFEEALSKVGMSFICEVKKASPSKGLISTDFKYKEIALEYEKSGADAVSVLTEPDFFLGSTRYLQEIKSIVKIPVLRKDFIIDSYQIYESRVIGADAVLLICSILSYDVLKEFAETAQGLGMSCLVEAHDEKEIEMALKIGARIIGVNNRNLKTFEVDFNNGMKLRSLVSDDKIFVSESGIKTKEHISILKANNVNAVLIGEELMRSGSIAEHLRELKS	Indole-3-glycerol_phosphate_synthase_(EC_4.1.1.48)	Belongs to the TrpC family	K01609	E	Amino Acid metabolis and transport	1_core	229.94	227.02	Aro_Trp_TrpC_TGRD_RS00795	Aro	Firmicutes	35	LE178_03745	MCA6072632.1	btuR	5597	6112	516	MIIINTGNGKGKTTAAIGQIIRSLGQGFKVCLIQLFKGEKFYGEQKILAQLSNLDFFAFAKEHPCCVKNISFEKAVEECCLAMDKLKEIVSSTNRYDLIVLEEFNIALRDKFIDEGEFIALVKCLSQRSNVIVTGRSAPQSLIKIANLVTEMKEIKHPYNEGIQAQKGIEY	Cob(I)alamin_adenosyltransferase_(EC_2.5.1.17)	ATP:corrinoid adenosyltransferase BtuR/CobO/CobP	K02232	H
36	LE179_00145	MCA6084649.1	trpD	26148	27173	1026	MIQEAIYEIVNRHNLTIDKTKEVMNRIMDGGATDAQIASFLTSLRLKGETIEEITACAMVMREKCQKLNPEFDVLDIVGTGGDELATFNISTVSSFVIAAAGVPVAKHGNRSVSSKCGSADLLEALGVNIMLTPKQCEAVLRKIGMCFLMAQTFHSSMKYVAKVRKELGIRTIFNILGPLANPAKANYELIGVYDENLVEPIANVLANLGVKRAMVVHGHDGLDEVTLSDTTTICEVNNGRLNSFFITPEQFGLKRCKLSELIGGTPQENKEIALDILNGKQGAKRDTVVLNSAVCLYMFYDNMTFKQCLKMAQEMIDSKKALNKLNEFIKISREVQEISN	Anthranilate_phosphoribosyltransferase_(EC_2.4.2.18)	Catalyzes the transfer of the phosphoribosyl group of 5- phosphorylribose-1-pyrophosphate (PRPP) to anthranilate to yield N-(5'-phosphoribosyl)-anthranilate (PRA)	K00766	E	Amino Acid metabolis and transport	1_core	769.47	730.03	Aro_Trp_TrpD_TGRD_RS00790	Aro	Firmicutes	36	LE169_00145	MCA6079298.1	trpD	26171	27196	1026	MIQEAIYEIVNRHNLTIDKTKEVMNRIMDGGATDAQIASFLTSLRLKGETIEEITACAMVMREKCQKLNPGFDVLDIVGTGGDELATFNISTVSSFVIAAAGVPVAKHGNRSVSSKCGSADLLETLGVNIMLTPKQCEAVLRKIGMCFLMAQTFHSSMKYVAKVRKELGIRTIFNILGPLANPAKANYELIGVYDENLVEPIANVLANLGVKRAMVVHGHDGLDEVTLSDTTTICEVNNGRLNSFFITPEQFGLKRCKLSELIGGTPQENKEIALDILNGKQGAKRDTVVLNSAVCLYMFYDNMTFKQCLKMAQEMIDSKKALNKLNEFIKISREVQEISN	Anthranilate_phosphoribosyltransferase_(EC_2.4.2.18)	Catalyzes the transfer of the phosphoribosyl group of 5- phosphorylribose-1-pyrophosphate (PRPP) to anthranilate to yield N-(5'-phosphoribosyl)-anthranilate (PRA)	K00766	E	Amino Acid metabolis and transport	1_core	1277.84	1261.6	Aro_Trp_TrpD_TGRD_RS00790	Aro	Firmicutes	36	LE178_00180	MCA6071963.1	hemW	29881	30993	1113	MLGLYIHIPFCKQKCYYCDFFSVKYDVVLVNKYVDALIKHASQFRNQKINSIYIGGGTPSVLSLKQLEKLLQTLNNIFDLSEVREFTFELNPESTSKEKLRLLKNFGINRLSIGLQSVEDNSLKFLGRIHDFQTFCNIYDIARKESFNNINIDLIYGLSNQTVKEWERDLKRALLFNSEHLSLYPLSIEEGTPFYLNSVTINDNIQRDMYDKAVEVLASNGYAHYEISNWTKRSRESFHNSNYWRNFEYIGLGAGAAGYLRKIRYKNIDDIEKYIAVCSLLKDVQSRCGNISSLEMESEYIGDELYKTEKIILGLRLLNEGIDVNCFNSSEHQTVLLECLKDKTLEQDNDAIKLSKEFIFVFNQIVSKFM	Hypothetical_radical_SAM_family_enzyme_in_heat_shock_gene_cluster_similarity_with_CPO_of_BS_HemN-type	Involved in the biosynthesis of porphyrin-containing compound	#N/A	H
37	LE179_00155	MCA6084651.1	trpF	28271	28873	603	MPKIKICGLKRKEDIGFVNIAKPDFVGFVFAGVKRKIDFSVAAKFRYLLDDKIRSVGVFVNDKIDNIVDLCEDKTINLVQLHGDEDESYISELKEKIENPVIKAVRVKDKIHDTETKADFVLFDAYSGSEYGGGGKVFDWSLLEGCEKPFFLAGGLDRYNIVKAVKKLNPYCVDLSSGVETGGIKDLNKIVETVNIVRSL	Phosphoribosylanthranilate_isomerase_(EC_5.3.1.24)	Belongs to the TrpF family	K01696	E	Amino Acid metabolis and transport	1_core	442.69	420	Aro_Trp_TrpF_TGRD_RS00800	Aro	#N/A	37	LE169_00135	MCA6079296.1	trpE	24124	25599	1476	MIRPSLEEAKKFFKDYTIVPVCREIFADIRTSVEILKIFMAENKKCYLLESVESFAFGETWGRYSFLGCDPKLTVRCNDNKVFINDGEEKEVITDDPVKIVRGIISEYKSPKIEYMPPFTGGLTGYFSYDFVKYSEKSLNLSNSNDENFDDFYLMLFDTIIAFDHLKQKIFIIVNVPVVDFEKNFIKAEMKLKEIEELIRNGVTKEEQKSELKSDFKMLHDKKEFMNMIGKIKEHIHEGDIFQAVISNRSEADFSGNLIQSYRVLRTTNPSPYMFYFNFGDVEIAGASPETLVTLKNNKIINYALAGTCRRGANAAEDELLISQLLSDEKELSEHNMLVDLGRNDLGKVSKFGSVGVTEYMKILKFSHVSHIASVISSTIEDSYDHLDALSAVLPAGTL…	Anthranilate_synthase_aminase_component_(EC_4.1.3.27)	Part of a heterotetrameric complex that catalyzes the two-step biosynthesis of anthranilate, an intermediate in the biosynthesis of L-tryptophan. In the first step, the glutamine- binding beta subunit (TrpG) of anthranilate synthase (AS) provides the glutamine amidotransferase activity which generates ammonia as a substrate that, along with chorismate, is used in the second step, catalyzed by the…	K01657	EH	Amino Acid metabolis and transport	1_core	506.43	499.99	Aro_Trp_TrpD_TGRD_RS00790	Aro	Firmicutes	37	LE178_03500	MCA6072586.1	pdxA	4924	5874	951	MAKPRIAITLGDPAGIGSEIVFRAVDSLTVKRICSPVVFGDKQSLKQILPKSFKGNLPFEFVECSNVGDFIKLGVPSKISGIIAVSAIEKAVKYCLFKNTLALVTAPVSKESFKMANVKYQGHTELLATLTKSENIAMLMTCGKIHSVMITRHIPISRISKELKTKDIVDTVKLSVNFIRKFGKKDITVALCGLNPHAGDNSILGKEEHEIILPAYKILKKAGINITEPLPADSAWLKTKNGKFDLICAMYHDQIMIALKCINSSKIVNVTAGLPFVRTSPGHGTAFDIAGKNKADANAMIEAILYAVQYSQLTLY	4-hydroxythreonine-4-phosphate_dehydrogenase_(EC_1.1.1.262)	Pyridoxal phosphate biosynthetic protein PdxA	K00097	C
38	LE179_05445	MCA6085661.1	aat	14810	15997	1188	MCISKRVLSIKPSPTLAIDAKAKALKQQGVDVINFGVGEPDFDTPANIKEAAITAINAGFTKYCPVAGTPELKNAIINKLKRDNGLAYAPDEIIVSSGAKHSIYNLIQSVIDDGDEVIIPAPYWVSYTDIVILAGGKPVIINTSDKTNFKIIPENIEKVLTSKTKAIIVNSPSNPTGVTYAVDELKAIAQVCVKNKILIISDDIYEKLVYDNFKFTSIAEVSPEAKESTIVINGVSKAYSMTGWRIGYAAGSKNIISAMTKTQSQSTSNASSISIKAAVEALNGTQQYVEFMRKEFEKRRNYILERLNAVKGVECRKPEGAFYVFPNIKAFLGKSFNGKNISTDIELADYLLDVAKIAVVPGSAFGADGYIRLSYATSIENIKTGIDRLETALKG	Aspartate_aminotransferase_(EC_2.6.1.1)	PFAM aminotransferase, class I and II	K00812	H	Coenzyme metabolism	1_core	3102.78	2943.76	Asp_Aat_TGRD_RS03795	Asp	#N/A	38	LE169_00155	MCA6079300.1	trpF	28281	28883	603	MPKIKICGLKRKEDIGFVNIAKPDFVGFVFAGVKRKIDFSVAAKFRYLLDDKIRSVGVFVNDKIDNIVDLCEDKTINLVQLHGDEDESYISELKEKIENPIIKAVRVKDKIHDAETKADFVLFDAYSGSEYGGGGKVFDWSLLEGCEKPFFLAGGLDRDNIVKAVKKLNPYCVDLSSGVETDGIKDLNKIVETVNIVRSL	Phosphoribosylanthranilate_isomerase_(EC_5.3.1.24)	Belongs to the TrpF family	K01696	E	Amino Acid metabolis and transport	1_core	344.34	339.96	Aro_Trp_TrpF_TGRD_RS00800	Aro	Firmicutes	38	LE178_03140	MCA6072516.1	pdxJ	14861	15595	735	MIKLGVNIDHIATLRQARKEEAPSVIEAAKICEEAGADSITAHLREDRRHVQDFDIYGLRKSIKTKLNLEMSSNEEIIKIAIDVKPDFACIVPEKRQELTTEGGLDVKSNKKNLADVVARLKKAGIVVSMFIDADVSQVLACSEIGADAVELHTGKYAKFFKESGANSSNFRTELERILNASQVAIQKEILLNAGHGLDYDNTEQICKISGMNEFNIGFSIVAKAIFTGLATAVKDMKELINKD	Pyridoxine_5'-phosphate_synthase_(EC_2.6.99.2)	Catalyzes the complicated ring closure reaction between the two acyclic compounds 1-deoxy-D-xylulose-5-phosphate (DXP) and 3-amino-2-oxopropyl phosphate (1-amino-acetone-3-phosphate or AAP) to form pyridoxine 5'-phosphate (PNP) and inorganic phosphate	K03474	H
39	LE179_04045	MCA6085385.1	btuB	81444	83273	1830	MKKILSTLFCLVFVVNIVLARDVFLTLTKHDNSAKKLPINVSVITQKTVEEKHFETLGELLQNEVSVNFRSVGTVGANTSISIRGASSLHTLVLINGRRVNDIGLGSVDFTSIPANIIERVEIIRGSGTAVHGAGAFGGVVNVITKKATETAPIVDFVVSYGSFNTLNPVLTVACATDKYGAFASVSSISSTGYRKNSKFTNVNAFFSGQLNVSEKSKLSLSGNVYESKCGVPGPLSYFTPKNEQEDDNKYIKFDYDFSISDTGFLNVSGYLSDNIRLFYDANGNPYDSVVFAESKYKYTSDIYGVHADIHYKEIALIGLEFENKYYKENEDLSGYSLDKSMRNYAFYTKLTSQVGKVIIISAMRYDNNSQYQNVFIPSISAIFNADKRVKISANIGKV…	hypothetical_protein	TonB-dependent Receptor Plug	K02014	H	Coenzyme metabolism	1_core	353.81	335.68	B12_py_BtuB_PV7.peg.814	B12	#N/A	39	LE169_00140	MCA6079297.1	trpG	25596	26174	579	MILIIDNYDSFSYNLYQYVGTINKDVKVIKNDEMTVEEIEKLNLSHLIISPGPGRPDAAGVCEEAIKYFKGRMPILGVCLGHQAICEVFGAKITYAKTLMHGKTSDIHIANGSPVFKGLSPVLKAARYHSLIADRSTLPDELLVIAEDEESQVMGVKYQDCNLYGLQFHPESVLTKSGMTIIENFLNLTEVK	Anthranilate_synthase_amidotransferase_component_(EC_4.1.3.27)	TIGRFAM glutamine amidotransferase of anthranilate synthase	K01658	EH	Amino Acid metabolis and transport	1_core	174.18	171.97	Aro_Trp_TrpC_TGRD_RS00795	Aro	Firmicutes	39	LE178_02015	MCA6072306.1	bioA	19168	20580	1413	MDNKIKAALIRSDKNNIWHPFTQMADWLNNDPSVPLIIDKAKGSYLYDVDGKKYLDGGASLWVNLLGHRNKKIDKAIKRQIDKVSHSTFLGLTHVPAIKLAEKLLEILPSNLKKIFYSDNGSTAVEVALKMAYQYWQFKNEKRTMFLSLRNAYHGDTIGAVSVGGADLFHSRFKSLLFKSCFAMSPYCYRCVYRKNEIKFPLNVKDFKDHNIQLGCRGECIKQVESILIKNRKKIAAAIVEPLNQAASGMIIMPKGYLKEYANLCKRYGILLICDEVATGFGRTGKMFAVEHEDVKPDFICLSKGITGGYIPLAVTATTNDIYSAFLGKYEEFKTFFHGHSYTANPLACVAANSVLDILKQDKILQKLQPKIKYLERKLTELSKHDKVGNIRQRGVMIG…	Adenosylmethionine-8-amino-7-oxononanoate_aminotransferase_(EC_2.6.1.62)	Catalyzes the transfer of the alpha-amino group from S- adenosyl-L-methionine (SAM) to 7-keto-8-aminopelargonic acid (KAPA) to form 7,8-diaminopelargonic acid (DAPA). It is the only animotransferase known to utilize SAM as an amino donor	K00833	H
40	LE179_04035	MCA6085383.1	btuC	79599	80591	993	MTNKKFLFVYILMPVSVLVVFLFSLVIGSNGISFVDAVKALFGGADSNVTIIIKQIRFPRIIMACVSGAGLAVSGCVFQAVLRNPLADPLTLGISSGAAFGAAVAFVSGLATVTSFFIPFCTFAGMMISVLVVYLLSMQKRFDSNAMILSGVVVSYVFSSAVMLMFALSPANNVQVAFVWLMGNFSTFDERLLPFVTAIVLTGIIILSLAGNIINAVSLDREKSKTFGMDIEKIIKFLFLTASFVTAATVSTCGVIGFVGLMIPHTMRKIIGTNNVILIPASAFAGAVLLPLCDTLSRILFSPILIPVGIITSIIGGFFFICLLLKPKRE	Vitamin_B12_ABC_transporter_permease_protein_BtuC	Belongs to the binding-protein-dependent transport system permease family. FecCD subfamily	K02015	P	Inorganic ion transport and metabolism	1_core	51.48	48.84	B12_py_BtuC_TGRD_RS03115	B12	#N/A	40	LE169_04310	MCA6080095.1	aat	36804	37991	1188	MCISKRVLSIKPSPTLAIDAKAKALKQQGVDVINFGVGEPDFDTPANIKEAAITAINAGFTKYCPVAGTPELKNAIINKLKRDNGLTYAPDEIIVSSGAKHSIYNLIQSVIDDGDEVIIPAPYWVSYTDIVILAGGKPVIINTSDKTNFKIIPENIEKVLTSKTKAIIINSPSNPTGVTYAVDELKAIAQVCVKNKILIISDDIYEKLVYDNFKFASIAEVSPEAKESTVVINGVSKAYSMTGWRIGYAAGSKNIISAMTKTQSQSTSNASSISIKAAVEALNGTQQYVEFMRKEFEKRRNYILERLNAVKGVECRKPEGAFYVFPNIKAFLGKSFNGKNISTDIELADYLLDVAKIAVVPGSAFGADGYIRLSYATSIENIKTGIDRLETALKG	Aspartate_aminotransferase_(EC_2.6.1.1)	PFAM aminotransferase, class I and II	K00812	H	Coenzyme metabolism	1_core	1123.57	1109.29	Asp_Aat_TGRD_RS03795	Asp	#N/A	40	LE178_05420	MCA6072955.1	bioB	597	1547	951	MKNLMLEIISGKRVTKEEALELFGYESEDLFLASSKIRKKYKGNKIKVCSIINAKSGECSENCKFCAQSTFNKTDVKVYPLVDTEKIKEVSTRALENVGCFGIVSSGNSLNDEEISKLCEMFKTHKKVSHLGVSIGKISDETFLKLKEAGIKKMHHNLETSENFYPNICSTHSYQERVDTLKRAKKFGFELCSGGLFGMGESLKDRIDLAFTLKELGSDSVPMNFFMPIKGTALAHLPTMMPIEILKTIAVFRIILQNPDIMICGGRELHLRDIQSWIFQAGANGMMTGGYLTTNGRDIATDKQMIKDLGLELEIE	Biotin_synthase_(EC_2.8.1.6)	Catalyzes the conversion of dethiobiotin (DTB) to biotin by the insertion of a sulfur atom into dethiobiotin via a radical- based mechanism	K00833	H
41	LE179_04040	MCA6085384.1	btuD	80648	81433	786	MIKIESISVDYLNREVLKNVSCNIDKKDFFGIIGKNGTGKSTLLKVLCSLIKPHSGNVFINDENVNSFSKKKFARTISFMPQHIDTSLSFTVFEFVMFGRYPYMNIFKIPSRADYIAVEKVIDFLQIATFVKRNINELSDGEKQIALIAQVLVQETDIVVFDEPTSHLDIGSQNDILEILRDLNEKCNKTVILTLHDLNAAGEFCNKLVLMEDGSICKQGTAEEVLNYKDIERVYNTTVIVKTNPISNRPYIIPVSKTRKR	Iron(III)_dicitrate_transport_ATP-binding_protein_FecE_(TC_3.A.1.14.1)	PFAM ABC transporter	K02013	HP	Coenzyme metabolism	1_core	79.49	75.41	B12_py_BtuD_TGRD_RS03120	B12	#N/A	41	LE169_02605	MCA6079769.1	btuB	57689	59518	1830	MKKILSTLFCLVFVVNIVLARDVFLTLTKHDNSAKKLPINVSVITQKTVEEKHFETLGELLQNEVSVNFRSIGTVGANTSISIRGASSLHTLVLINGRRVNDIGLGSVDFTSIPANIIERVEIIRGSGTAVHGAGAFGGVVNVITKKATETAPILDFVVSYGSFNTLNPVLTVACATNKYGAFASVSSISSTGYRKNSKFTNVNAFFSGQFNVSEKSKLSLSGNVYESKCGVPGPLSCLTPKNEQEDDNKYIKFDYDFSIADTGFLNVSGYLSDNIRLFYDVNGNPYDSVVFAESKYKYTSDIYGVHADIHYKEIALIGLEFENKYYKENEDLSGYSLDKSMRNYAFYTKLTSQIGKVIIVSAMRYDNNSQYQSVFIPSVSAIFNADKRVKISANIGKV…	hypothetical_protein	TonB-dependent Receptor Plug	K02014	H	Coenzyme metabolism	1_core	551.1	544.1	B12_py_BtuB_PV7.peg.814	B12	#N/A	41	LE178_02020	MCA6072307.1	bioD	20565	21203	639	MYKGIFVTATDTEAGKTYVSCKIAEAFKENGISVGVLKPVSTGDRNDAIALIKAAKINETSETVTPIFFDNPVSPYGASILENKQFDFKKAYSSLKYFLNKYEFTVVEGVGGLLVPLKKNFYVSDLIKKFNLPVIIVARYGLGTINHTLLTVEKLKKDKQKILGIILSGKKNKNDISTKSNATIIRELTKLHVLELGYNEKIDLRKNKWIIK	Dethiobiotin_synthetase_(EC_6.3.3.3)	Catalyzes a mechanistically unusual reaction, the ATP- dependent insertion of CO2 between the N7 and N8 nitrogen atoms of 7,8-diaminopelargonic acid (DAPA) to form an ureido ring	K01935	H
42	LE179_04030	MCA6085382.1	btuF	78827	79609	783	MSAKKYKRIISLSPSVTESLYELGVEQFVKGITIYCSKGVTEKEIIGTLLEPNIEKITLLNPDLIISTKEGNSRAIVEKLERLGFEIYIMGTVKNFSGICTDYYNLAKKLDREKEAGKIIDVAKHSIKEVYHKISGFSKLKIFWEIGARPLYTAGKQSFVSDYNHYTKTVNIYGDVDMRYLAVNIEDVVKRNPDIIVLVNMGDVSSEEIRNWNKYKTIKAVKNNKVFMISGDDMFAPTPLTFAKGVAMLAKVIYEDFDDK	hypothetical_protein	Periplasmic binding protein	K02016	P	Inorganic ion transport and metabolism	1_core	101.55	96.35	B12_py_BtuF_TGRD_RS03110	B12	#N/A	42	LE169_02595	MCA6079767.1	btuC	55844	56836	993	MTNKKFLFVYILMPASVLVVFLFSLVIGLNDISFVDAVKALFGGADSNVTIIIKQIRFPRIIMACVSGAGLAVSGCVFQAVLRNPLADPLTLGISSGAAFGAAAAFVSGLATVTSFFIPFCTFAGMMISVLVVYLLSMQKRFDSNAMILSGVVVSYVFSSAVMLMFALSPANNVQVAFVWLMGNFSTFDERLLPFVTAIVLTGIIILSLAGNIINAVSLDREKSKTFGMDIEKIIKFLFLTASFVTAATVSTCGVIGFVGLMIPHTMRKIIGTNNVILIPASAFAGAVLLPLCDTLSRILFSPILIPVGIITSIIGGFFFICLLLKPKRE	Vitamin_B12_ABC_transporter_permease_protein_BtuC	Belongs to the binding-protein-dependent transport system permease family. FecCD subfamily	K02015	P	Inorganic ion transport and metabolism	1_core	1451.74	1433.29	B12_py_BtuC_TGRD_RS03115	B12	#N/A	42	LE178_02010	MCA6072305.1	bioF	18015	19175	1161	MFEDFLEKKLLGIENSGLLRTLRKAQDIPTSKIKINNKNLINFSSNNYLDLAGSKDIAKASENIIEKYGFTATSSRLISGNFAIHEELEAQLANFKEKEAALVFPSGYQTNVGIISALMSNEKESCIIMDKLNHASLWDGAKLSGSRIFIYKHCDMNSLEKVFKRTREYKLKLVVTESVFSMDGDFTPLKDFVELCKKYGAVSMVDEAHSSGVFGKEGKGLANMFGVEDKIDIVIGTLSKAFAAQGGFVCSSRKFIDFLINKSRAFIYTTAVSPAICAVALKSLEIVKNSCYRRQHLHAMSKLLKNKLTELGFDTSNTQSQIIPIVTGSTENTEKIFSHLFEKGIYIPAIKPPTVPKNQARIRISITSGHTFHDIEQLCSNLKYFK	8-amino-7-oxononanoate_synthase_(EC_2.3.1.47)	Catalyzes the decarboxylative condensation of pimeloyl- acyl-carrier protein and L-alanine to produce 8-amino-7- oxononanoate (AON), acyl-carrier protein , and carbon dioxide	K00639	H
43	LE179_04025	MCA6085381.1	btuR	78084	78599	516	MIIISMGNGKGKTTSAIGQIIRSLGHGFKVCFMQLFKGEGFYGEQKILVKLDNLIFFAFAKEHPCCVKDANLDEVVNQCYFAMEKLEELVNSSERYDLIVLDEFNVALRDKFIDENKFIDIVKQLSRKSNVIVTGRGAPQSLIDMADLVTEMKEIKHPYKSGIAARKGIEY	Cob(I)alamin_adenosyltransferase_(EC_2.5.1.17)	ATP:corrinoid adenosyltransferase BtuR/CobO/CobP	K02232	H	Coenzyme metabolism	1_core	990.64	939.87	B12_py_BtuR_TGRD_RS03105	B12	#N/A	43	LE169_02600	MCA6079768.1	btuD	56893	57678	786	MIKIESISVGYLNREVLKNVSCNIDKKDFFGIIGKNGTGKSTLLKVLCSLIKPHSGNVFINDENVNSFSKKKFARTISFMPQRIDTSLSFTVFEFVMFGRYPYMNIFKIPSRADYIAVEKVIDFLQIATFVKRNINELSDGEKQIALIAQVLVQETDIVVFDEPTSHLDIGSQNDILEILRDLNEKCNKTVILTLHDLNAAGEFCNKLVLMEDGSICKQGTAEEVLNYKDIERVYNTTVIVKTNPISNRPYIIPVSKTRKR	Iron(III)_dicitrate_transport_ATP-binding_protein_FecE_(TC_3.A.1.14.1)	PFAM ABC transporter	K02013	HP	Coenzyme metabolism	1_core	2596.38	2563.38	B12_py_BtuD_TGRD_RS03120	B12	#N/A	43	LE178_04805	MCA6072837.1	cinA	6025	7317	1293	MRIELVCTGSELLAGKINIDAAYIGSKLATIGLDLSSVVDVGDKKQDLLQEFKRAFERSDIIITTGGLGPTFDDITVETAAECLNLETYSDEKVLKSIKEYFAKRAITAMPKINERQASIIKGAKVLENRFGTAPGQMLHFEFKYGDRRLRKTLFLLPGPPSEMKPMFEENVEPFLKSYSVGIRKNTTLRVFGISESAVVEKIKPVMEEAQLGYGQSVEFGILANDSIVDVKFSVSGKDELFVDETASKLKFEINNVLEDNIFGCDNDTLASVVGRLLLEKNKTVSFAESCTGGKVAAAITDVAGSSLYFKNSVVAYSNESKIKLLGVKEETLIKFGAVSGETAKEMAEGILKLSDCDYALSITGIAGPGGATKEKPVGLVYVGFADKKKTESFKFNFN…	ADP-ribose_pyrophosphatase_of_COG1058_family_(EC_3.6.1.13)_/_Nicotinamide-nucleotide_amidase_(EC_3.5.1.42)	Belongs to the CinA family	K03742	S
44	LE179_03065	MCA6085200.1	hemW	14489	15691	1203	MFTGGTLNNAGLSSTIYGNRKITFDMLGLYVHIPFCKQKCPYCSFFSVKYDAGLADKYIDALIKHAEQFKNEKIVSIYVGGGTPSVLSLKQIQKLLQALNAIFNLSAVQEFTFEANPESVSKEKLCLLKQFGVTRLSIGLQSVEDKPLKFLGRIHDFKNFCDVYNAARKEGFDNINIDLIYGLPNQTLKDWEQILKRTLLFKSEHLSLYPLSIEESTPFYKNDIITDDDIQRDMYDETTEILANNGYSHYEISNWSKKEKESVHNTNYWRNLEYIGLGAGAAGYLEKRRYKNTENIEKYIELCLLLQEKKEYCSKRHDNLSLLKIENEYICDKLYKTETIMLGLRLLNEGIDINFFNNPKHHNALSECLKNNLLKMKNGKIKLAKEYVFVFNQIISKFIA	Hypothetical_radical_SAM_family_enzyme_in_heat_shock_gene_cluster_similarity_with_CPO_of_BS_HemN-type	Involved in the biosynthesis of porphyrin-containing compound	1TPES	H	Coenzyme metabolism	1_core	89.7	85.11	B12_py_HemW_TGRD_RS02575	B12	#N/A	44	LE169_02590	MCA6079766.1	btuF	55003	55854	852	MRKIIYIITFLFLTGIAYSELNNLSAKKYKRIISLSPSVTESLYELGVEQFVKGITIYCSKGVTEKEIIGTLLEPNIEKITLLNPDLIISTKEGNSRAIVEKLERLGFEIYIMGTVKDFSGICTDYYNLAKKLDREKEAGKIIDAAKHSIKEVYHKISGFSKLKIFWEIGARPLYTAGKQSFVSDYNHYTKTVSIYGDVDMRYLAVNIEDVVKRNPDIIVLVNMGDVSSEEIRNWNRYKTIKAVKNNKVFMISGDDMFAPTPLTFAKGVAMLAKVIYEDFDDK	hypothetical_protein	Periplasmic binding protein	K02016	P	Inorganic ion transport and metabolism	1_core	111.41	109.99	B12_py_BtuF_TGRD_RS03110	B12	#N/A	44	LE178_01750	MCA6072257.1	comEB	6167	6664	498	MDKEKTTIHNRPSWDEYFMKLSWLVAERSTCVRRHVGAVVVRDKRILTTGYNGAASGTKDCLVLGCLRNTLNIPSGQKHEICRAIHAEQNAIIQGGYNGMNIKDSTLYCTHSPCVLCAKMIVNAGIKKVVMNIEYPDATFKELFSEAGIEFSTLQLRNLSIVQVL	ComEB_dCMP_deaminase_(EC_3.5.4.12)_@_Late_competence_protein_ComEB	PFAM CMP dCMP deaminase zinc-binding	K01493	F
45	LE179_05845	MCA6085740.1	pdxA	31601	32554	954	MIKPRLAITLGDPAGIGYEIVFRAVNSSAVKRVCSPVVFGDKQSLKQSSFKYLKNKTPFEFIESSNIGDSVKMGVPSEKAGMIAASAIYKAVKYCMDGKALALVTAPVSKESLKMAGIKYPGHTELLADLTKSRQIAMMMACGSIHSVMVTRHIPISEISKNIKTKTIVETVTLSADFLRKTGRKNIKVALCGLNPHAGDNSILGFEERKFILPAHKILKKSGINITKPLPADSAWLKTKNKQYDLICAMYHDQLMIALKCIDPTKIVNVTVGLPFIRTSPGHGTAFDIAGKNKADARAMTEAIAYAARVCTQINAK	4-hydroxythreonine-4-phosphate_dehydrogenase_(EC_1.1.1.262)	Pyridoxal phosphate biosynthetic protein PdxA	K00097	C	Energy production and conversion	1_core	345.3	327.61	B12_py_PdxA_TGRD_RS01055	B12	#N/A	45	LE169_02585	MCA6079765.1	btuR	54329	54844	516	MIIISMGNGKGKTTSAIGQIIRSLGHGFKVCFIQLFKGEGFYGEQKILVKLDNLIFFAFAKEHPCCVKDVNLDEVVNQCYFAMEKLEELVNSSERYDLIVLDEFNVALRDKFIDENKFIDIVKQLSQKSNVIVTGRGAPQSLIDMADLVTEMKEIKHPYKSGIAARKGIEY	Cob(I)alamin_adenosyltransferase_(EC_2.5.1.17)	ATP:corrinoid adenosyltransferase BtuR/CobO/CobP	K02232	H	Coenzyme metabolism	1_core	551.85	544.84	B12_py_BtuR_TGRD_RS03105	B12	#N/A	45	LE178_04850	MCA6072846.1	comEC	7291	9099	1809	MKVLHKRSVITVFVIYAFLLVLLDVFGCFAYEKRSRLYDLAEDNAIISVEGKIISAPESVKNRKRFILKTSTVNGNILNEKIIVNSPAGYSVSYGDIISIEGKLKKPFSSAFPLVFDYQKYLARNEIYTILDISSFEYIESNHNIIKNFAFKFQQDMINKIDAFFQRPCSDILKSLLIGDKSSLTHDTKNTFSDSGVMHILVVSGLHVGFIGAIALFVLKLTGLSLKKASLLSVPFVFFYVFATGTNPPALRSAVMFACIFFSLALDREPLIYNSLALSALSILIFQPQQLFTASFQMSYGATIGIICFYNNIFNLFKEVKNKILRFFCGVLSVTISAQILLIPMCMYYFGKVSIISFVTNIIVVPLVGTILYMGVFFYFLTFLFQYTAILCSDVLSII…	ComEC__DNA_internalization-related_competence_protein_ComEC/Rec2	TIGRFAM DNA internalization-related competence protein ComEC Rec2	K02238	S
46	LE179_02570	MCA6085106.1	pdxJ	70750	71484	735	MIKLGVNIDHIATIRQARKEDFPSLIKAALICEKSGADSITVHLREDRRHIQDRDVYELRKSLKTKLNLEMAASEEIVEIALDIKPDFVCMVPEKRRELTTEGGLDVKTHKSKLASIVARLKKVGIIVSMFIDADTEQVLSCSEVNADMIELHTGKYAKFFKENGIASAEFKEEMEKISEASREAIQKGLILNAGHGLDYDNIERICKVPGMNEFNIGFSIIAESVFTGLGTAVKNMKGLIGKG	Pyridoxine_5'-phosphate_synthase_(EC_2.6.99.2)	Catalyzes the complicated ring closure reaction between the two acyclic compounds 1-deoxy-D-xylulose-5-phosphate (DXP) and 3-amino-2-oxopropyl phosphate (1-amino-acetone-3-phosphate or AAP) to form pyridoxine 5'-phosphate (PNP) and inorganic phosphate	K03474	H	Coenzyme metabolism	1_core	262.73	249.27	B12_py_PdxJ_TGRD_RS01450	B12	#N/A	46	LE169_01780	MCA6079615.1	hemW	14444	15646	1203	MFTGGTLNNAGLSSTIYGNRKIAFDMLGLYVHIPFCKQKCPYCSFFSVKYDAGLADKYIDALIKHAEQFKNEKIVSIYVGGGTPSVLSLKQIQKLLQALNAIFNLSAIQEFTFEANPESVSKEKLCLLKQFGVTRLSIGLQSVEDKPLKFLGRIHDFKNFCDVYNAARKEGFDNINIDLIYGLPNQTLKDWEQILKRTLLFKSEHLSLYPLSIEESTPFYKNDIITDDDIQRDMYDETTEILANNGYSHYEISNWSKKEKESVHNTNYWRNLEYIGLGAGAAGYLEKRRYKNTENIEKYIELCLLLQEKKEYCSKRHDNLSLLKIENEYICDKLYKTETIMLGLRLLNEGIDINFFNNPKHHNALSECLKNNLLKMKNGKIKLAKEYVFVFNQIISKFIA	Hypothetical_radical_SAM_family_enzyme_in_heat_shock_gene_cluster_similarity_with_CPO_of_BS_HemN-type	Involved in the biosynthesis of porphyrin-containing compound	1TPES	H	Coenzyme metabolism	1_core	897.51	886.1	B12_py_HemW_TGRD_RS02575	B12	#N/A	46	LE178_02475	MCA6072396.1	comF	17965	18687	723	MSMRNFLLRIINLFYPNTCSSCGEDLHALLKTKICDKCKKAFPAIKGLVCQKCGMPLPDGGEFCYMCRKYPREHNFDKMRSVYLYKNNVRKLILKFKYSNRAFLAKDFGLFMYETMKNYSFYDETDFMIPVPLNILRRIKRGYNQAELLAEVLSLKSNVPVLKNVLFRKKITKQQFKLSKIERAKNIKDSFSVKNNEFVKDKIILLIDDIATTLATISACSLVLKRAGAKKVYALTFARD	ComF	PFAM Phosphoribosyltransferase	#N/A	F
47	LE179_01235	MCA6084855.1	bioA	271787	273190	1404	MDNKIKTALINLDKSNIWHPFTQMSDWLNDDPNSPLIIDKAKGSYLYDVDGKKYLDGVSSLWVTLLGHRNPKIDRAIKKQIDKVSHTTFLGLTHKPAIDLSEKLLKILPDNLKKIFYSDNGSTAVEAALKMTYQYWQFKNEKRSFFLSLKNAYHGDTIGAVSVGGADLFHSRFRYLLFKSYFAMSPYCYRCAHRKKEIEFPVNAENFRDHNMQMGCQGQCIKEVETILAENNKEIAAAVIEPLNQAASGMIIMPKGYLREYANLCKRYGILLICDEVATGFGRTGKMFAVEHEDVKPDFICLSKGITGGYMPLAVTAVTNEIYNAFLGKYEEFKTFFHGHSYTANPLACAAANAVLDTLQQDEILQKLQSKIKHLKKELALLSKHDKVGNIRHCGVMVG…	Adenosylmethionine-8-amino-7-oxononanoate_aminotransferase_(EC_2.6.1.62)	Catalyzes the transfer of the alpha-amino group from S- adenosyl-L-methionine (SAM) to 7-keto-8-aminopelargonic acid (KAPA) to form 7,8-diaminopelargonic acid (DAPA). It is the only animotransferase known to utilize SAM as an amino donor	K00833	H	Coenzyme metabolism	1_core	319.58	303.2	Bio_BioA_TGRD_RS03960	Bio	#N/A	47	LE169_04920	MCA6080208.1	pdxA	2189	3142	954	MIKPRLAITLGDPAGIGCEIVFRAVNSSAVKRVCSPVVFGDKQSLKQSSFKYFKNKTPFEFIESSNIGDSVKMGVPSEKAGMIAASAIYKAVKYCMDGKALALVTAPVSKESLKMAGLKYPGHTELLADLTKSRQIAMMMACGSIHSVMVTRHIPISEISKNIKTKTIVETVTLSADFLRKTGRKNIKVALCGLNPHAGDNSILGFEERKFILPAYKILKKSGINITKPLPADSAWLKTKNKQYDLICAMYHDQLMIALKCIDPAKIVNVTVGLPFIRTSPGHGTAFDIAGKNKADARAMTEAIAYAARVCTQINAK	4-hydroxythreonine-4-phosphate_dehydrogenase_(EC_1.1.1.262)	Pyridoxal phosphate biosynthetic protein PdxA	K00097	C	Energy production and conversion	1_core	715.13	706.04	B12_py_PdxA_TGRD_RS01055	B12	#N/A	47	LE178_02910	MCA6072472.1	comM	<1	902	>902	MFSLIYSAAINGIEAHLVEVETYISSGMPIFSIVGLPDVAVKESRDRVAAALKNSGFDFPSKKITVNLAPADIKKEGGIFDLSIALGILAAIGKIKKENLQRFCAVGELSLDGKIRKVKGVLPISLSLQKNKIKDFIVPFPNRQEAAVTGKANVFPFKTLIEIVKFINGEVECEPYLYNEKELSALAEAEYDFADVKGQKNAKRASEIAAAGSHNIIMSGPPGSGKTMIAKRIPGILPPMTFDEAIETTKIWSAAGHVFSGGLIGRRTFRSLHHTTSSVALAGGGTYPKPGEVSLAHNAH	MG(2+)_CHELATASE_FAMILY_PROTEIN_/_ComM-related_protein	PFAM Magnesium chelatase, ChlI subunit	K07391	O
48	LE179_00385	MCA6084693.1	bioB	89535	90479	945	MEDLTIEIANGKQITKEEALKFFDFELEDIFLASAKIRRKYKGDKVKVCSIINAKSGQCSEDCKFCAQSAFNKTDVKVYSLVDTEKINEVSIKALENVGCFGIVSSGNSLNDVEIEKLCEMFKKHKKVSHLGVSIGRISDENFLKLKKAGIKKMHHNLETSENFYPNICSTHSYQERVDTIKRAKKFGFEICSGGLFGMGESFKDRVDLAFTLKELGSDSVPMNFLMPIKGTALEHLPTMTPVEILKTIAVFRIILQTPDIMICGGREVNLRDLQSWIFQAGANGLMTGGYLTISGRNITSDKQMIKDLDLEIE	Biotin_synthase_(EC_2.8.1.6)	Catalyzes the conversion of dethiobiotin (DTB) to biotin by the insertion of a sulfur atom into dethiobiotin via a radical- based mechanism	K00833	H	Coenzyme metabolism	1_core	582.99	553.11	Bio_BioB_TGRD_RS0530	Bio	#N/A	48	LE169_05235	MCA6080270.1	pdxJ	33649	34383	735	MIKLGVNIDHIATIRQARKEDFPSLIKAALICEKSGADSITVHLREDRRHIQDRDVYELRKSLKTKLNLEMAASEEIVEIALDIKPDFVCMVPEKRRELTTEGGLDVKTHKNKLASVVARLKKVGIIVSMFIDADTEQVLSCSEINADMVELHTGKYAKFFKENGIASAEFKEEMEKISEASREAIQKGLILNAGHGLDYDNIERICKVPGMNEFNIGFSIIAESVFTGLGTAVKNMKGLIGKG	Pyridoxine_5'-phosphate_synthase_(EC_2.6.99.2)	Catalyzes the complicated ring closure reaction between the two acyclic compounds 1-deoxy-D-xylulose-5-phosphate (DXP) and 3-amino-2-oxopropyl phosphate (1-amino-acetone-3-phosphate or AAP) to form pyridoxine 5'-phosphate (PNP) and inorganic phosphate	K03474	H	Coenzyme metabolism	1_core	1549.7	1530	B12_py_PdxJ_TGRD_RS01450	B12	#N/A	48	LE178_00380	MCA6072002.1	dprA	26130	27224	1095	MNKDNLRLFGLLLSADIGAIRFFRLLEKFGNTESILKADKKDLMSVEDIGPTVAKAILDSSKSDKAEKELELAAKNNVKIVLYNDDMYPKSLMYFPDKPLILYIKGDILEKDFNSISIVGSRKISNYGKTVTADFASYFAKRNITIVSGLARGVDTLAHVTALENKSRTVAILGNGLLVNYPPENAKLQEIIAQNGAVISEFPLKQKPNRGTFPRRNRIIASFSKTTLLTEAAMGSGAVITAKYCADYGKDVFVVPGNIYSNMSKGANNLIQNGAFIALSPQNMAEHLDWLPKDKIAMTNTLPKLDKLELEVLNLIESDSAGLPPDIIAQKLNMDISEISIVIFNLEISGLIKTTPGQIYIRKH	DprA_Rossmann_Smf_possibly_involved_in_DNA_uptake	TIGRFAM DNA protecting protein DprA	K03168	L
49	LE179_01230	MCA6084854.1	bioD	271152	271802	651	MYRGIFVTATDTEAGKTYVSCKIAEALKKFGVNTGVFKPVSTGDRNDAKALIKAAEIDENPEMVTPVFFKNPMSPYGASLLENDVSGKVFDLKKIDSSFKYFLNKYEFTVVEGVGGVLVPLKRNFFVSDLIKKFNLPIVVVARFGLGTLNHTLLTIEKLKRDKQKVLGIVLSGKRDKKDISVKSNASIIKEITNLFVLELGYNEKIDLEKNKWIIK	Dethiobiotin_synthetase_(EC_6.3.3.3)	Catalyzes a mechanistically unusual reaction, the ATP- dependent insertion of CO2 between the N7 and N8 nitrogen atoms of 7,8-diaminopelargonic acid (DAPA) to form an ureido ring	K01935	H	Coenzyme metabolism	1_core	69.8	66.22	Bio_BioD_TGRD_RS03955	Bio	#N/A	49	LE169_04810	MCA6080189.1	bioA	19035	20438	1404	MDNKIKAALINLDKSNIWHPFTQMSDWLNDDPNSPLIIDKAKGSYLYDVDGKKYLDGVSSLWVTLLGHRNPKIDRAIKKQIDEVSHTTFLGLTHKPAIDLSEKLLKILPDNLKKIFYSDNGSTAVEVALKMTYQYWQFKNEKRSFFLSLKNAYHGDTIGAVSVGGADLFHSRFRYLLFKSYFAMSPYCYRCAHRKKEIEFPVNAENFRDHNMQMGCQGQCIKEVETILAENNKEIAAAVIEPLNQAASGMIIMPKGYLREYANLCKRYGILLICDEVATGFGRTGKMFAVEHEDVKPDFICLSKGITGGYMPLAVTAVTNEIYNAFLGKYEEFKTFFHGHSYTANPLACAAANAVLDTLQQDEILQKLQPKIKHLKKELALLSKHDKVGNIRHCGVMVG…	Adenosylmethionine-8-amino-7-oxononanoate_aminotransferase_(EC_2.6.1.62)	Catalyzes the transfer of the alpha-amino group from S- adenosyl-L-methionine (SAM) to 7-keto-8-aminopelargonic acid (KAPA) to form 7,8-diaminopelargonic acid (DAPA). It is the only animotransferase known to utilize SAM as an amino donor	K00833	H	Coenzyme metabolism	1_core	295.78	292.02	Bio_BioA_TGRD_RS03960	Bio	#N/A	49	LE178_04475	MCA6072772.1	pilA	7857	8102	246	MTISKGFTLIEVVIVIAIIGMLSVVAIPVYKSHLEKARIAQTNSAIEKNTVEETSLEEAPGGDATDDNVFAENDDAIATSA	PilA_ComP	#N/A	#N/A	U
50	LE179_01240	MCA6084856.1	bioF	273176	274336	1161	MLNNFLLKRLSEIESGGLLRTLNTIQSSPASTIRINGKSFINFSSNNYLNLAGNKEINEAAMNAVEKYGFAGTSSRLVCGNLSIHEKLEAELAAFKNKQASLVFPSGYQANVGVISALMSNEKNSCIIMDKLNHASLWDGAKLSSSRIFVYEHCDMNSLEKSLKRAHKYEIKLTIAESVFSMDGDFTPLRDFVELCQKYGAVSMLDEAHSTGVFGEEGKGLAEVFNVSNKIDITVGTLSKAFAVQGGFVCGSRQLINFLISKSRAFIYTTSVSPAICAAALKSLEIVKRSDAQRSFLLKTAEYLKNKLNKLGLNTLNTQSQIIPVITGSIENTEKTSSYLREKGIYIPAIKPSTVPKGQSRIRISLTSGHVARDIEKLIDSISKIV	8-amino-7-oxononanoate_synthase_(EC_2.3.1.47)	Catalyzes the decarboxylative condensation of pimeloyl- acyl-carrier protein and L-alanine to produce 8-amino-7- oxononanoate (AON), acyl-carrier protein , and carbon dioxide	K00639	H	Coenzyme metabolism	1_core	792.51	751.89	Bio_BioF_TGRD_RS03965	Bio	#N/A	50	LE169_00410	MCA6079348.1	bioB	96792	97742	951	MEDLTIEIANGKQITKEEALKFFDFELEDIFLASAKIRRKYKGDKVKVCSIINAKSGQCSEDCKFCAQSAFNKTDVKVYSLVDTEKINEVSIKALENVGCFGIVSSGNSLNDVEIEKLCEMFKKHKKVSHLGVSIGRISDENFLKLKKAGIKKMHHNLETSENFYPNICSTHSYQERVDTIKRAKKFGFEICSGGLFGMGESFKDRVDLAFTLKELGSDSVPMNFLMPIKGTALEHLPTMTPVEILKTIAVFRIILQTPDIMICGGREVNLRDLQSWIFQAGANGLMTGGYLTISGRDITSDKQMIKDLDLDLDLE	Biotin_synthase_(EC_2.8.1.6)	Catalyzes the conversion of dethiobiotin (DTB) to biotin by the insertion of a sulfur atom into dethiobiotin via a radical- based mechanism	K00833	H	Coenzyme metabolism	1_core	773.52	763.69	Bio_BioB_TGRD_RS0530	Bio	#N/A	50	LE178_06430	MCA6073142.1	pilD	873	1541	669	MAFSVLGIILVFYIGVKVGNSIYKTSLIRFFTACSFSFLFYKFSFSITFFLFAFLTYSLVSVSVVDYFHRIIPAIFPILLIVIGVVCSFLNVSLGETSLSRFLNSTLGIISGGGVLFIVGFFGQLLYKREVIGEGDVKLMAGVGAFIGWEKALFSVFIAAVLGSIVGLALIICRKMTRRDYMPFGPFLSAASIISIFLPQPSSCLDIFFVWEAQVFNRILGA	PilD__type_IV_prepilin_peptidase	Cleaves type-4 fimbrial leader sequence and methylates the N-terminal (generally Phe) residue	K02236	U
51	LE179_01605	MCA6084923.1	cinA	51961	53241	1281	MKIELICTGSELLAGKINTNAACIGSRLSAMGLELSFVTDVGDRKQDLLQEFKRAFERSDIIITTGGLGPTFDDITVETAAECLNLELYADEKILKLIKEHFLKHAAASIPKINERQANIISGAKVLENRFGTAPGQMLHFEFETGGKKCRKTLFLLPGPPVEMKPMFESSVEPFLRNCSTGIRKNVVLHVFGIAESSVEEMIKPVMKEAGFGDSKSVEFGILASKSIIDIKFSVSGTDELIVDETINNLKFRFGNVLKDNIFGCGSDTLASVAGRLLLENKKTVSFAESCTAGMAAAAITDVPGSSLYFKSSVVAYSNESKMKLLGVKEETLAKFGAVSGETAKEMAEGIFKLSDSDYALSATGIAGPGGGTAEKPVGLVYIGFADEKKTESFKFNFY…	ADP-ribose_pyrophosphatase_of_COG1058_family_(EC_3.6.1.13)_/_Nicotinamide-nucleotide_amidase_(EC_3.5.1.42)	TIGRFAM competence damage-inducible protein CinA	K03742	S	Function Unknown	1_core	257.16	243.98	Competence_CinA_TGRD_RS00265	Com	#N/A	51	LE169_04815	MCA6080190.1	bioD	20423	21073	651	MYRGIFVTATDTEAGKTYVSCKIAEALKKFGVNTGVFKPVSTGDRNDAKALIKAAEIDENPEMVTPVFFKNPMSPYGASLLENDVSGKVFNLKKIDSSFKYFLNKYEFTVVEGVGGVLVPLKRNFFVSDLIKKFNLPIVVVARFGLGTLNHTLLTVEKLKRDKQKVLGIVLSGKRDKKDISVKSNASIIKEITNLFVLELGYNEKIDLEKNKWIIK	Dethiobiotin_synthetase_(EC_6.3.3.3)	Catalyzes a mechanistically unusual reaction, the ATP- dependent insertion of CO2 between the N7 and N8 nitrogen atoms of 7,8-diaminopelargonic acid (DAPA) to form an ureido ring	K01935	H	Coenzyme metabolism	1_core	382.74	377.87	Bio_BioD_TGRD_RS03955	Bio	#N/A	51	LE178_06435	MCA6073143.1	pulG	1544	1966	423	MTNKNIFVLMEILAAVTIVGVIAYFAIPKYSNILRASGEAATKRGLASLRSAIALYYGDNGAKYPGVDISKELVEKGYIKQIPYVYISHHKDSNVILTHNLEINTDTGGWAYKVDDMPNSPDRVKGQIWINCSHGDWSKL	PV1_PulG_pseudopilin	Pfam:N_methyl_2	K02456	U
52	LE179_01140	MCA6084839.1	comEB	244640	245131	492	MEKTTTHSRPSWDEYFMKLAWLVSERSTCIRHHVGTVIVRDKRILTTGYNGAATGTLDCMSLGCLRNTLNIPSGQRHEICRAIHAEQNAIIQGGYHGVNIKGSTLYCTHSPCVLCAKMTVNAGIKRVVTDIEYPDNTFKELFSETRIEFSTLKLDNFSIRRLL	dCMP_deaminase_(EC_3.5.4.12)_@_Late_competence_protein_ComEB	PFAM CMP dCMP deaminase zinc-binding	2464C	F	Nucleotide metabolism and transport	1_core	565.66	536.67	Competence_ComEB_	Com	#N/A	52	LE169_04805	MCA6080188.1	bioF	17889	19049	1161	MLNNFLLKRLSEIESGGLLRTLNTIQSSPASTIRINGKSFINFSSNNYLNLAGNKEINEAAMNAVEKYGFAGTSSRLICGNLSIHEKLEAELAAFKNKQASLVFPSGYQANVGVISALMSNEKNSCIIMDKLNHASLWDGAKLSSSRIFVYEHCDMNSLEKSLKRAHKYEIKLTIAESVFSMDGDFTPLRDFVELCQKYGAVSMLDEAHSTGVFGEEGKGLAEVFNVSNKIDITVGTLSKAFAVQGGFVCGSRQLINFLISKSRAFIYTTSVSPAICAAALKSLEIVKRSDAQRSFLLKTAEYLKNKLNKLGLNTLNTQSQIIPVITGSIENTEKTSSYLREKGIYIPAIKPSTVPKEQSRIRISLTSGHVARDVEKLIDSISKIV	8-amino-7-oxononanoate_synthase_(EC_2.3.1.47)	Catalyzes the decarboxylative condensation of pimeloyl- acyl-carrier protein and L-alanine to produce 8-amino-7- oxononanoate (AON), acyl-carrier protein , and carbon dioxide	K00639	H	Coenzyme metabolism	1_core	352.57	348.09	Bio_BioF_TGRD_RS03965	Bio	#N/A	52	LE178_03195	#N/A	recA	9309	10283	975	MAKDEKLKALDLALSQIEKDFGKEAIMRLGEKHAREQVDSIPTGALPLDIAIGIGGIPRGRIVEIYGPESSGKTTLALCMVAETQKLGGIAAYIDAEHAMDPEYSRKLGVDIDNLLISQPDSGEQGLEIADKLIRSGAVDIIVVDSVAALVPKAEIEGEMGDSFVGLQARLMSQALRKLTSNISKSKTSIIFINQLRQKIGVMWGSPETTPGGLALKFYSSVRLDIRRIESVKRGDEVLGNRVRVKVVKNKVAAPFKQAEFEIIFGQGIDRFGYLIDMGVNDGIIEKAGAFFSYKGERLGQGRDNSKIYLAGNPLIAEEIEVKIR	RecA_protein	Can catalyze the hydrolysis of ATP in the presence of single-stranded DNA, the ATP-dependent uptake of single-stranded DNA by duplex DNA, and the ATP-dependent hybridization of homologous single-stranded DNAs. It interacts with LexA causing its activation and leading to its autocatalytic cleavage	K03553	L
53	LE179_06245	MCA6085813.1	comEB	4878	5444	567	MTNIKNSTLSDSPYCTDCSKYQRICGDDATLNKRPSWDVYFMKLAWLVAERSTCRRHHVGAVIVRDKRILTTGYNGAASATRDCLSLGCLRDAMNIPSGQRHEICRAIHAEQNAIIQGGYHGMNIKGSTLYCTHSPCVLCAKMIVNAGIKKIIANIEYPDNTFKELFSEAKVEFSTLHLNNLSITQVL	ComEB_dCMP_deaminase_(EC_3.5.4.12)_@_Late_competence_protein_ComEB	MafB19-like deaminase	K01493	F	Nucleotide metabolism and transport	1_core	0	0	Competence_ComEB	Com	#N/A	53	LE169_03410	MCA6079922.1	cinA	51590	52870	1281	MKIELICTGSELLAGKINTNAACIGSRLSAMGLELSLVTDVGDRKQDLLQEFKRAFERSDIIITTGGLGPTFDDITVETAAECLNLELYADEKILKLIKEHFLKHAAASIPKINERQANIISGAKILENRFGTAPGQMLHFEFETGGKKCRKTLFLLPGPPVEMKPMFESSVEPFLRNCSTGIRKNVVLHVFGIAESSVEEMIKPVMKEAGFGDSKSVEFGILASKSIIDIKFSVSGTDELIVDETINNLKFRFGNVLKDNIFGCGADTLASVAGRLLLENKKTVSFAESCTAGMAAAAITDVPGSSLYFKSSVIAYSNESKMKLLGVKEETLARFGAVSGETAKEMAEGIFKLSDSDYALSATGIAGPGGGTAEKPVGLVYIGFADEKKTESFKFNFY…	ADP-ribose_pyrophosphatase_of_COG1058_family_(EC_3.6.1.13)_/_Nicotinamide-nucleotide_amidase_(EC_3.5.1.42)_	TIGRFAM competence damage-inducible protein CinA	K03742	S	Function Unknown	1_core	972.53	960.17	Competence_CinA_TGRD_RS00265	Com	#N/A	53	LE178_02810	MCA6072455.1	ssb	15306	15779	474	MNQQQNSLRLPEQNSVIMVGRLTRDPELRRTGTGKAVCSFDIAISRRMKDTVTGEWKDDPNPTFVPVIVWEDLAEKCGERLKKGFPVHVEGRLKTNKWEGTDGTKKSRLEVVASRVQFLSIARQENAAIGAKLVENVNESSTQVDNGSGDDDEDIPF	Single-stranded_DNA-binding_protein	Plays an important role in DNA replication, recombination and repair. Binds to ssDNA and to an array of partner proteins to recruit them to their sites of action during DNA metabolism	K03111	L
54	LE179_03745	MCA6085332.1	comEC	22374	24185	1812	MNSIIITLCKRPVITIFIIYAFTLILLDAFGYFSYEKQSRLYKLTDNNTAVSVEGRVLDVPQCVKNGKRFILKTSAVNGNAVSEKIIVNSPFGYSVSYGDVINIEGKLKKPFSSAFPLVFDYQKYLARNEIYAVLDIFSFEYIESKPNIVKKLAFAFRQDIIQKIDTYFKRPYSDILKSLIISDKSTLTQDTKNSFSDSGIMHILVVSGLHVGFISIIVLFILKLTGLPLKKASLLSIPFIFFYCLATGANPPALRSAIMFSCIIFSLSLDREPLIYNSLALSALIILILQPQQLFTASFQMSYGATIGIVRFYRDIFGLFQNVKGKILRFFCGVLSVTTSAQLVLIPVCAYYFGKISIISFVTNIIVAPFTGIILYLGIIFYVLTFIFQYAAVLCSVI…	ComEC__DNA_internalization-related_competence_protein_ComEC/Rec2	TIGRFAM DNA internalization-related competence protein ComEC Rec2	K02238	U	Cell motility	1_core	53.29	50.56	Competence_ComEC_TA21.peg.1249	Com	#N/A	54	LE169_04900	MCA6080204.1	comEB	47412	47903	492	MEKTTTHSRPSWDEYFMKLAWLVSERSTCIRHHVGAVVVRDKRILTTGYNGAATGTLDCMSLGCLRNTLNIPSGQRHEICRAIHAEQNAIIQGGYHGISIKGSTLYCTHSPCVLCAKMTVNAGIKRVVTDIEYPDNTFKELFSETRIEFSTLKLDNFSICRLL	ComEB_dCMP_deaminase_(EC_3.5.4.12)_@_Late_competence_protein_ComEB_	PFAM Cytidine and deoxycytidylate deaminase zinc-binding region	K01493	F	Nucleotide metabolism and transport	1_core	48.23	71.43	Competence_ComEB	Com	#N/A	54	LE178_03510	MCA6072588.1	tadD	6578	7666	1089	MNRKLSVLILSCILFLSKNLLAANYEAYKIFLQGAFDLKAGRINAGIKNYEKVISLDENALMVYKDLIHLYWQSGNYDRVFQLAGKVKANNFDANNPQTTNFLATFYKPDIAEKLLAEHIGQDAITYNHLGDTYVALEKNKEAWSAYSLSYNFKQDKNVKKKLNIVQSKIPQEDLYKQMLLRSESNYDKTLSFKTGYKAKLSSNLFSRKFYILFTYAKGKNIRIDFPATFVIGGMSLTITNGVASILPKAAEEEIPRELSYIVAQLCKIFSGNFYKQFSDAKVTRNGKHLTYSTDNAELTLNMDTALIEQFSQNNIVVKIVKHENLFISKIPAKIKFVSSDLNIKGTLEVTKITLITDTTEQ	TadD_Pilotin	#N/A	#N/A	U
55	LE179_04355	MCA6085446.1	comF	28555	29043	489	MRSVYLYKDSLRNLVLKFKYSDRFFLAEDFGSSMYEMMKLYDFYKDAEFIIPVPLNIVRRIKRGYNQAAMLADAISSKADIPVLKKVLFRKKITKPQFKLSKLDREKNIKDSFFVKNNDILRGKTVILIDDIVTTSATVSACSLALKTAGAEKVCVLALARD	ComF_Competence_protein_F	Phosphoribosyl transferase domain	K02242	S	Function Unknown	1_core	0	0	Competence_ComF_TA21.peg.1390	Com	#N/A	55	LE169_05580	MCA6080336.1	comEC	9	1820	1812	MNSIIITLCKRPVITIFIIYAFTLILLDAFGYFSYEKQSRLYKLTDNNTAVSVEGRVLDVPQCVKNGKRFILKTSAVNGNAVSEKIIVNSPFGYSVSYGDIINIEGKLKKPFSSAFPLVFDYQKYLARNEIYTVLDIFSFEYIESKPNIVKKLAFVFRQDITQKIDTYFKRPYSDILKSLIMGDKSTLTQDTKNSFSDSGIMHILVVSGLHVGFISIIVLFILKLTGLSLKKASLLSIPFIFFYCLATGANPPALRSAIMFSCIIFSLSLDREPLIYNSLALSALITLIFQPQQLFTASFQMSYGATIGIVRFYRDIFGLFQNVKGKILRFFCGVLSVTASAQLVLIPVCAYYFGKISIISFVTNIIVAPFTGIILYLGIIFYVLTFIFQYAAVLCSVI…	DNA_internalization-related_competence_protein_ComEC/Rec2_	DNA internalization-related competence protein ComEC Rec2	K02238	S	Function Unknown	1_core	29.47	67.88	Competence_ComEC_TA21.peg.1249	Com	#N/A	55	LE178_05275	MCA6072926.1	traF	2500	3744	1245	MKNKIAFLTILVLLFSSIVFASQLENRAMKKGLRPMSMGGAFTAIADDDNTFFYNPAGITYRNSFLIQPFSLDIAINVAVIDSYNFYTNHKSDMLHFVDKLDDDQQIKFIKKISDQVLDFYPYVFVSIPNILFITKPVAVKKNYLNFGFGVFSYAKTNANFNRGAPIPSVSYDSEMTVLGILPVAFKIRSLEKIKMPGALSLGANFKCMRRLKNVSQDKISLRELPKYDFKENFLYGTSFGVDFGAIYHLNSHWNFGLMIAGVYNSSVKYKNLCGNSNKMDSASGYNARINPELNLGVAYYPEKFYYWPEKYLKTNDRLALVFDLTDLANSNETFIETPFKKTHIGAEYKYNSFVIRAGYNSGYPTIGGGIVTNCGTLEYAFYGEEKGLYAGQNPVWFH…	TraF_hypothetical_protein	#N/A	#N/A	#N/A
56	LE179_05190	MCA6085611.1	comM	30709	32229	1521	MLSLIYSATINGIEANIVEVETYISSGMPVFSIVGLPDAVVRESRDRVAAAMKNSGFDFPSKKITVNLAPADIRKEGGIFDLSIALGILAANGKVKKENLQRFCAVGELSLDGKIRKVKGVLPISLSLQENKIKDFIVPVANKQEAAVAGKVNVFPFKTLVEIVKFINGELNCEPHIYNATDLSDGVGTNHDFADVKGQKNARRAAEIAAAGSHNIIMSGPPGSGKTMIAKRIPGILPPMTFEEAIETTKIWSASGRTFAGGLIKQRAFRSPHHTSSAVALAGGGAYPKPGEVSLSHNGVLFLDEFAEFRRDALEVLRQPLEDKKITVSRSKGSLIFPASFMLIAAMNPCPCGNLGHREKECVCNPYQIKKYQSRVSGPLMDRIDIHVEVPALKFSELA…	ComM__MG(2+)_CHELATASE_FAMILY_PROTEIN_/_ComM-related_protein	chelatase, subunit chli	K07391	O	Post-translational modification, protein turnover, chaperone functions	1_core	1030.63	977.81	Competence_ComM_TA21.peg.1592	Com	#N/A	56	LE169_05295	MCA6080282.1	comF	4648	5364	717	MKDFFLKIVNFFYPITCSVCGDDLNCLSRTKICDKCKKSFPVIRNLVCQKCGMPLYDGGEYCYVCKKRPKEYNFDKMRSVYLYKDSLRNLVLKFKYSDRFFLAEDFGSSMYEMMKLYDFYKDAEFIIPVPLNIVRRIKRGYNQAEMLADAISSKADIPVLKKVLFRKKITKPQFKLSKLDREKNIKDSFFVKNNDILRGKTVILIDDIVTTSATVSACSLALKTAGAEKVCVLALARD	ComF_Competence_protein	Phosphoribosyl transferase domain	K02242	S	Function Unknown	1_core	132.38	130.7	Competence_ComF_TA21.peg.1390	Com	#N/A	56	LE178_00535	MCA6072031.1	metH	13690	16101	2412	MEKQKFLEILKNRVLIMDGATGTELQKKKYLEDVVIPEELNVKFPKRISDIYSSYVNAGSDILLANTFGANPIRLKQHGLLDKADDIIKSGIDLIRKISPKTIVAGDISSIGEYIEPLGSLSFDEAYNAFAMQASLLQKHNADIMIIETMTEIKEMKAAILATKDNFNGAIIAQMTFAEDGITVTGSDLKSFIAMVESLGVDALGLNCSIGSKDLAELAKVLRENTNLPISFKPNAGMPVLINRDTCFPETKEEFIESSLKAYSYGVNMFGGCCGTNPEFIKALSDELKNKSPKIAKTINKYFLSTRVKAIDINEIKKPVIIGERINPTNRKKLQEELVKGSFSMVKDEARFQTQSGANLLDVNMGVPSADEEKLLTNAVNQIQEIVSAPLCIDSSNTS…	5-methyltetrahydrofolate--homocysteine_methyltransferase_(EC_2.1.1.13)	PFAM homocysteine S-methyltransferase	K00548	H
57	LE179_01410	MCA6084885.1	dprA	10745	11839	1095	MNEKDLSLFKLLLAADIGTVRFFRLLERFGDTESILKASKRDIVSVDGIGPTIADAVLNSSNSNKAEKEFETAIKNNIKIVFYNNSDYPKPLKELVDKPLVLYIKGSILEKDFDSISIVGSRRISNYGKTVTSEFASYFAKKGITIISGLARGVDSQAHIAALENKSRTVAVLGNGLLTNYPPENAKLQEKISQYGAVISEFPLHKQPDRGTFPRRNRIIAGFSRTTLITEAALGSGALITARFCAEYGKDVFAIPGNIYSSVSKGTNELIQSGAFIALSPHDMADQLGWIPKDKTAKTTKLPVLDKLESEVLTLIENDSMGLPPDLIAQKLNIGISEMAAVLLKLEINGLIKTTPGQIYVRVY	DprA_Rossmann_Smf_possibly_involved_in_DNA_uptake	TIGRFAM DNA protecting protein DprA	K03168	L	Replication and repair	1_core	176.35	167.32	Competence_DprA_TGRD_RS04890	Com	#N/A	57	LE169_04550	MCA6080141.1	comM	22593	24113	1521	MLSLIYSATINGIEANIVEVETYISSGMPVFSIVGLPDAVVRESRDRVAAAMKNSGFDFPSKKITVNLAPADIRKEGGIFDLSIALGILAANGKVKKENLQRFCAVGELSLDGKIRKVKGVLPISLSLQENKIKDFIVPVANKQEAAVAGKVNVFPFKTLVEIVKFINGELNCEPHIYNATDLSDGVGTNHDFADVKGQKNARRAAEIAAAGSHNIIMSGPPGSGKTMIAKRIPGILPPMTFEEAIETTKIWSASGRTFAGGLIKQRAFRSPHHTSSAVALAGGGAYPKPGEVSLSHNGVLFLDEFAEFRRDALEVLRQPLEDKKITVSRSKGSLIFPASFMLIAAMNPCPCGNLGHREKECVCNPYQIKKYQSRVSGPLMDRIDIHVEVPALKFSELA…	ComM_MG(2+)_CHELATASE_FAMILY_PROTEIN	chelatase, subunit chli	K07391	O	Post-translational modification, protein turnover, chaperone functions	1_core	3884.75	3835.37	Competence_ComM_TA21.peg.1592	Com	#N/A	57	LE178_00530	MCA6072030.1	metH2(act domain)	13065	13664	600	MIKISTVEIPYNKLLVRLGYSQTKTKLDVKIASLIKENLSLVQKLIRPKVVVAFENITVINNEVLFEKGYKIKSSNVAALLKNSFKAYGVGVTIGNIVESRRDEHFKKKETFNALILDAAGSVAAEEIITLAYEQIKTYEENNNNFITKRYSPGYGNWKLEDNREFLDWIGAEYIGIKLSKFYQMKPEKSISALIGVAK	Methionine_synthase_activation_domain_(EC_2.1.1.13)	Vitamin B12 dependent methionine synthase activation	K00548	E
58	LE179_03245	MCA6085236.1	flp	53550	53741	192	MKINKGQTSTEFLLVFVVLLMATSSIFAIYRKFWKGKYERVSTTSGMLATAAKMSGSQMSYVK	Flp_pilin	Flp pilus assembly protein	#N/A	U	Cell motility	4_TAs only	295.82	280.65	Competence_Flp_TA21.peg.1111	Com	#N/A	58	LE169_03230	MCA6079887.1	dprA	10370	11464	1095	MNEKDLSLFKLLLAADIGTVRFFRLLERFGDTESILKASKRDIVSVDGIGPTIADAVLNSSNSNKAEKEFETAIKNNIKIVFYSNSDYPKPLKELVDKPLVLYIKGSILEKDFDSISIVGSRRISNYGKTVTSEFASYFAKKGITIISGLARGVDSQAHITALENKSRTVAVLGNGLLTNYPPENAKLQEKISQYGAVISEFPLYKQPDRGTFPRRNRIIAGFSRTTLITEAALGSGALITARFCAEYGKDVFAIPGNIYSSVSKGTNELIQSGAFIALSPHDMADQLGWIPKDKTAKTTKLPVLDKLESEVLTLIENDSMGLPPDLIAQKLNIGISEMAAVLLKLEINGLIKTTPGQIYVRVY	DprA_Rossmann_Smf_possibly_involved_in_DNA_uptake	TIGRFAM DNA protecting protein DprA	K03168	L	Replication and repair	1_core	395.5	390.47	Competence_DprA_TGRD_RS04890	Com	#N/A	58	LE178_01445	MCA6072197.1	metT	21064	22371	1308	MNILWAFAPILLFVFIFVGSGIYFSLMGYAESFTILPPVVAIVPSIILAWVRNHKSTEEKTTDFLSGIGEKDIIYMCVLFLLSGAFGEVTKSISAIDSLVNFIISFVPGKFLLVGIFLISAFLSTAIGSALGTVAAVGPVAANFCLHASGLSMPVAMGAVIGGAFFGDNLSLVSDTTIVAISSQGANVKKKFSINLKIASVAVIIAIIAMWFSVTITADQMHGHDFSLILILPYVALLVLAFNGVNVLVCLMLSILFSGVIGLCYHSDYSLLTFCNGMNAGFLKVYGVLLLGLMVGGLSGLIGNDVVKETANVISKRILRGKTESKLPQFIIGGLAIMFTFLLSNNVIAIICCGKIAKDIAKNNEISPHYSATILEVFACGVKGLLPHGTQVLLAASLA…	Methionine_transporter_MetT	Na+/H+ antiporter family	#N/A	C
59	LE179_02365	MCA6085068.1	pilA	233180	233359	180	MISKKGFTLVEFIVVIVIVTILSIIAVPVYRSYIEKTKTAQNISAVEESASEKIPLGKQ	PilA_ComP	Flp pilus assembly protein	#N/A	U	Cell motility	1_core	0	0	Competence_PilA_TA21.peg.762	Com	#N/A	59	LE169_01955	MCA6079650.1	flp	53519	53710	192	MKINKGQTSTEFLLVFVVLLMATSSIFAIYRKFWKGKYERVSTTSGMLATAAKMSGSQMSYVK	Flp_pilin	Pilin	#N/A	U	#N/A	4_TAs only	710.66	701.62	Competence_Flp_TA21.peg.1111	Com	#N/A	59	LE178_06160	MCA6073089.1	mutL	318	2096	1779	MPINILSQETINKIAAGEVVERPLNVVKELVENSLDAFASSIIVEIEESGKKLIRISDNGFGMDKKDLELSILRHATSKIEDFNDLSHIHSLGFRGEALASIAAVSNFEIKTRKKGESSGWKLSADGGKDIVIIPWSGAEGTITEVKNLFFNTPARYKFLKSNSTERSRIISSLEETALANSDTFFKMLSENKTVFSTSQTDNTIERISDILSKGFAKTLKNIQVDHPKASLNIYFTGRDDSLPNRKYQYFFVNSRSVNCPKWFMHCVSQVYRESIPHDKYPGILLYITIDPAEVDVNIHPTKREVKFADENSLYDIIYKSLKNALTSHAHPEISVANTPFSGERQKHNLYADFTTSKSRQSTVYLRESKPKQNYVPSKQAYNIDTYANVFAKQEELAS…	DNA_mismatch_repair_protein_MutL	This protein is involved in the repair of mismatches in DNA. It is required for dam-dependent methyl-directed DNA mismatch repair. May act as a molecular matchmaker , a protein that promotes the formation of a stable complex between two or more DNA-binding proteins in an ATP-dependent manner without itself being part of a final effector complex	K03572	L
60	LE179_05560	MCA6085683.1	pilD	38511	39179	669	MIFFYLGLLLVFYIGFKIGNVIYKTSFVKFLSAFSLAFLFYKFSFSFQFILFAFFTFSLIFVSVVDYFHRIIPVIFPILLIITGVIFSFMNSVLGGTYLPRFANSILGILTGGGVLLIAGLLGQLIYKKEVMGGGDVKLMAGVGAFIGWEKALFAIFFAAITGSIAGLILLAAKKIEKKEYIPFGPFLSSASFITIFFPQPSSFLNTFFIWEMHWLNKIIAM	PilD__type_IV_prepilin_peptidase	Flp pilus assembly protein	K02236	U	Cell motility	1_core	0	0	Competence_PilD_TA21.peg.1690	Com	#N/A	60	LE169_04085	MCA6080051.1	pilA	47902	48081	180	MISKKGFTLVEFIVVIVIVTILSIIAVPVYRSYIEKTKTAQNISAVEKSASEKIPLGKQ	PilA_ComP	#N/A	#N/A	U	Intracellular trafficing and secretion	1_core	725.07	715.86	Competence_PilA_TA21.peg.762	Com	#N/A	60	LE178_06365	MCA6073130.1	mutS	236	2890	2655	MLLGIAGIRIMELSPVAKHFSFQRGIKIKKPSQTLTPLMQQYWDVKSKYPGVILFFRLGDFYEMFGDDAIKVAPVLEIVLTQRTSTPMCGVPYHSVNAYIKKLIIKGFKVAICEQLEESGATKGIVKRGVTKVITPGTILEDTLLESKENNFLMSIIFDETTMSAAFATADISTGEFFTAETTLKSIKTEISKYNPGELIVSADNIQHGQIANFIATIKIPVSDINNSFFDFNNSQKIIAELFDDNTTKKFGLNKKEIVCACGALLSYIKEMQPQSVSIFSDIKYVRNSEFMYLDNVAIKNLELLNSMSNGKTINSLLSVIDSTKTSMGARTARQWLIKPLLDISKIVNRQNIVKFFIENSAIRKDIVEKFKTISDIERIIARVSSGVANPKDLVALKY…	DNA_mismatch_repair_protein_MutS	that it carries out the mismatch recognition step. This protein has a weak ATPase activity	K03555	L
61	LE179_04425	MCA6085460.1	pilin3	37825	38001	177	MLNFGWIKRHKGQGMVEYILIVAVIVGIVFVAYKAFGKKVKEKFEVATKTVQKADKLK	Pilin_hypothetical_protein	Flp pilus assembly protein	#N/A	U	Cell motility	4_TAs only	320.88	304.44	Competence_Pilin3_TA21.peg.1405	Com	#N/A	61	LE169_04200	MCA6080074.1	pilD	13850	14518	669	MIFFYLGLLLVFYIGFKIGNAIYKTSFVKFLSAFSLAFLFYKFSFSFQFILFAFFTFSLIFVSVVDYFHRIIPVIFPILLIITGVIFSFMNSVLGGTYLPRFANSILGILTGGGVLLIAGFLGQLIYKKEVMGGGDVKLMAGVGAFIGWEKALFAIFLAAITGSIAGLILLAAKKIEKKGYIPFGPFLSAASFITIFFPQPSSFLNTFFIWEMHWLNKIIAM	PilD_type_IV_prepilin_peptidase_	Cleaves type-4 fimbrial leader sequence and methylates the N-terminal (generally Phe) residue	K02236	U	Intracellular trafficing and secretion	1_core	434.51	428.99	Competence_PilD_TA21.peg.1690	Com	#N/A	61	LE178_03795	MCA6072642.1	recD	3842	5113	1272	MNNKIEINNEFKEAYDLIDKGSDCVFVTGNAGTGKTTFLRYYMTRAKKKTIVLAPTGVAALNCGGETIHSFFNFKPDITLSKIKKKKLSEKSIYKKVETIVIDEASMLRCDILDCIDKFLRLNREKHKEPFGGIQMVFIGDLKQLPPVVKREELHIFNSVYKSPYFLSAYSLNECMLHTVELKKIYRQQDVNFVALLNAVRNGAVGESELIVLNRKVSSHILDKPMAVYLTTTNKKATFINHQYLSKIKAEQAIFSAEIENMDENSKAFPAEPELVIKKGAQVMMVNNDGKGRWVNGSIGIVDDIKSGSYSDKVLIHVKFSNGRTEYVEPYKWELFKYKWNETEGQIETESAGFFKQYPLKLSWAVTIHKSQGKTFDNIIIDMEYGAFAPGQLYVALSR…	DNA_repair_and_recombination_protein_putative_helicase	A helicase nuclease that prepares dsDNA breaks (DSB) for recombinational DNA repair. Binds to DSBs and unwinds DNA via a highly rapid and processive ATP-dependent bidirectional helicase activity. Unwinds dsDNA until it encounters a Chi (crossover hotspot instigator) sequence from the 3' direction. Cuts ssDNA a few nucleotides 3' to the Chi site. The properties and activities of the enzyme are cha…	K02342	L
62	LE179_03250	MCA6085237.1	pilQ	53741	54463	723	MKRLIIILLLFFAALANASEQMIEIAVEITEINENKREELGIEFNIEGIGTALTTKPNIPSIVTPDFFKGEAKFSATLKALEESGAAKILSKPKLITKSGTSAKFMVGGEFPVVSSNAITEKSSVEWKKHGIIMEITPSVMKDNMIDIVISAELSKINKGVSVAGYPEILTRQASSHLQIKDGDTMILAGLIETTKSENKKGIPFLSSIPILGALFRSTEDVEGKTNVLIFVTTKLIEKQ	PilQ_	Flp pilus assembly protein	K02280	U	Cell motility	4_TAs only	424.21	402.47	Competence_PilQ_TA21.peg.1112	Com	#N/A	62	LE169_01140	MCA6079489.1	pilin3	5214	5390	177	MLNFGWIKRHKGQGMVEYILIVAVIVGIVFVAYKAFGKKVKEKFEVATKTVQKADKLK	Pilin	#N/A	#N/A	U	Intracellular trafficing and secretion	4_TAs only	603.3	595.63	Competence_Pilin3_TA21.peg.1405	Com	#N/A	62	LE178_02905	MCA6072471.1	recG	15784	17889	2106	MLSLDTEIQYLKGIGPRRSQLFAKLGIKIVEDFLTFFPAQYQDRTKITSIRDIYKKLQGCIFVKVGKSCERQLSQGLSVLDIEIFDNTSMMTYARFFRKNNLYSNIDVFATIRKAFEVGKFAYIYGDVKLERSGRFISVNDYEIVQNKVDKPLLFNKIIPVYSATEGLNQKFIRETVKTIVESSCMLYPDISNLIPRFHNIPALQSSIAIQKIHYPNTLEDAENARRSFALQEFFVLECALSLSRNNLTKNPKIQKYEIRRTLLPTFKNNLKFEFTRDQKKAINDIFADMQNIYPMNRMLMGDVGSGKTVVALSAVLLAVENGYQTMIVAPTEILAEQHYLTMSNMLEDLDVKIVLATSSTLKRKSEREKILAGFAKGDIKIAVGTHALIEDRVKFKNL…	ATP-dependent_DNA_helicase_RecG_(EC_3.6.4.12)	Critical role in recombination and DNA repair. Helps process Holliday junction intermediates to mature products by catalyzing branch migration. Has a DNA unwinding activity characteristic of a DNA helicase with a 3'- to 5'- polarity. Unwinds branched duplex DNA (Y-DNA)	K03655	L
63	LE179_04450 _not_annotated	#N/A	prePilin	44028	44195	168	MKRISGRVLKIEKTEAHQNGLSAENGGIKKPHCYKKTYIYCYVRHYHFIPYLLKSV	PrePilin__hypothetical_protein	Flp pilus assembly protein	#N/A	U	Cell motility	5_other	217.45	209.88	Competence_PrePilin_TA21.peg.1411	Com	#N/A	63	LE169_01960	MCA6079651.1	pilQ	53710	54432	723	MKRLIIILLLFFAALANASEQMIEIAVEITEINENKREELGIEFNIEDIGTALTTKPNIPSIVTPDFFKGEAKFSAALKALEESGAAKILSKPKLITKSGTSAKFMVGGEFPVVSSNAITEKSSVEWKKHGIIMEITPSVMKDNMIDIVISAELSKINKGVSVAGYPEILTRQASSHLQIKDGDTMILAGLIETTKSENKKGIPFLSSIPILGALFRSTEDVEGKTNVLIFVTTKLIEKQ	PilQ_	Pilus formation protein N terminal region	K02280	U	Intracellular trafficing and secretion	4_TAs only	262.57	259.23	Competence_PilQ_TA21.peg.1112	Com	#N/A	63	LE178_03720	MCA6072627.1	recJ	307	2337	2031	MSGADKEWKIVKNDFEKVSKIGSSLPSISKIASILVGRGIDTVEKVEQFIDGGIESLHNPFLFSDMRKAVSRIRTALELHENILVYGDKDVDGITAVSIIVNTIRLLGGNVEWYVPADEGYGIHKDILSKYAAKNVKILITVDCGISAVEGIAYAKSLGMYVILTDHHEPPYEGLPKADAIINPKVCSSKYPFKQIAGCVVSLKVMHALMLTFCKEYDKEVTLCFGLKNDSDFCGSYICLKNDLEMKKADFKSLKEIKDIVTQSFRFYTNAADIKEFLVQSNALLKDKIVVISDAVNDIHDLKKIYKVKKLDSEIIIKEFFENNLDLCSLGIIADSMPLIDENRIIVKKGLKIMEKNPHAKPGLGLLLDDALFSKGIHNITTKLVLWSITPVLNSSGRM…	Single-stranded-DNA-specific_exonuclease_RecJ	TIGRFAM single-stranded-DNA-specific exonuclease RecJ	K03654	L
64	LE179_04625	#N/A	recA	84228	85205	978	MAKDEKLKALDLALLQIEKDFGKEAIMRLGEKHLKEKVDSIPTGALPLDIAIGVGGIPRGRIIEIYGPESSGKTTLALCMVAEAQKLGGIAAYIDAEHAMDPEYAQKLGVDIDNLLISQPDSGEQGLEIADKLIRSGAVDIIVVDSVAALVPKAEIEGEMGDSFVGLQARLMSQALRKLTSNISKSKTSIIFINQLRQKIGVMWGNPETTPGGLALKFYSSVRLDIRRIESIKKGEEILGNRVRVKVVKNKVAAPFKQAEFEIIFGQGVDKLGYLIDMGVNDGIIEKAGAFFSYKGERLGQGRDNVKTFLSENSAVAEEIEAEIRK	RecA_protein	Can catalyze the hydrolysis of ATP in the presence of single-stranded DNA, the ATP-dependent uptake of single-stranded DNA by duplex DNA, and the ATP-dependent hybridization of homologous single-stranded DNAs. It interacts with LexA causing its activation and leading to its autocatalytic cleavage	K03553	L	Replication and repair	1_core	743.35	865.04	Competence_RecA_TGRD_RS04515	Com	#N/A	64	LE169_01165_not_annotated	#N/A	prePilin	11396	11521	126	MYETCKFLKRISGRVLKIEKTEAHQNGLSAENGDTKKTTLL	PrePilin	PrePilin	#N/A	U	Intracellular trafficing and secretion	5_other	94.1	91.21	Competence_PrePilin_TA21.peg.1411	Com	#N/A	64	LE178_04840	MCA6072844.1	recN	4462	6123	1662	MLTALSIKNYALIEDLSVDFSDGFTVISGETGSGKSILIESIELLTGTRADMSYIRSGCSVCAITASFEYKNPKITDFLNNFSIFSDNNTILIRRIIEKSGKSKAFINDSQVSISVLAGLGELLIDFHGQDKKHSLLNLDSQLEILDNEILDIKPLLATSAVLHKKVKNLQTKIEAMNLSDSDRERRIDLYSFQVKEIEDANLELDEDERLETELPKLKNAEKITALAQEVVEILYSSENAALDGILKAKKNIEVINSYGADGSEAMSLIELSYYHAEEARREVENILSKTHSDPEKLDAALERTELIKKLKKKYGNTIESIIEYKNKISNELNSLCNYKDDSEKIKEELELETKCLIEICETINKKRQKAAQVFAKTIQKELFDLDIKNAIFEVKFSR…	DNA_repair_protein_RecN	May be involved in recombinational repair of damaged DNA	K03631	L
65	LE179_04345	MCA6085445.1	sprA	22745	28018	5274	MERFEKFVLLFFLFIFICTLCLAEYESSAKKYSILVSGKDGIGGRFGKYNAFLGIESVVLSNAVILQGYVPLRFEEMPSESVQEIAAENFENPGNSTEELRGNDLVSADAVKSTLPSQDILSDIVAELPFGSWLSISVKKLAGFNYTARVYDKEKDGKRKNTSFLKMEQELQMKIFGSIKDRLNIDVDYDDTSGKKDISFVYKGQPGEFVQEAAFGDISVLFANTEFMEYSKELFGLKVDMRYKTLGLNTFFSKTKGISEIKRFTGNTQLERRVIVDTSYIKLRYYSLLRSAETRTIENGSVEVYIDYQKLDPAYNISIASTVLYSLNRADVSYRGNFVRLIAGQDYTVDYNTGVLVFKNTLASNCAVAVNYKFTDGSTPGNGPLIIKDVNNTVAVTTE…	Gliding_Motility_	methyltransferase	K07114	M	Cell wall/membrane/envelop biogenesis	4_TAs only	212.15	201.28	Competence_SprA_TA21.peg.1389	Com	#N/A	65	LE169_01330	#N/A	recA	50721	51698	978	MAKDEKLKALDLALLQIEKDFGKEAIMRLGEKHLKEKVDSIPTGALPLDIAIGVGGIPRGRIIEIYGPESSGKTTLALCMVAEAQKLGGIAAYIDAEHAMDPEYAQKLGVDIDNLLISQPDSGEQGLEIADKLIRSGAVDIIVVDSVAALVPKAEIEGEMGDSFVGLQARLMSQALRKLTSNISKSKTSIIFINQLRQKIGVMWGNPETTPGGLALKFYSSVRLDIRRIESIKKGEEILGNRVRVKVVKNKVAAPFKQAEFEIIFGQGVDKLGYLIDMGVNDGIIEKAGAFFSYKGERLGQGRDNVKTFLSENSAVAEEIEAEIRE	RecA_protein_	Can catalyze the hydrolysis of ATP in the presence of single-stranded DNA, the ATP-dependent uptake of single-stranded DNA by duplex DNA, and the ATP-dependent hybridization of homologous single-stranded DNAs. It interacts with LexA causing its activation and leading to its autocatalytic cleavage	K03553	L	Replication and repair	1_core	181.98	179.66	Competence_RecA_TGRD_RS04515	Com	#N/A	65	LE178_02170	MCA6072337.1	recO	3189	3839	651	MYYTIKGLVLNSKIHGEYDKLITIYSYEWGKIQAVAPSAKKIAAKLSAATEPLTESEFMVFNNNFSRPKITGACILKNNTTIKTDFGRNIYALYAAEIGDKFAPFNLANTVKYDLILRIWEILAVCMSPKRALTAFILRFLKQSGYSFADYLKNNNAFVDRDVEKTIKTLSSCSGNNVDLINIAEDDKIWTYVEIYITNYICRPAVSIFLTKISDM	hypothetical_protein	Recombination protein O C terminal	K03584	L
66	LE179_03350	MCA6085257.1	ssb	75575	76042	468	MNQQQNSLRLPDQNNVIMVGRLTRDPELRRTGTGKAVCSFDIAIGRRIKDADTGEWKDADPTFVPIIVWGDQAERCGERLKKGVPVHVEGRLQSNKWEGNDGTKRSRLEVVASRVQFLFIVRQESVPIDAKPVDSINESQGQSDNINNDNDEIPF	Single-stranded_DNA-binding_protein	Plays an important role in DNA replication, recombination and repair. Binds to ssDNA and to an array of partner proteins to recruit them to their sites of action during DNA metabolism	K03111	L	Replication and repair	1_core	4805.86	4617.13	Competence_Ssb_TGRD_RS02530	Com	#N/A	66	LE169_05300	MCA6080283.1	sprA	5673	10883	5211	MAEYESSTKKYSILVSGKDGIGGRFGKYNAFLGIESVVLSNAVILQGYVPLRFEEMPSDSAQEIAAENFENPGNSAEELQGNDLVSADAVKSTLASQDILSDIMAELPFGSWLSISVKKLVGFNYTARIYDKEKDGKRKNTSFLKMEQELQMKILGSIKDRLNIDVDYDDTSGKKDISFVYKGQPGEFVQEAAFGDISVLFANTEFMEYSKELFGLKVDMRYKTLGLNAFFSKTKGMSEIKRFTGNTQLERRVIVDTSYIKLRYYSLLRSAETRTIENGSVEVYIDYQKLDPAYNISIASTVLYSLNRADVSYRGNFVRLVAGQDYTVDYNAGVLVFKNTLASNCAVAVNYKFTDGSAPGNGPLIIKDVNNTVAVTTELKTFYDLGNLNIIRDNGRDNF…	GlidingMotility_hypothetical_protein_	methyltransferase	K07114	M	Cell wall/membrane/envelop biogenesis	4_TAs only	497.5	491.18	Competence_SprA_TA21.peg.1389	Com	#N/A	66	LE178_05520	MCA6072972.1	recR	2525	3121	597	MNRPQPIEKMVEIIKKLPGVGPKMAERLSYHILEMSQGEVDRLLDSIQKARQTMKSCSVCYNLSEHDPCPVCSDSAKTRDVLCVVETPQDLMAVSRVKEYKGLYFVLGGALSPLDAVGPNDIRVEKLIKRLKSDTISEVIIATDTDSKGEITAVYLAGIIKKLNIKVTRLGYGLPVGGDIEYADEVTISRAISGRQEM	Recombination_protein_RecR	May play a role in DNA repair. It seems to be involved in an RecBC-independent recombinational process of DNA repair. It may act with RecF and RecO	K06187	L
67	LE179_04435	MCA6085462.1	tadA	38910	40898	1989	MLLIAPGCNIVQRDIIAHGLSCISANKREENIILDFSIPGTEAFWSIYKNGMKYVEDILPVLSGINPKILRDYLSPFGASMVLGLKDTKVSDINIERILYLIAALEIGFKYVFVVMPDELSGNALGLIKESRYVLLPYMSDAVSEKNAIFISKEYNSVLSNVNFITLKLDVGYDFHTDKVLDGFEIFKNSIRSDFSFHVQEQVLSPKFSYRDKSNSYVSALENIIGIYSAQIGTVNVSAGDYYKNETVYKELRDSIQKVLLEEMKDYADETDSEKLKQIAKNKISEIIKKKELIIPKDVSDKLYKELCDDIAGLGVLEDFLNDSSITEVMVNGPDSIFVEKAGKISKTNISFPDEGRLKTVIDRIVSQVGRHIDESSPIVDARLKDGSRVNAVIRPVSL…	TadA_CpaF_Type_II/IV_secretion_system_ATP_hydrolase_TadA/VirB11/CpaF__TadA_subfamily	Flp pilus assembly protein	K02283	U	Cell motility	4_TAs only	391.21	376.58	Competence_TadA_CpaF_TA21.peg.1407	Com	#N/A	67	LE169_02060	MCA6079671.1	ssb	75562	76029	468	MNQQQNSLRLPDQNNVIMVGRLTRDPELRRTGTGKAVCSFDIAIGRRIKDADTGEWKDADPTFVPIIVWGDQAERCGERLKKGVPVHVEGRLQSNKWEGNDGTKRSRLEVVASRVQFLFIARQESAPIDAKPVDSINESQGQSDNINNDNDEIPF	Single-stranded_DNA-binding_protein_	Plays an important role in DNA replication, recombination and repair. Binds to ssDNA and to an array of partner proteins to recruit them to their sites of action during DNA metabolism	K03111	L	Replication and repair	1_core	10876.1	10737.9	Competence_Ssb_TGRD_RS02530	Com	#N/A	67	LE178_06105	MCA6073078.1	rep	2261	3568	1308	MKQINFLENTANQKNKPLAARMAPQNFEEFMGQDNIVGDDKLLRRSIEADNLGSVIFFGPPGTGKSALARIIASKTKAYFQEANAVTIGIADIRKILDAAKARAEMSSKKTILMLDEIHHFNRSQQDALLPDVERGAITLIGITTENPFFYINAAIISRSTVFEFNPLSKTALLSIMESALRDKEKGLGNYKVEMSDEAKRHLILNAGGDARKLLNALEIGVISTKVNEKSVRTFDLVVAQESMQKRAVLYDRSGDAHYDHISAFIKSMRGTDPDAAVYWMAKMLTAGEDPRFIARRIIICAAEDVGIADPRALTLAVSALSAIEFVGMPEARIVLAQAAVYVACAPKSNASYLAIENALSEVKNGKARNVPNHLKDANLDGKGQGYKYPHDFEEHYVE…	Replication-associated_recombination_protein_RarA	AAA ATPase, central domain protein	K07452	L
68	LE179_04440	MCA6085463.1	tadB1	41177	41707	531	MDKQVVEALTVIKSAVQAGQSLQNAISTAQNELKDPIKREFEKMADKLALGVSFDRVLEDTSQNSKSKEFKLMIDTIRISKNTGASLSGIFDRITDSTSQRVAIQSKIVALTAQGRMSGNIVSVIPFVVIFMMYIIEADMMKSLFVTLPGNILLLIVVAMVLAGSFIIRKMTEIDF	TadB_partial__hypothetical_protein	Flp pilus assembly protein	K12510	U	Cell motility	4_TAs only	85.57	81.18	Competence_TadB1_TA21.peg.1408	Com	#N/A	68	LE169_01150	MCA6079491.1	tadA	6299	8287	1989	MLLIAPGCNIVQRDIIAHGLSCISANKREENIILDFSIPGTEAFWSIYKNGMKYVEDILPVLSGINPKILRDYLSPFGASMVLGLKDTKVSDINIERILYLIAALEIGFKYVFVVMPDELSGNALDLIKESRYVLLPYMSDAVSEKNAIFISKEYNSVLSNVNFITLKLDVGYDFHTDKVLDGFEIFKNSIRSDFSFHVQEQVLSPKFSYRDKSNSYVSALENIIGIYSTQIGTVNVSAGDYYKNETVYKELRDSIQKVLLEEMKDYADETDSEKLKQIAKNKISEIIKKKELIIPKDVSDKLYKELCDDIAGLGVLEDFLNDSSITEVMVNGPDSIFVEKAGKISKTNISFPDEGRLKTVIDRIVSQVGRHIDESSPIVDARLKDGSRVNAVIRPVSL…	TadA_CpaF_Type_II/IV_secretion_system_ATP_hydrolase_TadA/VirB11/CpaF_TadA_subfamily_	Type II IV secretion system protein	K02283	U	Intracellular trafficing and secretion	4_TAs only	158.08	156.07	Competence_TadA_CpaF_TA21.peg.1407	Com	#N/A	68	LE178_05995	MCA6073057.1	rmuC	2312	3511	1200	MGILVLILTFLLGVAVGACLFVRKYLSVSKDNATKEQKISNLTDTIANQTQLSNNIKIEFENIASKVLEGKNSKITDLNKISFESVVAPFKTKIDEFKNKVENLQIYEAEKMSGLQKELEKLVSLNKQVSEEANNLAGALKGENKLQGIWGELTLERIFEYAGMLKGVNYISQKQFKNTLDGTKIPDYVVNLPDDKHIVLDAKTSLSSYEKYYNSQNEDDKKIYLKEHVASVKKHIDELVDKDYANIENLNHPEYVLMFVPIDGAVSLALMEKPELIGYAFKKNIVIVTPSTLLATLKTIECIWHQEYQKKNVLEIAKQGGNLYDKFVTFVQTLIEADKKLSEAKDKTQEAIKRLSSSDKTGDSLIERAQKLKELGVSTKKEIPEELLKTIDSGVKRDE	DNA_recombination_protein_RmuC	PFAM RmuC family	K09760	S
69	LE179_04445	MCA6085464.1	tadB2	41707	42585	879	MIVLSCVFSGLFVFFMVYYLLVNIRIMEIAGRVHNAVEKRESKSFILPVIMNNAEKLGRLIAYVKYRKFTVEIDKIGVILKSIGGSYERVNPYQFFALQLFTMIAGVLFVVILISTDIFVILLFGLIFFFLPLLKIREEVKKRKELIARQLPDMADLLSVMLDAGLDFYGAAEKVIQILQGPLADEFRSALAKVSLGYDKKAALTEMVQKTEVEQLGFFVRTVNMSLESGTGMSDTLKRLTISLRNERTSSAEKKAQEAPVKMLIPLVLLIFPTIFIVIFGPIVINFIKTGF	TadB_partial__hypothetical_protein	Flp pilus assembly protein	K12510	U	Cell motility	4_TAs only	142.15	147.13	Competence_TadB2_TA21.peg.1409	Com	#N/A	69	LE169_01155	MCA6079492.1	tadB1	8284	9096	813	MTEIFFLISLAAFIFCFVYFFVSKIGIKIREKKKKSFDFKSLTIKRKRALISLFIFLLSAILLHNIIFAFILCIFYLYFDWYIKDKNRRKLVNLMDKQVVEALTVIKSAVQAGQSLQNAISTAQNELKDPIKREFEKMADKLALGVSFDRVLEDTSQNSKSKEFKLMIDTIRISKNTGASLSGIFDRITDSTSQRVAIQSKIVALTAQGRMSGNIVSVIPFVVIFMMYIIEADMMKSLFVTLPGNILLLIVVAMVLAGSFIIRKMTEIDF	TadB_partial	Type II secretion system (T2SS), protein F	K12510	U	Intracellular trafficing and secretion	4_TAs only	124.05	122.47	Competence_TadB1_TA21.peg.1408	Com	#N/A	69	LE178_04980	MCA6072871.1	uvrD	5249	8308	3060	MNKPQIISVQASAGSGKTYNLAKRYIYLLLGSNNETSIKNIIAVTFTNKAAVEMKYRVLDYLKKAALCLDTGDFFDDLNLTKAEISKKSIATLEDILRFYDNFNIGTIDSFKNHILKSCAISIDLSPNFTIEQDYSDNLLFSLENFLQKARYSENLRNLLLQYVSQYTMKDSGWIPKDNIYRETEKIFKKSGNTGKNILTGNRESFDSEASSRVKMITDKIKIFAKLLPKLKINSHHIKAVDKVLKNDNKIFFEVDNIPKRFSSESLEYNKDATHNPEADELWEAISKDIKSFCDFYMNNYYNIYSNIYSQVAIEFDKQSRKDGVVFLNEINKKTVNFFEKNEAVMPEVYYRLSEKYKHFLIDEFQDTSLVQWAGIKRFLEESLAVNGTFFYVGDVKQA…	Helicase	PD-(D/E)XK nuclease superfamily	K03582	L
70	LE179_03835	MCA6085349.1	tadD	42598	44556	1959	MKIKPAVFILGFVFLLQSENLFTANYEAYKFFLQGIFSLKKWHISTAIKNYEKVIALDKDAIAAYKDLIYLYWLSGNNEKALQTIEKLSEFDGENFKTTNFLAVIYFTAGEFDVAKQFWEKTIELNPKNKTATVCLATYYSDNKPNDAASVCRDFNLAKKECEKHIPACPDGMFKLAYMGQCCYQIDDYKKTEEIFLKIRKRFPISRVGTYQLGVTYKNTGHIDKAITEFEKFEKLTPKKEKDSSVFKELGHCYSILKDYSKSEKNLLKALDLEPLDIVILELTALNYINWKKYGKAIECFNKITELMPNFADAYFYLGQVYYDKNKDFENAEKVLLKAIKINPDYSEAMNYLGHIYADKGIKLNEAEVLLTKSIALKPKNAIYIDSLGWLYYKQGKFD…	TadD_Pilotin	NU	#N/A	U	Cell motility	1_core	324.72	308.08	Competence_TadD_TA21.peg.1267	Com	#N/A	70	LE169_01160	MCA6079493.1	tadB2	9096	9974	879	MIVLSCVFSGLFVFFMVYYLLVNIRIMEIAGRVHNAVEKRESKSFILPVIMNNAEKLGRLIAYVKYRKFTVEIDKIGVILKSIGGSYERVNPYQFFALQLFTMIAGVLFVVILISTDIFVILLFGLIFFFLPLLKIREEVKKRKELIARQLPDMADLLSVMLDAGLDFYGAAEKVIQILQGPLADEFRSALAKVSLGYDKKAALTEMVQKTEVEQMGFFVRTVNMSLESGTGMSDTLKRLTISLRNERTSSAEKKAQEAPVKMLIPLVLLIFPTIFIVIFGPIVINFIKTGF	TadB_partial	Flp pilus assembly protein	K12510	U	Intracellular trafficing and secretion	4_TAs only	2004.47	1979	Competence_TadB2_TA21.peg.1409	Com	#N/A	70	LE178_00390	MCA6072004.1	xerC	29396	30376	981	MDKNTKGNNESEEDSKNADCKSSIKETIEEESKIQLDFFAKYLKAERNFSPHTLRAYLRDISDLVLFLQKKKLKFCDVGKYDIREFLEELNKKRLSKATLARKFATLRTFYKFLIINNIIKKNPIENMSGPKKDRKVPSFLTENEMQKLFNLSDIKLRDRAMIELLYSCGLRIEELMSLDLKNIDFISNIVTVTGKGNKERIVPVGNQALNVIREYINERRAQNLPYDIKSPVFLNEHLKRLDQRTARRILHRWFVKAGLAKKVSPHTLRHTFATHILDRGCDLRSVQEMLGHKNLSTTQIYTHVTIESLKKIYQKAHPRDIVGYK	Site-specific_tyrosine_recombinase_XerC	Belongs to the 'phage' integrase family. XerC subfamily	K03733	D
71	LE179_04420	MCA6085459.1	tadE	37279	37818	540	MSCLKRFKQPRGQALVEAALIAPLIIFFLFTIIWFVRIMLTWQQISTAARYGTDLIAYTPFSKKYIEDDIKNYLCNTNIIGRTLDPEKLDIKIEINDYEPFDIEHVFNVANFNPKNFFNTLKGLTVFGEKSVVEITYSYKIPEVLKITDRESIKIKARSEVLSGTGSKGAPKRQKSKRG	TadE__hypothetical_protein	NU	#N/A	U	Cell motility	4_TAs only	231.39	219.53	Competence_TadE_TA21.peg.1404	Com	#N/A	71	LE169_02385	MCA6079732.1	tadD	19646	21604	1959	MKIKPAVFILGFVFLLQSENLFTANYEAYKFFLQGIFSLKKWHISTAIKNYEKVIALDKDAIAAYKDLIYLYWLSGNNEKALQTIEKLSEFDGENFKTTNFLAVIYFTAGEFDVAKQFWKKTIELNPKNKTATVCLATYYSDNKSNDAASVCRDFNLAKKECEKHIPTCPDSMFKLAYMGQCCYQIDDYKKTEEIFLKIRKRFPLSRVGTYQLGVTYKNTGYIDKAITEFEKFEKLTPKKEKDSSVFKELGHCYSILKDYSKSEKNLLKALDLEPLDIVILELTALNYINWKKYGKAIECFNKITELMPNFADAYFYLGQVYYDKNKDFENAEKVLLKAIKINPDYSEAMNYLGHIYVDKGIKLNEAEVLLTKSIALKPKNAIYIDSLGWLYYKQGKFD…	TadD_Pilotin	#N/A	#N/A	U	Intracellular trafficing and secretion	1_core	54.51	53.82	Competence_TadD_TA21.peg.1267	Com	#N/A	71	LE178_02290	MCA6072360.1	xerD	6733	7617	885	MLDCKTALNDFVSYIVVEKGLSKNTALAYRADVSKFIKFAHNKQIPIENFEHHDITNFLWEIKMTGLKPRSLYRLIESLRQFYKFLSSEDLVRSNPTIYLAAPRIPENLPGMLTFDEVMLLLDSISADGEMNIRNKAMLELLYATGLRVSELVNLKFSDINLQDCFLRIVGKGSKERLIPFGKKAVDFINIYLAKRKPILSEDDNVFISRLGKKLSRVEFWRQLKNIVRDANITKNITPHTLRHSFATHLLAGGADIRFVQEMLGHTSIATTQIYTHLDKEKIIQQHKTFHPRG	Site-specific_tyrosine_recombinase_XerD	recombinase XerD	K04763	L
72	LE179_04450	MCA6085465.1	traF	42763	43917	1155	MKSKIVILTVLTLVFSSIAFASQPRKEKEAVIKGLRPMGMGGAFTAVSNDENVFFYNPAGITRKRSDCLVQFSAIEAAVSSQKFDYYNFYKDNKVDLHNFGNLPLADKSRLLIQAMENVNYIFISGPKILFIAEPIDVAENSLNFGFGIFSYADLSFDKLRPLSFEMETAAMGILPVAFKITSLKAIKLPGSLSLGANFKYIYRAKSFGDSMMIVENYDKYVFVGGKSFGIDLGTIYHLNSHWNFGLSIADFYGSEIEYKKFNLASYRSSEICYTAKVNPKLNFGAAYINDKFVFAFDLTDLMNPDFGEVTIKNLLRIGGHVGAEYKFGIFVIRGGLNFGYPTIGGGIVSDVIRLEYAFYGEEKGSYAYRKPAWFHRIALSFRF	TraF	#N/A	28QK0	#N/A	#N/A	1_core	668.77	634.5	Competence_TraF_TA21.peg.1410	Com	#N/A	72	LE169_01135	MCA6079488.1	tadE	4668	5207	540	MSCLKRFKQPRGQALVEAALIAPLIIFFLFTIIWFVRIMLTWQQISTAARYGTDLIAYTPFSKKYIEDDIKNYLCNTNIIGRTLDPEKLDIKIEINDYEPFDVEHVFNVANFNPKNFFNTLKGLTVFGEKSVVEITYSYKIPEVLKITDRESIKIKARSEVLSGTGSKGAPKRQKSKRG	TadE	#N/A	#N/A	U	Intracellular trafficing and secretion	4_TAs only	274.65	271.16	Competence_TadE_TA21.peg.1404	Com	#N/A	72	LE178_04915	MCA6072859.1	ribAB	2693	3934	1242	MVLFKMRNTRKQNKNFTSVEKAIKDIKSGKMVIVVDDPGRENEGDLVCAAEKTSPEIINFMTKYARGLVCVPMRHKRLEELKIENMVEKPTEKKGCSFTVSVDYKIGTTTGVSAYDRAMTVKKLVDKTASAQDFTRPGHIFPLRSNDGGVLVRTGHTEAAVDLAEMAKLYPAAVICEIMNDDGTMSRTPDLIKFAKRHKLQIITMEALVNYRRHTENFVKEVISVAFPTKFGEFKLVLFEDIVAKDSHLAIVKGDVKDKKDVLVRVHSSCETGDIFHSLRCDCGDQLETALKAIEKAGQGVVLYMHQEGRGIGLVNKLKAYHLQEQGMDTVEANMALGFSPDLRDYGIGAQILLELGIKSIDLMTNNPKKIVGLEGYGLKISKRVPVEINPTKSNKKYL…	34-dihydroxy-2-butanone_4-phosphate_synthase_(EC_4.1.99.12)_/_GTP_cyclohydrolase_II_(EC_3.5.4.25)	Catalyzes the conversion of D-ribulose 5-phosphate to formate and 3,4-dihydroxy-2-butanone 4-phosphate	K01497	H
73	LE179_00270	MCA6084671.1	metH	65674	68085	2412	MNRQEFLDILRSRVLIMDGATGTELQKKKYLDGVEIPEEINIKFPERIAEIYSSYINAGSNIVLANTFGANSIRLKQHGLLDRADDIIKSGIGLIRKISSDTIVAGDISSIGEYIEPLGSLSFDEAYNAFAFQSFLLQKHGADIIVIETMTEIKEVKAAILAAKENFNGAVIVQMTFSKDGITVTGTDLKSFIAMAESLGADALGLNCSIGSQDLAELAKVLCDNTNLPISFKPNAGIPVLINRETCFPETKEEFIEASLKAYSYGVNMFGGCCGTNPEFIKILSGELKNKAPKIRGMKSKYFLSTRTKAIDVDEAKRPVVIGERINPTNRKKFQEELLKGNLSHVKDEARSQVQSGANLLDVNMGVPGTDEIELLTNAVNQIQETVPVPLCIDSSNPG…	5-methyltetrahydrofolate--homocysteine_methyltransferase_(EC_2.1.1.13)	Psort location Cytoplasmic, score	K00548	E	Amino Acid metabolis and transport	1_core	748.81	710.43	Cys_Met_MetH_TGRD_RS04200	Cys	#N/A	73	LE169_01165	MCA6079494.1	traF	10153	11307	1155	MKSKIVILTVLTLVFSSIAFASQPRKEKEAVIKGLRPMGMGGAFTAVSNDENVFFYNPAGITRKRSDCLVQFSAIEAAVSSQKFDYYNFYKDNKVDLHNFGNLPLADKSRLLIQAMENVNYIFISGPKILFIAEPIDVAENSLNFGFGIFSYADLSFDKLRPLSFEMETAAMGILPVAFKIKSLKAIKLPGSLSLGANFKYMYRAKSFGDSMMIVENYDKYVFVGGKSFGIDLGTIYHLNSHWNFGLSIADFYGSEIEYKKFNLASYRSSEICYTAKVNPKLNFGAAYINGKFVFAFDLTDLMNPDFGEVTIKNLLRIGGHVGAEYKFGIFVIRGGLNFGYPTIGGGIVSDVIRLEYAFYGEEKGNYACRKPAWFHRIALSFRF	TraF	#N/A	28QK0	#N/A	#N/A	1_core	107.86	106.49	Competence_TraF_TA21.peg.1410	Com	#N/A	73	LE178_04905	MCA6072857.1	ribD	838	1914	1077	MNTKYMQIAIELAKKGEGKVYPNPLVGCVVVKEDKIIGKGWHQCFGGKHAEINTLIDAGKDAKNADLYVTLEPCNSYGKKPPCTISIIRAGIKRVFYAVKDENVSGSKKILEENGVEVYGGLLKKKAKVLIKDYLRHLKNKTRVSIKAAMSLDGKIATCEYDSKWITSEKSRNLAHKMRSQYDAVLVGANTALRDNPFLTTHSKNLKNPVRVVIDSQLKLPGSHHLFDLSAPTIIIYDEKNTKVSKHLNRDGIILAPVDMMVAKKDFNVIVKKLNSFSIKRILIEGGSEIIASALFSKAVDDIYFFTAPKIIGGKNAISVVGGPGVKKISESLCVKNVQFKRIGHDFIITGQIDKTAL	Diaminohydroxyphosphoribosylaminopyrimidine_deaminase_(EC_3.5.4.26)_/_5-amino-6-(5-phosphoribosylamino)uracil_reductase_(EC_1.1.1.193)	Converts 2,5-diamino-6-(ribosylamino)-4(3h)-pyrimidinone 5'-phosphate into 5-amino-6-(ribosylamino)-2,4(1h,3h)- pyrimidinedione 5'-phosphate	K00082	H
74	LE179_00265	MCA6084670.1	metH2(act domain)	64677	65300	624	MLKILTVEVPYNKLLTRLGYLQTKTKLDEKTAGLIRENLNLSQKLVKPQTAVAFENITISGGKVSDEILFESGYKIRSSNLMALLRDCFKVYGISVTIGGLLERRRDVFLKKKETFNALISDAVGSVAAEETIDLVNAQIKSYEEKNGNILTRRYSPGYGDWSLEDNKHFLDWIGAKHIGIKLNEFCQMNPEKSISALIGVAKRKTE	Methionine_synthase_activation_domain_(EC_2.1.1.13)	vitamin B12 dependent methionine synthase, activation	K00548	E	Amino Acid metabolis and transport	1_core	109.22	103.63	Cys_Met_MetH2(act_domain)_TGRD_RS04205	Cys	#N/A	74	LE169_00290	MCA6079324.1	metH	72919	75330	2412	MNRQEFLDILRSRVLIMDGATGTELQKKKYLDGVEIPEEINIKFPERIAEIYSSYINAGSNIVLANTFGANSIRLKQHGLLDRADDIIKSGIGLIRKISSDTIVAGDISSIGEYIEPLGSLSFDEAYNAFAFQSFLLQKHGADIIVIETMTEIKEVKAAILAAKENFNGAVIVQMTFSKDGITVTGTDLKSFIAMAESLGADALGLNCSIGSQDLAELAKVLCDNTNLPISFKPNAGIPVLINRETCFPETKEEFIEASLKAYSYGVNMFGGCCGTNPEFIKILSGELKNKAPKIRGMKSKYFLSTRTKAIDVNETKSPVVIGERINPTNRKKFQEELLKGNLSHVKDEARSQVQSGANLLDVNMGVPGTDEIELLTNAVNQIQETVSVPLCIDSSNPG…	5-methyltetrahydrofolate--homocysteine_methyltransferase_(EC_2.1.1.13)	Psort location Cytoplasmic, score	K00548	E	Amino Acid metabolis and transport	1_core	364.01	359.39	Cys_Met_MetH_TGRD_RS04200	Cys	#N/A	74	LE178_04910	MCA6072858.1	ribE	2089	2706	618	MFTGLIEDIGIVKKISSSRIEVETKLEGISKGDSISVNGVCLTAVVVNKNSFIVDYSPNTDKVTTLSKLKQNSNVNLERALTLSSRLGGHIVSGHIDGTAKIETIESLKNFYRIIFSCKYNIMSYCVEKGSVAVDGISLTISSLLSSGFEVFVIPKTFNNTIAQFKKIGDEVNIETDILAKYIEKIADKKTNSISFEMLKGNGFI	Riboflavin_synthase_eubacterial/eukaryotic_(EC_2.5.1.9)	Riboflavin synthase	K00793	H
75	LE179_05585	MCA6085688.1	mutL	44472	46340	1869	MPINILSQETINKIAAGEVVERPSNAVKELVENSLDAFASSITVEIEEAGKKLIRVSDNGFAMDRKDLELSILRHATSKIDDFNDLSHIHSLGFRGEALASIAAISNFEMKTRKKGEASGWKLSADGGKDVKIIPWAGAEGTITEIKNLFFNTPARQKFLKSDSTERSRIISSLEETALTNNDIAFKMISENKTIFSTSQTDNKLDRIADILGKDFAKKLKNIKVDHPKASSDIYFTGRGDSLSNRKYQYLFVNSRPVNYPKWLTHCVYQAYKESIPRDRHAGLLIYITIDPSDIDVNIHPAKREVKFATENGMYDIIYKALRNALISCAHPEIEIAYPSSFAEMSRDKSEIQLRDASIQMTSKTENFNLLEFTKQKSKDRNAYSISTIPQSTIYVREP…	DNA_mismatch_repair_protein_MutL	This protein is involved in the repair of mismatches in DNA. It is required for dam-dependent methyl-directed DNA mismatch repair. May act as a molecular matchmaker , a protein that promotes the formation of a stable complex between two or more DNA-binding proteins in an ATP-dependent manner without itself being part of a final effector complex	K03572	L	Replication and repair	5_other	267.42	253.72	DNA_repair_recomb_MutL_TGRD_RS02965	DNA	#N/A	75	LE169_00285	MCA6079323.1	metH2(act domain)	71922	72545	624	MLKILTVEVPYNKLLARLGYLQTKTKLDEKTAGLIRENLNLSQKLVKPQTAVAFENITISGGKVSDEILFESGYKIRSSNLMVLLRDCFKVYGISVTIGGLLERRRDVFLKKKETFNALISDAVGSVAAEETIDLVNAQIKSYEEKNGNILTRRYSPGYGDWSLEDNKHFLDWIGAKHIGIKLNEFCQMNPEKSISALIGVAKRKTE	Methionine_synthase_activation_domain_(EC_2.1.1.13)	vitamin B12 dependent methionine synthase, activation	K00548	E	Amino Acid metabolis and transport	1_core	275.71	272.2	Cys_Met_MetH2(act_domain)_TGRD_RS04205	Cys	#N/A	75	LE178_04075	MCA6072695.1	ribF	1498	2376	879	MTTKSVITIGTFDGLHKGHRLLISKTLFGAKKNNFKSIVIVLKKPVRKVDGLLMTFEEKLEAIKSLGIDEIFVIEVPSEVLLCTPDEFFDEFLRDTLNVSEIICGSTFAFGKNREGDISWLKRKAKNNNVKVNIIKPLKHASRKISSSQIRILIEKGDLKKAEKLLGGKYYFTGMPFKENGMGKQLGCPTVNLQVDSGKLLPKGVFLSLISQCERIYPSITNIGARVTFNRGNNIIPETHILDFQGVWKKSKTKVVLLKKIRNEKKFANIELLKAQIFKDILMASKFFNKDG	FMN_adenylyltransferase_(EC_2.7.7.2)_/_Riboflavin_kinase_(EC_2.7.1.26)	Belongs to the ribF family	K11753	H
76	LE179_05575	MCA6085686.1	mutS	41257	43797	2541	MKQYWDIKAKYSGMVLFFRLGDFYEMFGDDAIKAAPILEVVLTQRAGTPMCGVPHHSINSYIRKLITKGFKVAICEQLEEPGAAKGIVKRGVTKVITPGTILEDTLLESKENNFLMSVTFDEITMCAAFAAADISTGEFFTSETTLKSIETEVSKYNPGELIISAGNMQNKYISDFMTKLKLPVSDINNSFFDIEKAKKIIAELFDVTAVKKFGLNKKEILCACGALLAYIKEMQPQSVDIFSDIKYTRNSDFMHLDTVAIKNLELLNSMATGKTENSLLSIMDSTKTPMGARTIRQWLIKPLLDISKIENRQNAVRFFIENSNIRKEIVEKLKTVSDIERIIARISSGNATPKDLAALKNSLKIINNILKIIKSTDGLDFDIPDNTQVIDKISLYLFD…	DNA_mismatch_repair_protein_MutS	that it carries out the mismatch recognition step. This protein has a weak ATPase activity	K03555	L	Replication and repair	5_other	556.57	528.04	DNA_repair_recomb_MutS_TGRD_RS03355	DNA	#N/A	76	LE169_04180	MCA6080070.1	mutL	6829	8697	1869	MPINILPQETINKIAAGEVVERPSNAVKELVENSLDAFASSITVEIEEAGKKLIRVSDNGFAMDRKDLELSILRHATSKIDDFNDLSHIHSLGFRGEALASIVAISNFEMKTRKKGEASGWKLSADGGKDVKIIPWAGAEGTITEIKNLFFNTPARQKFLKSDSTERSRIISSLEETALTNNDIAFKMISENKTIFSTSQTDSKLDRIADILGKDFAKKLKNIKVDHPKASSDIYFTGRGDSLSNRKYQYLFVNSRPVNYPKWLTHCVYQAYKESIPRDRHAGLLIYITIDPSDIDVNIHPAKREVKFATENGMYDIIYKALRNALISCAYPEIKIAYPSSFAEPPRDKSETQLRDASIQMTSKTENFNLLEFTKQKSKDRNAYSISKIPQSAIYVREP…	DNA_mismatch_repair_protein_MutL	This protein is involved in the repair of mismatches in DNA. It is required for dam-dependent methyl-directed DNA mismatch repair. May act as a molecular matchmaker , a protein that promotes the formation of a stable complex between two or more DNA-binding proteins in an ATP-dependent manner without itself being part of a final effector complex	K03572	L	Replication and repair	5_other	292.02	288.31	DNA_repair_recomb_MutL_TGRD_RS02965	DNA	#N/A	76	LE178_04920	MCA6072860.1	ribH	3965	4426	462	MKVIGGQLNAEGKKFAVVASRFNEFITSKMIDGAEDMLKRHGVVDNDISVYWVPGAFEIPVVAKKIVESGKVDGVICLGCVIRGATPHFDYVSAEVSKGIASVGLQGSIPVIFGVLTTDSIEQAIERAGTKVGNKGADAAMSAIEMINLYSVI	67-dimethyl-8-ribityllumazine_synthase_(EC_2.5.1.78)	Catalyzes the formation of 6,7-dimethyl-8- ribityllumazine by condensation of 5-amino-6-(D- ribitylamino)uracil with 3,4-dihydroxy-2-butanone 4-phosphate. This is the penultimate step in the biosynthesis of riboflavin	K00794	H
77	LE179_02420	MCA6085079.1	recD	243199	244485	1287	MEDKMEDKIEINDEFKCAYDLINSGSECVFITGKAGVGKTTFLHYYVKRANKRTIVLAPTGVSALNCGGETVHSFFNFKPDVTLSKIKGKKLSEKSIYKKVKTIIIDEASMLRCDILDCVDKFLRLNRGNQQEPFGGVQMVFIGDLRQLPPVVKREEYQIFNSIYKSPYFLSAKSLGKCMLRTVELKKIYRQRDGNFVKLLNNVRDGTAGACEISELNKRVSSQNSDKPMAVYLTTTNKRAAFINRKYLLKIKCEPVRFMAKTKDIEENLKVMPAELELIIKKGAQVMMLNNDAKNRWVNGSIGVVEDIKGSVDPDKALIQVKFPNEKVENVERYKWELFKYRWDEKKGQIETESAGVFEQYPLRLSWAITIHKSQGKTFDNIIIDMEYGSFAPGQLYV…	DNA_repair_and_recombination_protein_putative_helicase	A helicase nuclease that prepares dsDNA breaks (DSB) for recombinational DNA repair. Binds to DSBs and unwinds DNA via a highly rapid and processive ATP-dependent bidirectional helicase activity. Unwinds dsDNA until it encounters a Chi (crossover hotspot instigator) sequence from the 3' direction. Cuts ssDNA a few nucleotides 3' to the Chi site. The properties and activities of the enzyme are cha…	K02342	L	Replication and repair	1_core	211.83	200.97	DNA_repair_recomb_RecD_TGRD_RS00420	DNA	#N/A	77	LE169_04185	MCA6080071.1	mutS	9231	11771	2541	MKQYWDIKAKYSGMVLFFRLGDFYEMFGGDAIKAAPILEVVLTQRAGTPMCGVPYHSINSYIRKLITKGFKVAICEQLEEPGAAKGIVKRGVTKVITPGTILEDTLLESKENNFLMSVTFDEITMCAAFAAADISTGEFFTSEATLKSIETEVSKYNPGELIISAGNMQNKYISDFMTKLKLPVSDINNSFFDIEKAKKIIAELFDATAVKKFGLNKKEILCACGALLAYIKEMQPQSVDIFSDIKYTRNSDFMHLDTVAIKNLELLNSMATGKTENSLLSIMDSTKTPMGARTIRQWLIKPLLDIPKIETRQNAVKFFIENSNIRKEIVEKLKTVSDIERIIARISSGNATPKDLAALKNSLKIINNILKIIKSTDGLDFDIPDNTQAIDKISLYLFD…	DNA_mismatch_repair_protein_MutS	that it carries out the mismatch recognition step. This protein has a weak ATPase activity	K03555	L	Replication and repair	5_other	98.06	96.81	DNA_repair_recomb_MutS_TGRD_RS03355	DNA	#N/A	77	LE178_02845	MCA6072460.1	folC	3285	4541	1257	MIFFESLKEYKNMTPGLSRIKKFFESMGNPHDTIKVIHIAGTNGKGSTAAFISEILKAGGYKTALYTSPHLIDVKERIKISGENIPSKVFSNLSHEYLDKAVKCGLSCFEYLTAIAFIYFVEQKVDVAIIETGLGGRFDATNIIKNPLVCVITSIAKEHQEILGNTIERIAFEKVGIIKKSAYVVCGGLPKAAIAVVKNKVKTSYLYGKDFKALINKSSILGQNFDYTSENIKLKNIEINLLGEHQVANASVAVCVVDLLSKKEYALDETNIRMGLRNTVWSGRFDVRKVNFGDESFEIIIDGAHNVQGFNAFLKTFKQLGFSKKKRTFIFAVMKEKKYKVIVEKISPFAKKIILPKIHNDRAASPDVLKTEFSKYIIKNKIYSVDSVKSALSMINTGE…	Dihydrofolate_synthase_(EC_6.3.2.12)_@_Folylpolyglutamate_synthase_(EC_6.3.2.17)	Belongs to the folylpolyglutamate synthase family	K11754	H
78	LE179_04775	MCA6085529.1	recG	118405	120513	2109	MLNLDSGIQYLKGIGPKRALLFEKLGIKTVDDMLTFFPIQYQDRTKIVSIIDINAYNQSQSCIFGRIGKMYEKQLSKGLCILSIEIFDGVYLTYARFFRKKNSYFDIDVFASIKKAFKFGTFAYIYGGVKVEIGGNFIDVDDYEIVKNKKDNPLSFNRIIPVYPAVEGLNQKFIREAVKNVLELFCKSYPDISGLIPDFDGIPKLNSSLAIQKIHYPDSLENAENARRSFALQEFFILELAFSLSRNNIEKNRKIQKYEIQKTLLTTFKNNLKFEFTKDQKKAINNIFSDMQSMYPMNRMLMGDVGSGKTIVALSAVLLAVENGYQTMIIAPTEILAEQHYLTVSNMLAGLDVEIVLATSFTLRKKSEREKILAGFENGNIKIAIGTHSLIENKIRFKN…	ATP-dependent_DNA_helicase_RecG_(EC_3.6.4.12)	Critical role in recombination and DNA repair. Helps process Holliday junction intermediates to mature products by catalyzing branch migration. Has a DNA unwinding activity characteristic of a DNA helicase with a 3'- to 5'- polarity. Unwinds branched duplex DNA (Y-DNA)	K03655	L	Replication and repair	1_core	288.16	273.39	DNA_repair_recomb_RecG_TGRD_RS04345	DNA	#N/A	78	LE169_04125	MCA6080059.1	recD	57210	58484	1275	MEDRIEINDEFKCAYDLINSGSECVFITGKAGVGKTTFLHYYVKRANKRTVVLAPTGVSALNCGGETVHSFFNFKPDVTLSKIKGKKLSEKSIYKKVKTIIIDEASMLRCDILDCVDKFLRLNRGNQQEPFGGVQMVFIGDLRQLPPVVKREEYQIFNSIYKSPYFLSAKSLGKCMLRTVELKKIYRQRDGNFVKLLNNVRDGTADACEISELNKRASSQNSDKPMAIYLTTTNKRAASINSEYLLKIKCEPVRFMAKTKDIEENLKVMPAELELIIKKGAQVMMLNNDAKNRWVNGSIGVVEGIKGSVDPDKALIQVKFPNEKVENVERYKWELFKYRWDEKKGQIETESAGIFEQYPLRLSWAITIHKSQGKTFDNIIIDMEHGSFAPGQLYVALSR…	DNA_repair_and_recombination_protein_putative_helicase	A helicase nuclease that prepares dsDNA breaks (DSB) for recombinational DNA repair. Binds to DSBs and unwinds DNA via a highly rapid and processive ATP-dependent bidirectional helicase activity. Unwinds dsDNA until it encounters a Chi (crossover hotspot instigator) sequence from the 3' direction. Cuts ssDNA a few nucleotides 3' to the Chi site. The properties and activities of the enzyme are cha…	K02342	L	Replication and repair	1_core	749.11	739.59	DNA_repair_recomb_RecD_TGRD_RS00420	DNA	#N/A	78	LE178_00745	MCA6072071.1	folD	25348	26238	891	MQIIDGKKISNDKRIEIKERVALLKQQTGNVPGLATILVGKDPASQVYIKSKIKACEDAGIISYHHNLDNNASRKEIIALINELNANPKIDGILLQLPLPNGEDVQECINAISPLKDVDGLNPFNAGLLNLSKNWDEIIKKNILVSCTPLGVIHLLHESNVVIEGKTAIVIGRSNLVGKPLSMLLLANSATVIMAHSKTKNLKKMCKIADIVIVAIGKPKFVSKEFIKDGATVIDIGINRTPNGLSGDVDFDDVKNMDITITPVPGGVGPMTITMLLGNTLKAFSNRNNYVRSEIK	Methenyltetrahydrofolate_cyclohydrolase_(EC_3.5.4.9)_/_Methylenetetrahydrofolate_dehydrogenase_(NADP+)_(EC_1.5.1.5)	Catalyzes the oxidation of 5,10- methylenetetrahydrofolate to 5,10-methenyltetrahydrofolate and then the hydrolysis of 5,10-methenyltetrahydrofolate to 10- formyltetrahydrofolate	K01491	F
79	LE179_03820	MCA6085347.1	recN	39707	41383	1677	MLLALSVKNYALIEDLTIDFTSGFTVITGETGSGKSILIKSIELLAGARADLSCIRSGCSVCTITASFEYKNSKIADFLDNFSISVEDNNTILIRRTIENTGRSRAFINDSQINISVLATLGELLIDFQAQYEKHSLLSLNSQLEILDNGIENISPLLEESSALYTRIKILKSKLETLSLSDVERERKVDLYSFQVKEIEDAELKIGEDEKLETDIPKLKNAEKISALLQEIISILYSSENAILGSILKTKKNIEIVNSYGADASEAVSLIEQAYYHAEEAYREIEGILSKIRLNPAELNAFLERREIIKKLKSKYGDSIKSIIEYKNKIVSELNSFSDCKDESEKLKKELESETKRLSEICRIISGKRQKAAQIFAKSVREKLFDLEIKNVVFEVKFD…	DNA_repair_protein_RecN	May be involved in recombinational repair of damaged DNA	K03631	L	Replication and repair	1_core	118.54	112.46	DNA_repair_recomb_RecN_TGRD_RS03670	DNA	#N/A	79	LE169_01480	MCA6079556.1	recG	84832	86940	2109	MLNLDSGIQYLKGIGPKRALLFEKLGIKTVDDMLTFFPVQYQDRTKIVSIIDINAYNQSQSCIFGRIGKIYEKQLSKGLCILSIEIFDGVYLTYARFFRKRNSYFDIDVFASIKKAFKSGTFAYIYGGVKVEIGGNFIDVDDYEIVKNKKDNPLSFNRIIPVYPAVEGLNQKFIREVVKNVLELFCKSYPDISGLIPDFDGIPKLNSSLAIQKIHYPDSLENAENARRSFALQEFFILELAFSLSRNNIEKNRKIQKYEIQKTLLTTFKNNLKFEFTKDQKKAINNIFSDMQSMYPMNRMLMGDVGSGKTIVALSAVLLAVENGYQTMIIAPTEILAEQHYLTVSNMLAGLDVEIVLATSFTLRKKSERKKILAGFENGDIKIAIGTHSLIENKIRFKN…	ATP-dependent_DNA_helicase_RecG_(EC_3.6.4.12)	Critical role in recombination and DNA repair. Helps process Holliday junction intermediates to mature products by catalyzing branch migration. Has a DNA unwinding activity characteristic of a DNA helicase with a 3'- to 5'- polarity. Unwinds branched duplex DNA (Y-DNA)	K03655	L	Replication and repair	1_core	357.24	352.7	DNA_repair_recomb_RecG_TGRD_RS04345	DNA	#N/A	79	LE178_03120	MCA6072512.1	folE	10618	11208	591	MEKYKVKPFNFDEKKAQRAIKLLLESFGEDLSREGINRTPERVSEFYKEALSGNAVDPLKLVSAHYTTEYHEEIILVKDISFYSLCEHHLLPFFGKAHIAYSPRKDKVIGVSKLVRLFEVFANRLQLQERLTKQIVDAIMQLVEPHGVMVVIEAEHLCMTMRGVKKPGSKMITSAMGGTFLKDVRTRAEVMSLLKD	GTP_cyclohydrolase_I_(EC_3.5.4.16)_type_1	GTP cyclohydrolase	K01495	H
80	LE179_01095	MCA6084830.1	recO	233512	234183	672	MYYTIKGLVLNTKIKDEYDKLITVYSYEWGKIQAVVPSAKKIAAKLSSSTEPLTESEFMVFSGHSSVRPKITGANIIENNTKIKMNFNRNLYALYTAEISDKFAPFNLKNTVKYDLIARIWEILGTCKYPKRAITAFTLRFLKLSGYAFSDYLKNSGAFVNKDIEKAIKKLSNCSGDDIDALEGIEEEKTWNCVETYLINYIRRPALSIFLQKIGKRNFQLTK	hypothetical_protein	Involved in DNA repair and RecF pathway recombination	K03584	L	Replication and repair	1_core	16.9	16.04	DNA_repair_recomb_RecO_TGRD_RS02340	DNA	#N/A	80	LE169_02370	MCA6079730.1	recN	16754	18430	1677	MLLALSVKNYALIEDLTIDFTSGFTVITGETGSGKSILIKSIELLAGARADLSCIRSGCSVCTITASFEYKNSKIADFLDNFSISVEDNNTILIRRTIENTGRSRAFINDSQINISVLATLGELLIDFQAQYEKHSLLSLDSQLEILDNGIENISPLLEESSALYTRIKILKSKLETLSLSDVERERKVDLYSFQVKEIEDAKLKIGEDEKLEADIPKLKNAEKISALLQEIISILYSSENAILGSILKTKKNIEIVNSYGADASEAVSLIEQAYYHAEEAYREIEGILSKIRLNPEELNAFLERREIIKKLKSKYGDSIESIIEYKNKIVSELNSFSDCKDESEKLKKELESETKRLSEICRIISGKRQKAAQIFAKSVREKLFDLEIKNVVFEVKFD…	DNA_repair_protein_RecN	May be involved in recombinational repair of damaged DNA	K03631	L	Replication and repair	1_core	237.01	234	DNA_repair_recomb_RecN_TGRD_RS03670	DNA	#N/A	80	LE178_00280	MCA6071983.1	folK	8779	9273	495	MMKNTIYLGLGSNVGDRAENIISALSFLQSSLFVNVKKISSFYATSPIGPKQRGFYNIVIKAQTDLSPIDLLSLIKQSEHILGRVKTVKWGPRVIDIDILFFGKKNINNSNLIIPHKEIQNRLFVLAPLSEIAIDFIHPGLKRKIRDILYSKSLILKNQNVKIM	2-amino-4-hydroxy-6-hydroxymethyldihydropteridine_pyrophosphokinase_(EC_2.7.6.3)	Belongs to the P-Pant transferase superfamily	K00796	I
81	LE179_00620	MCA6084735.1	recR	141246	141842	597	MNRPQPVERMVEIVKKLPGVGPKMAERLSYHMLKMPQEEVDRFIYCIQNARQTMKCCSICCNLSEHDPCLICSDTTREQSIICVVETPQDLIAVSKVKDYKGLYFVLGGALSPLDAVGPDDIRIDKLMERLKSDNISEVIIATDTDSKGEITAVYLADIIKTLDIKVTRLGYGLPVGGDIEYADEVTISRAIAGRKEM	Recombination_protein_RecR	May play a role in DNA repair. It seems to be involved in an RecBC-independent recombinational process of DNA repair. It may act with RecF and RecO	K06187	L	Replication and repair	5_other	66.6	63.18	DNA_repair_recomb_RecR_TGRD_RS01910	DNA	#N/A	81	LE169_05865	MCA6080390.1	recO	8135	8806	672	MYYTIKGLVLNAKIKDEYDKLITVYSYEWGKIQAVVPSAKKIAAKLSSSTEPLTESEFMVFSGHSSVRPKITGANIIENNTKIKMNFNRNLYALYTAEISDKFAPFNLKNTVKYDLIARIWEILGTCKYPKRAITAFTLRFLKLSGYAFSDYLKNGGAFVNKDIEKAIKKLSNCSGDDIDALEGIEEEKTWNCVETYLINYIRRPALSIFLQKIGKKNFQLTK	hypothetical_protein	Involved in DNA repair and RecF pathway recombination	K03584	L	Replication and repair	1_core	715.07	705.98	DNA_repair_recomb_RecO_TGRD_RS02340	DNA	#N/A	81	LE178_03125	MCA6072513.1	folP	11487	12653	1167	MIVRKAVVNNFNDAKTLVKNTRCNVSVCENLAKKGVVVPIVIEKIDNRAANILKQDAISVGADVAVSENVSRFKQGVSDVVLFATINQIEKLVNKLRLQPFGLKEVSLGLDNVINKRRVFKYKEKILDLSKPVVMGIVNMDPNSFSGDGLIDSDKACRQAMEFEKFGAGIIDIGAESSRPGVKPIDAKTEINRLILALKKIRKNVKIPISVDTYKYETAKVALAEGADIVNDIFALRRSKEKLAKLIADTKAGVILMHMKGVPKNMQAHPEYKNCTSEVYEFLWEQKEHAMSFGIKAERIAVDPGPGFGKTVKHNVELIKNIDVLSTLGAVVGAVSRKNFVRSLAGEDKVAFIVANFLTVFCGADIIRVHDVKETVNVLKIIETFRGI	Dihydropteroate_synthase_(EC_2.5.1.15)	dihydropteroate synthase	K00796	H
82	LE179_03200	MCA6085227.1	recX	42933	43508	576	MFKVFFENSESLAIFADSIVKFGIRTGINISENDYKQLASYDKLKRATSDALVLVSKRSYSAKSLCAKLIQKGYDSENAIKAVRKLKELNYINDKKFAKICADYLSQKGKGEFAIRAELEEQGIEESLINEALEIIKTNIEPYEQIIKILKTKFEKFSGKDKNEARRIASFLLRRGFSYQDITKAFRARSL	Regulatory_protein_RecX	Modulates RecA activity	K03565	S	Function Unknown	5_other	29.58	28.07	DNA_repair_recomb_RecX_TGRD_RS02965	DNA	#N/A	82	LE169_00655	MCA6079392.1	recR	149919	150515	597	MNRPQPVERMVEIVKKLPGVGPKMAERLSYHMLKMPQEEVDRFIYCIQNARQTMKCCSICCNLSEHDPCLICSDTTREQSIICVVETPQDLIAVSKVKDYKGLYFVLGGALSPLDAVGPDDIRIDKLIERLKSDNISEVIIATDTDSKGEITAVYLADIIKTLDIKVTRLGYGLPVGGDIEYADEVTISRAIAGRKEM	Recombination_protein_RecR	May play a role in DNA repair. It seems to be involved in an RecBC-independent recombinational process of DNA repair. It may act with RecF and RecO	K06187	L	Replication and repair	5_other	149.06	147.16	DNA_repair_recomb_RecR_TGRD_RS01910	DNA	#N/A	82	LE178_05640	MCA6072993.1	metF	524	1381	858	MKFKEKIKSDKFLITAELFPPKGVNICSFLRRADCLAGLDAVNVTDNQRASMRAGSLAMSKVLVDRGIEPVVQITARDKNRIALQSEMLSANILGIENILFLSGDHPKTGEYPTAKAVYDLDTIHLIRTARLLETGVDLAGKKLFGNPKFCVGAVVNPSAQPSDLQTLMFEKKIKAGAEFFQTQAIFDVQQYKEFFAKIKHLKIKTLPGIILIKSSQFMRFMQDLPGVNIPQKIQDRINFASNPLEEGIKICSEIIRDLRSFADGVHIMAIGIEECIPKIIKNSL	510-methylenetetrahydrofolate_reductase_(EC_1.5.1.20)	Methylenetetrahydrofolate reductase	K00297	C
83	LE179_00990	MCA6084809.1	rep	207653	208972	1320	MKQTNFLENAVNHKNKPLAVRMSPRNFKEFAGQESILGDGKLLRRLIESDNLSSVIFFGPPGTGKSALARIIASKTKAYFEEANAVTIGIADIRKIIEAAKARTEVFGKKTILMLDEIHHFNRLQQDALLPDVESGIITLIGITTENPFFYINAAIISRSTVFEFQPLSKEALLHIMESALKDRENGLGSYKVKMSKEAKEHLLANAAGDARRLLNALGVGVLSAETNAEGVRVFDISVAQESIQKRAFLYDSSGDAHYDHISAFIKSMRGTDPDAAIYWMAKMLAAGEDPRFIARRIIICASEDVGMADPGALTLAVSALNAVEFVGMPEARIILAQAAIYVACAPKSNASYMAVERALSEVKNGKVRGVPNHLKDANLDGGKLGHGQGYKYPHDFEG…	Replication-associated_recombination_protein_RarA	AAA ATPase, central domain protein	K07452	L	Replication and repair	1_core	731.47	693.98	DNA_repair_recomb_Rep_Repair_Recomb_proteinA_TGRD_RS02225	DNA	#N/A	83	LE169_01910	MCA6079641.1	recX	42891	43508	618	MRIEKIEKMKFKKNMFKVFFENNESLAIFADSIVKFGIRTGINISENDYKQLASYDKLKRATSDALGLVSKRSYSAKSLYAKLIQKGYDSENAIKAVRKLKELNYINDKKFAKICADYLSQKGKGEFAIRAELEEQGIEESLINEALEIIKTNIEPYEQIIKILKTKFEKFSGKDKNEARRIASFLLRRGFSYQDIAKAFRARSL	Regulatory_protein_RecX	Modulates RecA activity	K03565	S	Function Unknown	5_other	182.39	180.07	DNA_repair_recomb_RecX_TGRD_RS02965	DNA	#N/A	83	LE178_06110	MCA6073079.1	ygfA	3525	4118	594	MSDYLESEKRKIRFDFLSLRNKIDPALAAAYSASILARIKKLSAYEKAKTVLFYLSYGSEVITDFMVKSAIEEGKIVAVPAIKIVGDVKMQVVKIARLEDANQPVYGIRQPEINPDDIITKNDVDLAFIPAIAFDINGHRIGYGKGYYDRWLKRVPINKTVGLAYDSQIADKLPTGQHDLPVGTIITEKRIIQVIKN	5-formyltetrahydrofolate_cyclo-ligase_(EC_6.3.3.2)	Belongs to the 5-formyltetrahydrofolate cyclo-ligase family	K01934	H
84	LE179_05235	MCA6085620.1	rmuC	39785	40972	1188	MSIIISILLFLFGIAVGVCLSTLKYISLSKDNAAKEQKINDLTENIEKQTCLSNNLKIEFENIASKVLEEKNAKITNINLNSLESIVAPVKVKIDEFRNKIENFQIYEAEKISGLQKELEKLISLNKQVSEEANNLAGALKGENKLQGIWGELSIERIFEYVGLIKGVNYVSQKQFKTDDGKKIPDYTVNLPDEKHIIIDAKTSLTAYEKYYNSQVEADKKIYLKEHSASVKKHIDELASKDYDDLSDINHPEYVLMFVPLEGAVSLALIDKPDLFAYAFKKNIVIVTPATLLATLKTVEYIWRQEYQKKNVLEIARQGGSLYDKFASFTQTLIEADKKISEAQSKTQEAIKRLSAADKKGDSLIERAQRLKDLGSPAKKEIPGILLKNIEEERR	DNA_recombination_protein_RmuC	PFAM RmuC family	K09760	S	Function Unknown	1_core	95.62	90.72	DNA_repair_recomb_RmuC_TGRD_RS05050	DNA	#N/A	84	LE169_01020	MCA6079465.1	rep	219119	220438	1320	MKQTNFLENAVNHKNKPLAVRMSPRNFKEFAGQENILGDGKLLRRLIESDNLSSVIFFGPPGTGKSALARIIASKTKAYFEEANAVTIGIADIRKIIEAAKARTEVFGKKTILMLDEIHHFNRLQQDALLPDVESGIITLIGITTENPFFYINAAIISRSTVFEFQPLSKEALLHIMESALKDRENGLGSYKVKMSKEAKEHLLANAVGDARRLLNALEVGVLSAETNAEGVRVFDISVAQESMQKRAFLYDSSGDTHYDHISAFIKSMRGTDPDAAIYWMAKMLAAGEDPRFIARRIIICASEDVGMADPGALTLAVSAFNAVEFVGMPEARIILAQAAIYVACAPKSNASYMAVERALSEVKNGKVRGVPNHLKDANLDGGKLGHGQGYKYPHDFEG…	Replication-associated_recombination_protein_RarA	AAA ATPase, central domain protein	K07478	L	Replication and repair	1_core	319.09	315.04	DNA_repair_recomb_Rep_Repair_Recomb_proteinA_TGRD_RS02225	DNA	#N/A	84	LE178_01895	MCA6072283.1	glnN	14127	16226	2100	MKSVHDYYGELVFTKKVMEQHLSKSIYKKLVATIDNLEPLDQSIASEVAHAMKEWALENGATHFTHWFQPQRGGTAQKHDSFIDYGDGGEIIERFSASQLVQSEPDASSFPSGGIRSTFEARGYTAWDPTSPVFLIEAGKTKTLVVPSVFLSWTGEVLDLKTPLLRSLTILNEKVINLQKLLGNKNAKRTKVFAGIEQEYFLLSKDLVAARPDITVTGRTLFGNKPAKGQQMEDHYFGHIKENILEFMEDVDHELYRKGIPVKTRHNEVAPNQFELAPLYQEANLAIDNNLQTMEILRKVADKHNMVVVLHEKPFAGVNGSGKHFNWSIGDNTGANYFEPSKSPIKNISFLLAVSAVLFGVKKFGGILRASVADAGNDHRLGANEAPPAIMSVYLGEYI…	Glutamine_synthetase_type_III_GlnN_(EC_6.3.1.2)	PFAM glutamine synthetase catalytic region	K01915	E
85	LE179_00195	MCA6084658.1	uvrD	38625	41678	3054	MNKSQIISVQASAGSGKTYNLAKRYLYLLLDSGSHTSIKNVIAVTFTNKAAVEMKYRVMSYLKKAALSLDTGNFFDDLKLSKNEIADKSSVVLKEILESYDNFNISTIDSFKNHILKSCAISVDLSPNFTVERDYSGNLLFSLEIFLQKVQISENLRSIVLQYLSQYLMRDTGWFPKNNIYSEIEKVFKASGNTGKDVMSDEEISFRNEIDSRAAVIIEKIEEFAKFLPNIEAKRYYSDAVEKVLKSGRKIFFSMDIPARFAYETVEYTKGAKIDARSDELWNEINKEIRSLCDFYMENYYGIYSYIYSKVALEFDGQSKKDGVVFLNEINKKTVGLFEKNNTMPEVYCRLSEKYKHFLIDEFQDTSLVQWLGIKRFLEESLAEGGTFFYVGDVKQAIY…	Helicase	PD-(D/E)XK nuclease superfamily	K03582	L	Replication and repair	1_core	102.29	97.04	DNA_repair_recomb_UvrD_recB_TGRD_RS00895	DNA	#N/A	85	LE169_04505	MCA6080132.1	rmuC	13968	15155	1188	MSIIISILLFLFGIAVGVCLSTLKYISLSKDNAAKEQKINDLTENIEKQTCLSNNLKIEFENIASKVLEEKNAKITNINLNSLESIVAPVKVKIDEFRNKIENFQIYEAEKISGLQKELEKLISLNKQVSEEANNLAGALKGENKLQGIWGELSIERIFEYVGLIKGVNYVSQKQFKTDDGKKIPDYTVNLPDEKHIIIDAKTSLTAYEKYYNSQVEADKKIYLKEHSASVKKHIDELASKDYDDLSDINHPEYVLMFVPLEGAVSLALIDKPDLFAYAFKKNIVIVTPATLLATLKTVEYIWRQEYQKKNVLEIARQGGSLYDKFASFTQTLIEADKKISEAQSKTQEAIKRLSAADKKGDSLIERAQRLKDLGSPAKKEIPGILLKNIEEERR	DNA_recombination_protein_RmuC	PFAM RmuC family	K09760	S	Function Unknown	1_core	119.85	118.32	DNA_repair_recomb_RmuC_TGRD_RS05050	DNA	#N/A	85	LE178_01220	MCA6072157.1	glpT	11494	12708	1215	MYNGRSNKLLKSSWFYLIAIFLGIVCGMSGIALLEQIGQYCAEIFVRILKFISVPIVSLSVIVALSSYDSDKSMIKALKKSWFYTTITTVFATSVAAMLYLIVQPNNITVTPDIHVQNVTMPGTYSRYLLGIIPDNVLKSFLENNVLSVLLISAIIGISIRFINETVAKNTVVSFFKGIHDIFFTITKFIVKVMPIGLFGFAVVSVLEFKNGLNIMGLGSYLLVILLANATQGIIVLPLWLAYKKFNPLKAFKAMSPALSVAFFSKSSNATLPVTMDTIEENLNINPKISRFVLPLCTTINMNGCAAFIFTTCIYVMQNYGVEITSFTVVSWILIATLAAIGNAGVPMGCFFMSVNLMSAMNIPIPLMGVILPFYNLIDMEETVLNVWSDSCVTMVVDK…	Proton/glutamate_symporter_@_Sodium/glutamate_symporter	Belongs to the dicarboxylate amino acid cation symporter (DAACS) (TC 2.A.23) family	#N/A	U
86	LE179_01420	MCA6084887.1	xerC	13997	14917	921	MDQNRQDGEVSGKENSKQIDSFEKYLKAERNFSPHTLRAYIRDILDFALFLKKKQLNFCHADKYDIRKFLEELNNKKLGKATLARKFAALRTFYKFLIINKIIEENPIESMTVGLKKDKKVPSFLTENETQALLNLPDIKLRDKAMIELLYSCGLRIEELVSLNLKNIDFISNIVTVKGKGNKERIVPMGNICLYAIRDYINARRNSGLPCDIESPVFLSDHNKRLNQRTARRILHRYFVKAGFTKKVSPHTLRHTFATHILDRGGDLRSIQEMLGHKNLSTTQIYTHVTIESLKKVYQKAHPRAK	Site-specific_tyrosine_recombinase_XerC	Belongs to the 'phage' integrase family. XerC subfamily	K03733	D	Cell cycle control and mitosis	1_core	320.68	304.24	DNA_repair_recomb_XerC_TGRD_RS04900	DNA	#N/A	86	LE169_00195	MCA6079307.1	uvrD	38596	41649	3054	MNKSQIISVQASAGSGKTYNLAKRYLYLLLDSGSHTSIKNVIAVTFTNKAAVEMKYRVMSYLKKAALSLDTGNFFDDLKLSKNEIADKSSVVLREILESYDNFNISTIDSFKNHILKSCAISVDLSPNFTVERDYSGNLLFSLEIFLQKVQISENLRSIVLQYLSQYLMRDTGWFPKNNIYSEIEKVFKASGNTGKDVMSDEEISFRDEIDSRAAVIIEKIEEFAKFLPNIEAKKCYSTAVEKVLKSGRKIFFSMDIPARFACETVEYKKGAKIDARSDELWSEINKEIRSLCDFYMENYYGIYSYIYSKVALEFDGQSKKDGVVFLNEINKKTVGLFEKNNTMPEVYCRLSEKYKHFLIDEFQDTSLVQWLGIKRFLEESLAEGGTFFYVGDVKQAIY…	Helicase	PD-(D/E)XK nuclease superfamily	K03582	L	Replication and repair	1_core	108.78	107.4	DNA_repair_recomb_UvrD_recB_TGRD_RS00895	DNA	#N/A	86	LE178_02700	MCA6072436.1	gltB1	16837	18342	1506	MNLDFNTPSFEVIRNEKKCINCRVCEQQCSNKAHSYDMKKKIFSANDVKCVNCHRCVVLCPVKALVIKKYPLEFRENANWTDEAIKEIYKQSQTGGILLSSMGNPKSFPIYWDKILLNASQVTNPSIDPLREPMETKVMIGGKPEKLEFNAKGNLITKMPPQVELKMPIMFSAMSYGSISRNAHECLARAAEELGICYNTGEGGLNKDFYKYGKNTIVQVASGRFGVHKEYLNAGAAIEIKIGQGAKPGIGGHLPGRKVGKDVSVTRMIPIGSDAISPAPHHDIYSIEDLRQLIFSLKEVTDYKKPVFVKIAAVHNAAAIASGIMRAGADAIVVDGFRGGTGATPTRVRDNVGIPVEFALASIDQRLREEGIRNQISLLASGSIRNSADVVKAIALGAD…	Glutamate_synthase_[NADPH]_large_chain_(EC_1.4.1.13)	glutamate synthase	K00265	E
87	LE179_04300	MCA6085436.1	xerD	12539	13426	888	MSIDCKKTLDDFVAYIVFEKGLSKNTVLAYKTDISKFISFAEKKQISLENFEHSDITDFLWEMKTKNLKPRSIRRLMGSLKQFYKFLNSEDLIKNNPTLYLASIRIPESLPGMLDFAEVNLLLNSISDDDEMHIRNKAMVELLYAAGLRVSELVNLKFSNINLKDCFLRIIGKGSKERLIPFGNKAKDFINIYLRRRKPASAKDDYVFISRLGKKLSRIEFWRQLKNIAKNAGIAKNITPHTLRHSFASHLLKGGADIRFVQEMLGHNSIATTQIYTHLDRDKIIQQHKEFHPRG	Site-specific_tyrosine_recombinase_XerD	Tyrosine recombinase XerC	K04763	D	Cell cycle control and mitosis	1_core	364.57	345.89	DNA_repair_recomb_XerD_TGRD_RS04770	DNA	#N/A	87	LE169_03240	MCA6079889.1	xerC	13622	14542	921	MDQNRQDGEVSGKENSKQIDSFEKYLKAERNFSPHTLRAYIRDILDFALFLKKKQLNFCHADKYDIRKFLEELNNKKLGKATLARKFAALRTFYKFLIINKIIEENPIESMTVGLKKDKKIPSFLTENETQALLNLPDIKLRDKAMIELLYSCGLRIEELVSLDLKNIDFISNIVTVKGKGNKERIVPMGNICLYAIRDYINARRNSGLPCDIKSPVFLSDHNKRLNQRTARRILHRYFIKAGFTKKVSPHTLRHTFATHILDRGGDLRSIQEMLGHKNLSTTQIYTHVTIESLKKVYQKAHPRAK	Site-specific_tyrosine_recombinase_XerC	Belongs to the 'phage' integrase family. XerC subfamily	K03733	D	Cell cycle control and mitosis	1_core	148.15	146.27	DNA_repair_recomb_XerC_TGRD_RS04900	DNA	#N/A	87	LE178_06660	MCA6073184.1	gltB2	<1	642	>642	MLKEGELRIPSGCAISGIIDKKGKRFSGEEIIKSIALMRDRSNGLGGGFAAYGIYPQYGDCYALHIFYDNLSIKTQTEDFLAMHFDIESAGNIPTKHVRCITNKPLVWRYFVHPRTYMVKEGFLDEAEFTSRCVIRINKEYKGAYVFSSGKNMGAFKGVGYPEDIGEFFMLDTYEAHTWTAHGRFPTNTPGWWGGAHPFTMLNWSVVHNGEISS	Glutamine_amidotransferase_class-II	PFAM Glutamine amidotransferase, class-II	#N/A	E
88	LE179_00465	MCA6084708.1	ribAB	104737	105948	1212	MKSKIFTSVEDAIRDIKAGKMVIVVDDPGRENEGDLVCAAEKTSPEIINFMAKYARGLVCVPMEHERLEELEIKNMVEKPTEKKGCSFTVSVDYKIGTTTGISAYDRSITVRKLIDKTTKPEDFTRPGHTFPLRYREGGVLVRTGHTEAAVDLVKLAGFYPAGVICEIMNGDGTMARMPDLIEFAKKHDLKIITIEELVNYRRRTEKLVNELVSVDLPTRYGYFKLILFEDTITKDFHLAIVKGSVKGEQDVLVRLHSSCETGDIFHSLRCDCGEQLKTALKTIEKAGQGVVLYMHQEGRGIGLVNKLKAYSLQEKGMDTVEANEALGFKPDLRDYGIAAQMLSELDIKSINLMTNNPRKVEELEGYGLKVAKRVPVEINPTEFNKGYLKTKKEKMGHI…	3_4-dihydroxy-2-butanone_4-phosphate_synthase_(EC_4.1.99.12)_/_GTP_cyclohydrolase_II_(EC_3.5.4.25)	Catalyzes the conversion of D-ribulose 5-phosphate to formate and 3,4-dihydroxy-2-butanone 4-phosphate	K01497	H	Coenzyme metabolism	1_core	660.75	626.89	FAD_RibAB_TGRD_RS03750	FAD	#N/A	88	LE169_05345	MCA6080292.1	xerD	19721	20608	888	MSIDCKKTLDDFVAYIVFEKGLSKNTVLAYKTDISKFISFAEKKQISLENFEHSDITDFLWEMKTKNLKPRSICRLMESLKQFYKFLNSEDLIKNNPTLYLASIRIPESLPGMLDFAEVNLLLNSISDDDEMHIRNKAMVELLYAAGLRVSELVNLKFSNINLKDCFLRIIGKGSKERLIPFGNKAKNFINIYLRRRKPASAKDDYVFISRLGKKLSRIEFWRQLKNIAKNAGIAKNITPHTLRHSFASHLLKGGADIRFVQEMLGHNSIATTQIYTHLDRDKIIQQHKEFHPRG	Site-specific_tyrosine_recombinase_XerD	Tyrosine recombinase XerC	K04763	D	Cell cycle control and mitosis	1_core	173.7	178.09	DNA_repair_recomb_XerD_TGRD_RS04770	DNA	#N/A	88	LE178_02695	MCA6072435.1	gltB3	16018	16755	738	MKTIDALNIYYRELNNLIDNTIETEKTISLKNVFGQRYIGRGLPEKVKLKIYGVPGNDMAAYMDGAELEIFGNAQDAVGNTMNNGRIIVHGNCGDTLGYAMRGGEIYVEGNVGYRVGIHMKEYKEMKPVIVAGGKAGEFLGEYMAGGAIILLGLNFSKNGSIVGRFCGTGMHGGAIYLNDNANECMFGKEAVKVAITDTDIAFLKKHIDFYSETFKKDLKHLKIESFSKYAAVNKNPYSNMYCVY	Glutamate_synthase_alpha_subunit_domain_protein	PFAM glutamate synthase alpha subunit	#N/A	E
89	LE179_00455	MCA6084706.1	ribD	102897	103964	1068	MNDNNYMQIALNLAKKGKGRVYPNPLVGCVIVKDNKVVGKGWHQHFGGNHAEINALRDAGGNAEGADLYVTLEPCNSYGKKPPCTLAIVKAGIKRVYYAIPDSNVSGSREVLQKNNIEVYEGLLKKQAEVLIKDYLKYLKSKPKVSVKAAMTLDGKIATYGYDSKWITSEESRNFVHKMRSRYDAVLVGTNTALKDNPFLTTHSKNLKNPIRVVIDSKLKLPESHHLFDVCVPTIVIYDSNVKSIPEHLKKEGIILSPIDIDAARKDFNVVVKKLNYLSLKRILIEGGSEIIASALFSNAVNDIYFFIAPKIAGGKTAISVVGGAGVKKISESLPVKNMKVKKVGFDLLVTGRIK	Diaminohydroxyphosphoribosylaminopyrimidine_deaminase_(EC_3.5.4.26)_/_5-amino-6-(5-phosphoribosylamino)uracil_reductase_(EC_1.1.1.193)	Converts 2,5-diamino-6-(ribosylamino)-4(3h)-pyrimidinone 5'-phosphate into 5-amino-6-(ribosylamino)-2,4(1h,3h)- pyrimidinedione 5'-phosphate	K00082	H	Coenzyme metabolism	1_core	1084.88	1029.28	FAD_RibD_TGRD_RS03760	FAD	#N/A	89	LE169_00485	MCA6079362.1	ribAB	112884	114095	1212	MKSKIFTSVEDAVRDIKAGKMVIVVDDPGRENEGDLVCAAEKTSPEIINFMAKYARGLICVPMEHERLEELEIKNMVEKPTEKKGCSFTVSVDYKIGTTTGISAYDRSITVRKLIDKTTKPEDFTRPGHTFPLRYREGGVLVRTGHTEAAVDLVKLAGFYPAGVICEIMNDDGTMARMPDLIEFAKKHDLKIITIEELVNYRRRTEKLINELVSVDLPTRYGYFKLILFEDTITKDFHLAIVKGSVKGEQDVLVRLHSSCETGDIFHSLRCDCGEQLKTALKAIEKAGQGVVLYMHQEGRGIGLVNKLKAYSLQEKGMDTVEANEALGFKPDLRDYGIAAQMLSELDIKSINLMTNNPRKVEELEGYGLKVAKRVPVEINPTEFNKGYLKTKKEKMGHI…	34-dihydroxy-2-butanone_4-phosphate_synthase_(EC_4.1.99.12)_/_GTP_cyclohydrolase_II_(EC_3.5.4.25)	Catalyzes the conversion of D-ribulose 5-phosphate to formate and 3,4-dihydroxy-2-butanone 4-phosphate	K01497	H	Coenzyme metabolism	1_core	724.42	715.21	FAD_RibAB_TGRD_RS03750	FAD	#N/A	89	LE178_05245	MCA6072920.1	gltD	6571	7953	1383	MSQKIKMPERDPQIRKRDFNQVNTGYTHDEMLAEAKRCLQCKNPMCSKGCPVEVDIPIFIKYLSENNPKEAVKILNQKSSLPAVCGRVCPQESQCEKSCVLGRNGESVSIGNLERYAADMVAEDNDNNIVVEKNNIKVAIVGSGPSGLTCGGDLLKMGYDVTVYESLHDTGGVLRYGIPEFRLPKKILDIEVNKLKNLGMKIVLNTLIGRTKTVQELFDEDYKAVFIAVGAGLPVFPMVPGENLNHIYCSNEFLVRVNLMRSFDFPNFDTPVYKGKNVVVVGGGNTAIDSARTAMRLSAESVKLVYRRSENEMPARKEEQRHAKEEGIEFVTLTNPVKFIGDEKKFVQSVECVKMELGKPDESGRRCSKEVEGSSYLIEADMVILALGLHPNPILSSLT…	NADH-dependent_reduced_ferredoxin:NADP+_oxidoreductase_subunit_B	glutamate synthase (NADPH)	K00266	C
90	LE179_00460	MCA6084707.1	ribE	104086	104703	618	MFTGLIEDIGTVKSVLDSKIEIRTKLDDITKGDSISVNGVCLTAVFVNKDGFVADYSPNTDRITSLSKLKQNSKVNLERAIKLSSRFGGHIVSGHVDGTAEIEKIEKLGHFFRVIFSCGENISAYCVDKGSVAVDGISLTLSSVSTLGFEIFIIPETFNNTIMRFKKEGSKVNIETDILAKYVKKFVSKRADNISLEMLKENGFF	Riboflavin_synthase_eubacterial/eukaryotic_(EC_2.5.1.9)	riboflavin synthase, alpha	K00793	H	Coenzyme metabolism	1_core	220.57	209.26	FAD_RibE_TGRD_RS03755	FAD	Firmicutes	90	LE169_00475	MCA6079360.1	ribD	111043	112110	1068	MNDNNYMQIALNLAKKGKGKVYPNPLVGCVIVKDNKVVGKGWHQHFGGNHAEINALRDAGGNAEGADLYVTLEPCNSYGKKPPCTLAIVKAGIKRVYYAIPDSNVSGSREVLQKNNIEVYEGLLKKQAEVLIKDYLKYLKSKPKVSVKAAMTLDGKIATYEYDSKWITSEESRNFVHKMRSRYDAVLVGTNTALKDNPFLTTHSKNLKNPIRVVIDSKLKLPESHHLFDVCIPTIVIYDSNVKSIPEHLKKEGIILSPIDIDAARKDFNVVVKKLNYLSLKRILIEGGSEIIASALFSNAVNDIYFFIAPKIAGGKTAISVVGGAGVKKISESLPVKNMKVKKVGFDLLVTGRIK	Diaminohydroxyphosphoribosylaminopyrimidine_deaminase_(EC_3.5.4.26)_/_5-amino-6-(5-phosphoribosylamino)uracil_reductase_(EC_1.1.1.193)	Converts 2,5-diamino-6-(ribosylamino)-4(3h)-pyrimidinone 5'-phosphate into 5-amino-6-(ribosylamino)-2,4(1h,3h)- pyrimidinedione 5'-phosphate	K00082	H	Coenzyme metabolism	1_core	927.64	915.85	FAD_RibD_TGRD_RS03760	FAD	#N/A	90	LE178_02115	MCA6072326.1	ackA	13897	15096	1200	MKVLVVNCGSSSVKYALFEMDEEQKIAWGLIERVGLPEAYYKRQTISAEEKKEVVKVKNHTEAIELVIEELLDREAGSITDINEIAIVGHRIVHGGDKFSKSVLVTEEVKKDLKDCFSIAPLHTPAHYAGIIAVEKMLPGIPSVLVFDTAFHQTMPDYAYMYALPYEFYEKDHIRRYGFHGTSHNYVSQRAAKMLGKPLTKLNLITAHLGNGSSITAIEKGRVVDTSMGFTPLQGVVMGTRCGDIDPAIIAYLLDKYSQYKKGSVLNDLLNKKSGLAGISGISGDMRAIIQAVGEGNKRAELAFDMLTYSIKKYIGAYYGILNGVDGLVFTAGIGENSALVRESVCKNLSVLGIEVDIKKNRECSDEERFISTKKSKVKVMIIPTNEELMIARESKSVC	Acetate_kinase_(EC_2.7.2.1)	Catalyzes the formation of acetyl phosphate from acetate and ATP. Can also catalyze the reverse reaction	K00925	F
91	LE179_00070	MCA6084634.1	ribF	10158	11042	885	MIRKSAITIGTFDGVHKGHRFLVNKTLCAAKKNNLRSVIIVLEEPIKKVKGLLTTYEEKIEEIKFLGADEIFIIEIHSEILSCDPNEFFDKFLCKMLNVSEIVCGSDFAFGKDRKGDIEWLKKKTREKNIRIDIVEPLKDASRQISSSYIRILIEKGDVKNAARLLGRNYFFTGIPFNEKGAGKKLGFPTVNLRVDSDKLLPKGVYISLITQNKRIYPSLTSIGIRSTFDRGNKIVPETHILDFKGTWKKLQTRVMLLKKIRDEKKFVDSKALKAQILKDVSMALRLFKNQKTG	FMN_adenylyltransferase_(EC_2.7.7.2)_/_Riboflavin_kinase_(EC_2.7.1.26)	Belongs to the ribF family	K11753	H	Coenzyme metabolism	1_core	314.47	298.35	FAD_RibF_TGRD_RS01610	FAD	#N/A	91	LE169_00480	MCA6079361.1	ribE	112233	112850	618	MFTGLIEDIGTVKSVLDSKIEIRTKLDDITKGDSISVNGVCLTAVFVNKDGFVADYSPNTDRITSLSKLKQNSKVNLERAIKLSSRFGGHIVSGHVDGTAEIEKIEKLGHFFRVIFSCGENISAYCVDKGSVAVDGISLTLSSVSTLGFEIFIIPETFNNTIMRFKKEGSKVNIETDILAKYVKKFVGKRADNISLEMLKENGFF	Riboflavin_synthase_eubacterial/eukaryotic_(EC_2.5.1.9)	riboflavin synthase, alpha	K00793	H	Coenzyme metabolism	1_core	1151.93	1137.29	FAD_RibE_TGRD_RS03755	FAD	Firmicutes	91	LE178_02560	MCA6072412.1	acs	11404	12123	720	MADKRITDVVNEVRKDLSSLENVISVNGKIDGWIEYSKEIAKFSDIFKRPTDLQTITANNKSLLYFTSRTTGMLKMIYHDFAYPLGHILTARFLQNLDDSSSHLTVANTGWAKASWGKLYGQWLCDSCVFIYDYERFEPYDLMEKITRYDVTSFCALPTIYRHIIKENFSKYNLSKLKYAETAGESLNPEVFYRFKEMTVLEIKEGFGQTETVILAAIFSWMKVKQNQDLLVNHRQVGI	Acetyl-CoA_synthetase_(EC_6.2.1.1)	AMP-dependent synthetase and ligase	K01895	I
92	LE179_00470	MCA6084709.1	ribH	106135	106596	462	MNIVGGQLNAHGKKFAIVVSRFNEFITNKLISGAEDILKRHSVADEDISVYWVPGAFEIPAVAKKIAENKKVDGIICLGCVIRGATPHFDYVSSEVSKGVASVSLQSEVPVIFGVLTTDSIEQAIERAGTKAGNKGSDAAMSAIEMVNLYSVI	6_7-dimethyl-8-ribityllumazine_synthase_(EC_2.5.1.78)	Catalyzes the formation of 6,7-dimethyl-8- ribityllumazine by condensation of 5-amino-6-(D- ribitylamino)uracil with 3,4-dihydroxy-2-butanone 4-phosphate. This is the penultimate step in the biosynthesis of riboflavin	K00794	H	Coenzyme metabolism	1_core	196.7	186.62	FAD_RibH_TGRD_RS03745	FAD	#N/A	92	LE169_00070	MCA6079283.1	ribF	10170	11054	885	MIRKSAITIGTFDGVHKGHRFLINKTLCAAKKNNLRSVIIVLEEPFKKVKGLLTTYEEKIEEIKFLGADEIFIIEIHSEILSCDPNEFFDKFLCKMLNVSEIVCGSDFAFGKDRKGNIEWLKKKTREKNIRIDIVEPLKDASRQISSSYIRILIEKGDVKNAARLLGRNYFFTGIPFNEKGAGKKLGFPTVNLRVDSDKLLPKGVYISLITQNKRIYPSLTSIGIRSTFDRGNKIVPETHILDFKGTWKKLQTRVMLLKKIRDEKKFVDSKALKAQILKDVSMALRLFKNQKTR	FMN_adenylyltransferase_(EC_2.7.7.2)_/_Riboflavin_kinase_(EC_2.7.1.26)	Belongs to the ribF family	K11753	H	Coenzyme metabolism	1_core	187.69	185.31	FAD_RibF_TGRD_RS01610	FAD	#N/A	92	LE178_00585	MCA6072041.1	eno	27025	28329	1305	MAKIVKIVGREIVDSRGNPTVEVDVKLDDGSFGRAAVPSGASTGSREALELRDGDKKRFGGKGVLKAVANINNKIAPKLLGFEITKQQEIDDTMIELDGTDFKNNLGANAILGVSLACAKAGANSSKLPVYEYIRKIYNIKSDKYILPVPLMNIINGGEHADNNVDLQEFMIAPVSAPNFHEALRMGCEVFHSLKKVLNEKGYATGVGDEGGFAPNLTSNAQALEVICEAVKAAGYGVGKDIVFALDVAASELYDDNKYTLEGEVKDKVKTSEDMIAFYKGFLATYPIISIEDGLSESDWSGWKILTDELKSKLQLVGDDIFVTNTKIFREGIDKGIANSILIKVNQIGSLSETVAAVQMAYKAGYTAIISHRSGETEDSVIADLAVALNMGQIKTGSA…	Enolase_(EC_4.2.1.11)	Enolase, C-terminal TIM barrel domain	K01689	G
93	LE179_04010	MCA6085378.1	ybjR	75874	76488	615	MSIKIAVFDLGNVIFKFDLSKFTKAYLKKTRRRKVNDFDELISVYSDVAYSYEKGNMSSLDFYNAMAKRTEYSGAYNEFSAIWNDIFKPIPETIKIVTSLVQNYQIAVLSNTNELHFNYLKECYPDIFLLFNKFFLSYEMHLRKPEDEIFKRVVRYYGILPSEMFYVDDIKENVESARNNGINAHLFTDQLELTRQLKSQKVRI	hypothetical_protein	Haloacid dehalogenase-like hydrolase	K01560	S	Function Unknown	5_other	138.53	131.43	FAD_YbjR_Btheta_ALJ42125	FAD	#N/A	93	LE169_00490	MCA6079363.1	ribH	114283	114744	462	MNIVGGQLNAHGKKFAIVVSRFNEFITNKLISGAEDILKRHSVADEDISVYWVPGAFEIPAVAKKIAENKKVDGIICLGCVIRGATPHFDYVSSEVSKGVASVSLQSEVPVIFGVLTTDSIEQAIERAGTKAGNKGSDAAMSAIEMVNLYSVI	67-dimethyl-8-ribityllumazine_synthase_(EC_2.5.1.78)	Catalyzes the formation of 6,7-dimethyl-8- ribityllumazine by condensation of 5-amino-6-(D- ribitylamino)uracil with 3,4-dihydroxy-2-butanone 4-phosphate. This is the penultimate step in the biosynthesis of riboflavin	K00794	H	Coenzyme metabolism	1_core	231.13	228.2	FAD_RibH_TGRD_RS03745	FAD	#N/A	93	LE178_04150	MCA6072710.1	fbaA	1264	2259	996	MALATGKQILDEAKKKNYGVGAYNVNNMEQIQAIMTAAKETQSPVIIQASRGALKYSNFTYLGYLMKAAVVENPDIPVAMHLDHGNSLETVMKAIDLGFSSVMIDGSLMEDGKTASTYDYNVKVTRSVVEYAHSKGVSVEAEIGTLGGLEDGVGSGAIHLTDPKEAKKFVDETSVDSLAIAIGTSHGAYKFKGAANLAFNVLKEIRALIDIPIVLHGASSVPKELIDEVNKYGGKMPGATGVPMESLQEAIKLGVSKINVDTDGRLAITSAIRKVFIETPEKFDPRDYLGPARTALASLIASKMKAFGTAGHAKDYAPQSLGDMKKFYATE	Fructose-bisphosphate_aldolase_class_II_(EC_4.1.2.13)	Fructose-bisphosphate aldolase class-II	K01624	G
94	LE179_03795	MCA6085342.1	folC	32910	34172	1263	MFFETLKEYEGMAPGLSRIKKFLKSIDNPQNNLRIIHIAGTNGKGSTAVFISEILKAGGYRTALYTSPHLINITERIKINGKNISIKIFDDLSKKYLKRAVKYKLSYFEYLTVLAFIYFAEQKADVAVIETGLGGRFDATNIIEKPLICIITSIAKEHQEILGTSIEKIAFEKAGIIKNGAYVVCGKLPEKAVIVVKNKSNPYLYGKDFKAVNNKGDRDIQEFSYISRNTEMQNLEIRLLGKHQVINASTALFAVELLNKRGYYLSETHIRTGLKNAVWQGRFTIKKISNKNKNFKLIIDGAHNIQGLDVFFETFAQLNFSKKKRIFIFAVMKEKKYKCMVKKIVPFAKKIILPQISNNRALHPKVLKREFSKYIDQGRICTVDSVKSACDMIDNNETA…	Dihydrofolate_synthase_(EC_6.3.2.12)_@_Folylpolyglutamate_synthase_(EC_6.3.2.17)	Belongs to the folylpolyglutamate synthase family	K11754	H	Coenzyme metabolism	1_core	53.96	51.2	Fol_FolC_TGRD_RS03455	Fol	#N/A	94	LE169_02345	MCA6079725.1	folC	9960	11222	1263	MFFETLKEYEGMTPGLSRIKKFLKSIDNPQNNLRIIHIAGTNGKGSTAVFISEILKAGGYRTALYTSPHLINITERIKINGKNISIKNFDNLSKKYLERAVKYKLSYFEYLTVLAFIYFAEQKADVAVIETGLGGRFDATNIIEKPLICIITSIAKEHQEILGTSIEKIAFEKAGIIKNGAYVICGKLPEKAVIVVKNKSNPYLYGKDFKAVNNKGDRDIQEFSYISRNTKMQNLEIRLLGKHQVINASTALFAVELLNKRGYYLSETHIRTGLKNAVWQGRFTIKKISNKDKNFKLIIDGAHNIQGLDVFFETFAQLNFSKKKRIFIFAVMKEKKYKCMVKKIVPFAKKIILPQISNSRALHPKVLKREFSKYIDQGRICTVDSVKSACDMIDNNETA…	Dihydrofolate_synthase_(EC_6.3.2.12)_@_Folylpolyglutamate_synthase_(EC_6.3.2.17)	Folylpolyglutamate synthase	K11754	H	Coenzyme metabolism	1_core	84.55	83.47	Fol_FolC_TGRD_RS03455	Fol	#N/A	94	LE178_03290	MCA6072544.1	gapA	13814	14821	1008	MAIKVGINGFGRIGRLVFRAAQSRKDIQIVAINDLISVEYMAYMLKYDSVHGVFKGTVEVQGDNLVVNGSAIRVTAEKNPADLKWGEAGAEYVVESTGLFLSKEKAQTHIDAGAKYVVMSAPSKDDTPMFVCGVNLGSYKRGTQIVSNASCTTNCLAPIAKVLHDKFGITDGLMTTVHATTATQKTVDGPSAKDWRGGRAAAGNIIPSSTGAAKAVGKVIPELNGKLTGMSFRVPTLNVSVVDLTVNLAKSASYDEIKTAMKSASENELKGILGYTEDDVVSSDFIGDARTSIFDAKAGIALTDKFVKVVSWYDNEWGYSNKVLELVAYMKKVNG	NAD-dependent_glyceraldehyde-3-phosphate_dehydrogenase_(EC_1.2.1.12)	Belongs to the glyceraldehyde-3-phosphate dehydrogenase family	K00134	G
95	LE179_06095	MCA6085787.1	folD	20325	21209	885	MKLIDGKRISNDKRAEIKEKVGKIKQQTGEIPGLATILVGKDPASQVYIKSKIKACEDVGIKSFHHNLDENSPREEIIALIKKLNGNPEVNGILLQLPLPQNRDAEECINAISPLKDIDGLHPFNAGLLNLSKNWNEIIEKNILVSCTPLGVIHLLHKSNIAIEGKTAVVIGRSNLVGKPLSMLLLANNATVIMAHSRTRNLKEICKSADIIVAAIGKPKFVNKDFIKTGAAVIDVGISRTAEGLCGDIDFNAVKNMDIEITPVPGGVGPMTITMLLENTLKAFNNTEKQLFNK	Methenyltetrahydrofolate_cyclohydrolase_(EC_3.5.4.9)_/_Methylenetetrahydrofolate_dehydrogenase_(NADP+)_(EC_1.5.1.5)	Catalyzes the oxidation of 5,1#N/A- methylenetetrahydrofolate to 5,1#N/A-methenyltetrahydrofolate and then the hydrolysis of 5,1#N/A-methenyltetrahydrofolate to 1#N/A- formyltetrahydrofolate	K01491	H	Coenzyme metabolism	1_core	173.28	164.4	Fol_FolD_TGRD_RS00215	Fol	#N/A	95	LE169_06065	MCA6080429.1	folD	3229	4113	885	MKLIDGKRISNDKRAEIKEKVGKIKQQTGEIPGLATILVGKDPASQVYIKSKIKACEDVGIKSFHHNLDENSPREEIIALIKKLNGNPEVNGILLQLPLPQNRDAEECINAISPLKDIDGLHPFNAGLLNLSKNWNEIIEKNILVSCTPLGVIHLLHKSNIAIEGKTAVVIGRSNLVGKPLSMLLLANNATVIMAHSRTRNLKEICKSADIIVAAIGKPKFVNKDFIKTGAAVIDVGISRTAEGLCGDIDFNAVKNMDIEITPVPGGVGPMTITMLLENTLKAFNNTEKQLFNK	Methenyltetrahydrofolate_cyclohydrolase_(EC_3.5.4.9)_/_Methylenetetrahydrofolate_dehydrogenase_(NADP+)_(EC_1.5.1.5)	Catalyzes the oxidation of 5,10- methylenetetrahydrofolate to 5,10-methenyltetrahydrofolate and then the hydrolysis of 5,10-methenyltetrahydrofolate to 10- formyltetrahydrofolate	K01491	H	Coenzyme metabolism	1_core	93.85	92.65	Fol_FolD_TGRD_RS00215	Fol	#N/A	95	LE178_02535	MCA6072407.1	gpmA	7542	8297	756	MCKVVLIRHGESVWNKENKFTGWTDVGLSEKGNEEALKAGEQLKKGGFTFDLAYTSVLSRAIKTLWNVLNAMDLVWIPVIKNWRLNERHYGALQGLNKAETAEKYGEDQVKIWRRSYDISPLALDKNDERYPGKDARYAGLSKRELPLTECLRDTVARVVPYWEKEVIPQIKAGKKIVIVAHGNSLRALVKYLDNISDNDIVNLNIPTAMPLVYELDENLKPIKNYYLGDPEAVKKAMESVAKQGKVKNNL	Phosphoglycerate_mutase_(EC_5.4.2.11)	phosphoglycerate mutase activity	K01834	G
96	LE179_02590	MCA6085110.1	folE	76399	76974	576	MKTFNFDEKKAQKAVKLLLESFGEDLNREGIKRTPERVAEFYKEALSGNKVDPLKFVPVHYAAEDHEEIVLVKDVPFYSLCEHHLLPFFGKSHIAYIPKKDRIIGVSRLVKLIEVFANRLQLQERLSKQIADTVMEFVKPHGVMVVVEAEHLCMTMRGVKKPGSKMVTSAMRGIFLKDVRTRSEAMSLLKS	GTP_cyclohydrolase_I_(EC_3.5.4.16)_type_1	GTP cyclohydrolase	K01495	H	Coenzyme metabolism	1_core	1410.05	1337.79	Fol_FolE_TGRD_RS01420	Fol	#N/A	96	LE169_05915	MCA6080400.1	folE	5098	5673	576	MKTFNFDEKKAQKAVKLLLESFGEDLNREGIKRTPERVAEFYKEALSGNKVDPLKFVPVHYAAEDHEEIVLVKDVPFYSLCEHHLLPFFGKSHIAYIPKKDRIIGVSRLVKLIEVFANRLQLQERLSKQIADTVMEFVKPHGVMVVVEAEHLCMTMRGVKKPGSKMVTSAMRGIFLKDVRTRSEAMSLLKS	GTP_cyclohydrolase_I_(EC_3.5.4.16)_type_1	GTP cyclohydrolase	K01495	H	Coenzyme metabolism	1_core	442.87	437.24	Fol_FolE_TGRD_RS01420	Fol	#N/A	96	LE178_00570	MCA6072038.1	ldh	21810	22757	948	MNKLSPKVCIVGCGNVGMRYAYSMIISGVAREIILVDYSRKKAEGEAMDLSHGAPFVSPVKIYAGDYPNTADSDLVVVTAGRGQKQGETRIDLVKGNAEIFKTIIPEIVKYSPNAIILVATNPVDILSYITYKISGKPSREIIGSGTVLDTARFRYLISKELNIDSRNIHASIFGEHGDSEFPVWSKAIIGDVFFKDYFENCYEECGEQKLKGIFEDVRDSAYKIIEKKGETSYGIGLALTKISKAILKDQNSVLPVSSLLENYYGISDLYLSVPAIVHKHGIRQVMKVAFAEDELKALQNSAAKIKEVIRASGF	L-lactate_dehydrogenase_(EC_1.1.1.27)	Belongs to the LDH MDH superfamily. LDH family	K00016	C
97	LE179_02675	MCA6085126.1	folK	98503	99039	537	MKETVYLSLGSNIGNRAENIISAFSFLQSSLFLNIKKISSFYETSPVGPSQKSFYNIVAEAQTDLKPDDLLLLIKQAEYILGRRKTIRWGPRVVDIDILFFGKKIIDKVNLTIPHKEVQNRLFVLVPLGEIAGNFVHPVLRRKIRTILYDKLLTLKCQKVKIIRINIAKRCLKNWNKW	2-amino-4-hydroxy-6-hydroxymethyldihydropteridine_pyrophosphokinase_(EC_2.7.6.3)	2-amino-4-hydroxy-6-hydroxymethyldihydropteridine diphosphokinase activity	K00950	H	Coenzyme metabolism	1_core	433.64	411.42	Fol_FolK_TGRD_RS01355	Fol	#N/A	97	LE169_05785	MCA6080374.1	folK	2073	2609	537	MKETVYLSLGSNIGNRAENIISAFSFLQSSLFLNIKKISSFYETSPVGPSQKSFYNIVTEAQTDLKPDDLLLLIKQAEYILGRRKTIRWGPRVVDIDILFFGKKIIDKVNLTIPHKEVQNRLFVLVPLDEIAGSFVHPVLRRKIRTILYDKLLTLKCQKVKIIRINIAKRCLKNWNKR	2-amino-4-hydroxy-6-hydroxymethyldihydropteridine_pyrophosphokinase_(EC_2.7.6.3)	2-amino-4-hydroxy-6-hydroxymethyldihydropteridine diphosphokinase activity	K00950	H	Coenzyme metabolism	1_core	298.28	294.49	Fol_FolK_TGRD_RS01355	Fol	#N/A	97	LE178_00240	MCA6071975.1	pckG	40343	42112	1770	MITPMELFIKKMQDLLQPGKVYRMDGSQEEAERLTNLAQESEVDGRIVLKKLNAQEYPNSYYHRSNPNDVARTEHLTFVCTPTKEQAGPNNNWLEPGAAKEKMMRLLKDAMKGRTMYVIPFVMGTPQSRYAKNCVQVTDSVYVALSMRVMSRVGKQAVERIGNSSDFFRGVHSIGDVNPDRRFIMHFPQENLVMSFGSGYGGNALLGKKCYSLRIGSYLGYQEGWLAEHMIIIGVQAPDGKVTYFLGAFPSACGKTNLALLEPVLKGYKVWTMGDDIAWVNVGEDGQLYAINPEAGFFGVAPGTGANTNPVMMKTLKNDKFFPTLFTNTAVDNSNNTPWWEGVSKEVPSDLTDWQGQKYDKNSSKPAAHPNSRFTVSIYNCPTLSSEYDNPRGVPISGI…	Phosphoenolpyruvate_carboxykinase_[GTP]_(EC_4.1.1.32)	Catalyzes the conversion of oxaloacetate (OAA) to phosphoenolpyruvate (PEP), the rate-limiting step in the metabolic pathway that produces glucose from lactate and other precursors derived from the citric acid cycle	K01596	H
98	LE179_02585	MCA6085109.1	folP	74063	75229	1167	MIIRKAIVSNFNDALKLVKNTGSAAVVHGLLAKNGVLNTIVIEKIDNRAANILKQEVISVGAAAAISENVSRFKKGVSDTVLFATINQTEKLINKLRLQPFGLKEIASKLDNTVSKKKVFKYGEEILDLSNPVVMGIVNMDPNSFSGDGLTDSDKALKQAIEFERFGARVIDMGAESSRPGVNLVDARTEIRRLLPALKKIRKSVKIPISVDTYKYETAKAALDEGADIVNDIFALRRGKERLAKLIADTKAGVILMHMKGIPKNMQMSPEYKNCTSEVYEFLAQRKEYAVGFGIKEERIAVDPGPGFGKTVKHNVELIKNIDVFSTLGAVVGAVSRKRFVKALAGEDKISFIAANFLAAFCGADIIRVHDVKETVNVLKIVEAFRRA	Dihydropteroate_synthase_(EC_2.5.1.15)	dihydropteroate synthase	K00796	H	Coenzyme metabolism	1_core	1041.51	988.14	Fol_FolP_TGRD_RS01425	Fol	#N/A	98	LE169_05910	MCA6080399.1	folP	2713	3879	1167	MIIRKAIVSNFNDALKLVKNTGSTAVVHGLLAKNGVLNTIVIEKIDNRAANILKQEVISVGAAAAISENVSRFKKGVSDTVLFATINQTEKLINRLRLQPFGLKEIASKLDNTVSKKKVFKYGEKILDLSNPVVMGIVNMDPNSFSGDGLTDSDKALKQAIEFERFGARVIDMGAESSRPGVNLVDARTEIRRLLPALKKIRKSVKIPISVDTYKYETAKAALDEGADIVNDIFALRRGKERLAKLIADTKAGVILMHMKGIPKNMQMSPEYKNCTSEVYEFLAQRKEYAVGFGIKEERIAIDPGPGFGKTVKHNVELIKNIDVFSTLGAVVGAVSRKRFVKALAGEDKISFIAANFLAAFCGADIIRVHDVKETVNVLKIVEAFRRA	Dihydropteroate_synthase_(EC_2.5.1.15)	dihydropteroate synthase	K00796	H	Coenzyme metabolism	1_core	488.01	481.81	Fol_FolP_TGRD_RS01425	Fol	#N/A	98	LE178_00245	MCA6071976.1	pfkA1	<1	1492	>1492	MGQKLSNISEVQVVRTKFKPILPEVLKGGVACVSPVKGKPTQSVADQSNVKKFFKNTYGLPIVTFKNGSNLSVKKKKPIKVAIVLSGGQAPGGHNVIAGLFDGLKKANKKNTLIGYLGGPLGILENKYKEINEKVLDEYRNTGGFDYIQSGRTKIEAYEQFCSTKDSLAICHVDALVVVGGDDSNTNAAMIAEYLKQENIDKCVIGIPKTIDGDLKNQYVEISFGFDTATKIYSELVGNICSDANSSRKYWHFVRLMGRSASHIALEVGFKTQPNIVLIGEEILAKKMTLTKVVESIVEVVVKRSKVGKNFGIILIPEGVIEFIPEMKELISAINDVLAENADTVIQLSSTEDKRDFVCGKLPKKLSDLMAGLPSGIASQLILDRDPHGNVAVSLIETE…	Pyrophosphate-dependent_fructose_6-phosphate-1-kinase_(EC_2.7.1.90)	Catalyzes the phosphorylation of D-fructose 6-phosphate, the first committing step of glycolysis. Uses inorganic phosphate (PPi) as phosphoryl donor instead of ATP like common ATP-dependent phosphofructokinases (ATP-PFKs), which renders the reaction reversible, and can thus function both in glycolysis and gluconeogenesis. Consistently, PPi-PFK can replace the enzymes of both the forward (ATP-PFK)…	K00895	F
99	LE179_05200	MCA6085613.1	metF	33220	34077	858	MKFKEKLKSDKFLITAELYPPKGVDTSSFFRRAACLSGLDAVNVTDNQRASMRAGSLAMSKILIDHAIEPILQLTVRDRNRIALQSELLSANILGVENVLILGGDHPSLGENREAKAVYDLDTLQLIKTARLLETGVDLAGKKLRGNPKFCVGAVVNPSAQPSDLQALMLEKKAKAGTEFFQTQAIFDAEIYKNFFDKVKHLKVKILPGIILIKSLEFMQFLQSLSGINIPIETQDRINFASNPLAEGIKICSEMIKKFRSFADGVHIMAIGTEEYIPEIIKNSL	5_10-methylenetetrahydrofolate_reductase_(EC_1.5.1.20)	Methylenetetrahydrofolate reductase	K00297	C	Energy production and conversion	1_core	244.93	232.37	Fol_MetF_TGRD_RS05115	Fol	#N/A	99	LE169_04540	MCA6080139.1	metF	20864	21721	858	MKFKEKLKSDKFLITAELYPPKGVDTSSFFRRAACLSGLDAVNVTDNQRASMRAGSLAMSKILIDHAIEPILQLTVRDRNRIALQSELLSANILGVENVLILGGDHPSLGENREAKAVYDLDTLQLIKTARLLETGVDLAGKKLRGNPKFCVGAVVNPSAQPSDLQALMLEKKAKAGTEFFQTQAIFDVEIYKNFFDKVKHLKVKILPGIILIKSFEFMQFLQSLSGINIPIETQDRINFASNPLAEGIKICSEMIKKFRSFADGVHIMAIGTEEYIPEIIKNSL	510-methylenetetrahydrofolate_reductase_(EC_1.5.1.20)	Methylenetetrahydrofolate reductase	K00297	C	Energy production and conversion	1_core	380.28	375.45	Fol_MetF_TGRD_RS05115	Fol	#N/A	99	LE178_00835	MCA6072087.1	pfkA2	4266	5228	963	MAKRVGIITSGGDAPGMNAAVRAVTRHGIFLGYQIIGINRGFKGFLNGEFINLTSRSVSGIINVGGTILHTGRCPETKTRTGMSKAVKAINELDLGGLIIIGGDGSLAAGYALSKQGVKVINIAASIDNDIYGTDETIGYDTALNTAVEAIDKIRDTATSHDRIFIVEIMGRKHGFLTADVGLAAGCEFIVVPEMKVDINRLAAELKKGKERGKTSEIIAFAEGCGSSAEFGKKIEKLTDLEVRVSTLGYIQRGGRPTARTRILASRFGHYAMDLFHNGKANVLVGITDGALSAMPIHQAIKHEKKFDGQTFEVLRTLSV	6-phosphofructokinase_(EC_2.7.1.11)	Catalyzes the phosphorylation of D-fructose 6-phosphate to fructose 1,6-bisphosphate by ATP, the first committing step of glycolysis	K00850	G
100	LE179_00995	MCA6084810.1	ygfA	208929	209522	594	MNDCLELEKRKVRYKFLAIRNGVGPALAAAYSADIFVEIKKLSLYRKAKTVMFYLSSGSEVVTDFMVNSALDNGKTVVVPAIENSENRKMYAVKISRLEDACQSVCGIRQPGISPRDIVEKGDVDLVFVPGIAFDARGYRTGYGKGYYDRWLKSVPLEKTVGLAYDFQITDKLPTEEYDIPVGVIITEKRIMQIEGI	5-formyltetrahydrofolate_cyclo-ligase_(EC_6.3.3.2)	Belongs to the 5-formyltetrahydrofolate cyclo-ligase family	K01934	H	Coenzyme metabolism	1_core	898.8	852.74	Fol_YgfA_TGRD_RS02230	Fol	#N/A	100	LE169_01025	MCA6079466.1	ygfA	220395	220988	594	MNDCLELEKRKVRYKFLAIRNGVEPALAAAYSADIFVEIKKLSLYRKAKTVMFYLSSGSEVVTDFMVNSALDNGKTVVVPAIENSENRKMYAVKISRLEDACQSVCGIRQPGISPRDIVEKGDVDLVFVPGIAFDARGYRTGYGKGYYDRWLKSVPLEKTVGLAYDFQITDKLPTEEYDIPVGVIITEKRIMQIEGI	5-formyltetrahydrofolate_cyclo-ligase_(EC_6.3.3.2)	Belongs to the 5-formyltetrahydrofolate cyclo-ligase family	K01934	H	Coenzyme metabolism	1_core	8678.92	8568.62	Fol_YgfA_TGRD_RS02230	Fol	#N/A	100	LE178_02965	MCA6072483.1	pgi	14248	15891	1644	MSKFELKNTLQWQNLEKNYKEVKKNHLRDLFKGENRFNDFSIHDNNIGITFDYSKNVITSDTFKFLMDFAKAANINEYAKKMFSGEKINWTEKRAVLHIALRNRSNASIYVDGKDVMSEINAVLAKMEKFSNDLRSGKWRGVTGKKITDVVNIGIGGSDLGSRMVCEALEYYADGPNVYFISNIDGADIYEVLKKLNPETTLFIVASKTFTTLETITNALTARNWLADKFGDKAVANHFVALSTNTKKVVEFGIDEKNMFEFWDFVGGRYSLWSAIGLSIACYVGFDKFLELLDGAHYIDNHFLNTSYEKNIPIIMAVLGIWYNNFFNASTHAVLPYSQYLRRFPAYLQQCDMESNGKTIDVEGNRVDYETGPIIWGEPGTNGQHSFYQLIHQGTKFIP…	Glucose-6-phosphate_isomerase_(EC_5.3.1.9)	Belongs to the GPI family	K01810	G
101	LE179_01905	MCA6084981.1	glnN	116126	118222	2097	MRLVHDYYAELVFTKKIMEQKLSKNIYKKLVAASENLEPLDQSIAGEVAHAMKEWSLENGATHFTHWFQPQRGGTAQKHDSFIDYGEGGEIIERFSASQLVQSEPDASSFPSGGIRSTFEARGYTAWDPTSPVFLLEAGKTKTLVIPSVFLSWTGEVLDLKTPLLRSLIALNEKVINLQKLLGNENAKRIKVFAGIEQEYFLLSKKAVKSRPDITVTGRTLFGGKPAKGQQMEDHYFGNIKGNILKFMEDVDYELYRKGIPVKTRHNEVAPNQFELAPLHQEENLAIDNNLQIMEILGKVADEHNMVALLHEKPFAGVNGSGKHFNWSIGDNTGTNYFEPSKSPLKNISFLLAVCAVLLGVKKFGGILRASVADAGNDYRLGANEAPPAIMSIYLGEFV…	Glutamine_synthetase_type_III_GlnN_(EC_6.3.1.2)	Glutamine synthetase type III N terminal	K01915	E	Amino Acid metabolis and transport	1_core	1305.48	1238.57	Glu_Gln_GlnN_Epro_RS03610	Glu	#N/A	101	LE169_02945	MCA6079834.1	glnN	26287	28383	2097	MRLVHDYYAELVFTKKIMEQKLSKNIYKKLVAASENLEPLDQSIAGEVAHAMKEWSLENGATHFTHWFQPQRGGTAQKHDSFIDYGEGGEIIERFSASQLVQSEPDASSFPSGGIRSTFEARGYTAWDPTSPVFLLEAGKTKTLVIPSVFLSWTGEVLDLKTPLLRSLIALNEKVINLQKLLGNENAKRIKVFAGIEQEYFLLSKKAVKSRPDITVAGRTLFGGKPAKGQQMEDHYFGNIKGNILKFMEDVDYELYRKGIPVKTRHNEVAPNQFELAPLHQEENLAIDNNLQIMEILGKVADEHNMVALLHEKPFAGVNGSGKHFNWSIGDNTGTNYFEPSKSPLKNISFLLAVCAVLLGVKKFGGILRASVADAGNDYRLGANEAPPAIMSVYLGEFV…	Glutamine_synthetase_type_III_GlnN_(EC_6.3.1.2)	Glutamine synthetase type III N terminal	K01915	E	Amino Acid metabolis and transport	1_core	19466.4	19219	Glu_Gln_GlnN_Epro_RS03610	Glu	#N/A	101	LE178_03285	MCA6072543.1	pgk	12418	13668	1251	MKKTLADINVKGKKILVRVDYNVPLNASLQITDDKRIAATLPTIKYLLKKNAAIILMSHLGRPKGKVVSEMSLKTVSVCLSELLGKPVKFVGGDCISAESKRVAADLKSGEILLLENLRFHPEEEGKNVAGEKDKTSMNAFAKELASMGEVFVQDAFGTVHRAHASTAGIVKYVKDAAVGFLVEKELKFLGETIEKPVRPFLAILGGAKVSDKINVIENLLNKVDAILIGGAMAYTFLKSQGVSTGTSLVENDKLELADELLKKAKEKKVDFLLPVDHMITNKVDFVNKQVPSSADVKATVDEAISEGYMGVDVGPQSIEKFSEVVKSSKTIVWNGPLGIFEIDEFSKGTIKIAELVAEATDDGAISVVGGGDSVSAVKKAGVDKEISHISTGGGASLE…	Phosphoglycerate_kinase_(EC_2.7.2.3)	Belongs to the phosphoglycerate kinase family	K00927	F
102	LE179_02915	MCA6085171.1	gltB1	149398	150903	1506	MSLDFNSPAFEVIRNEKKCIQCKVCVRQCSNKVHSYDDEDNVICSDDIKCVNCHRCVVLCPTRALVIKKYPLEFRENANWTGAVLDEIYKQSQTGGVLLSSMGNPKSFPIYWDKMLLNASQVTNPSIDPLREPMETKVMIGRKPEKLGFDAKGKLLTKMPPQVELSVPIMFSAMSYGSISRNAHESLAKAATELGICYNTGEGGLNRDFYKYGKNTIVQVASGRFGVHKEYLNAGAAIEIKIGQGAKPGIGGHLPGRKVGEDVSATRMIPVGSDAISPAPHHDIYSIEDLRQLIFSLKEATNYGKPVFVKIAAVHNSAAIASGIVRAGADAIVIDGFRGGTGAAPTRVRDNVGIPIELALAAIDQRLREEEIRNEVSLIIAGSIRNSADVVKAVALGAD…	Glutamate_synthase_[NADPH]_large_chain_(EC_1.4.1.13)	glutamate synthase	K00265	E	Amino Acid metabolis and transport	1_core	4359.68	4136.25	Glu_Gln_GltB1_Epro_RS01880	Glu	Firmicutes	102	LE169_03755	MCA6079988.1	gltB1	48341	49846	1506	MSLDFNSPAFEVIRNEKKCIQCKVCVRQCSNKVHSYDDEDNVIYSDDIKCVNCHRCVVLCPTRALVIKKYPLEFRENANWTGAVLDEIYKQSQTGGVLLSSMGNPKSFPIYWDKMLLNASQVTNPSIDPLREPMETKVMIGRKPEKLEFDAKGKLLTKMPPQVELSVPIMFSAMSYGSISRNAHESLAKAATELGICYNTGEGGLNRDFYKYGKNTIVQVASGRFGVHKEYLNAGAAIEIKIGQGAKPGIGGHLPGRKVGEDVSATRMIPVGSDAISPAPHHDIYSIEDLRQLIFSLKEATNYGKPVFVKIAAVHNSAAIASGIVRAGADAIVIDGFRGGTGAAPTRVRDNVGIPIELALAAIDQRLREEEIRNEVSLIIAGSIRNSADVVKAVALGAD…	Glutamate_synthase_[NADPH]_large_chain_(EC_1.4.1.13)	glutamate synthase	K00265	E	Amino Acid metabolis and transport	1_core	2001.11	1975.68	Glu_Gln_GltB1_Epro_RS01880	Glu	Firmicutes	102	LE178_04870	MCA6072850.1	pgm	312	1736	1425	MIRFGTSGWRGIIAEDFTYNNVAIVTQAIANLINEKYKKSSASVIVGYDTRFMSEDFAKTSTEVLAGNGIRALLCKRATPTPVIAYDIVHSKFVGGINFTASHNSYKYNGLKYSSGWGGPALPETTQKIEEYCASIQSKDIKSVPFECGIKSKLIEMHNPRTAYIKKIKELVNFKALKKSKIKIAVDVLHGTGSDYLDALLDDAGIQNVTINKNRDTMFGGGAPEPSEKNLTALVHLVKQESYKLGFSTDGDADRFGIIDSDGTFITPNQVILVLLYHLNKTRGWTGIAARSVMTTHFIDKLAAKIGVDVVETPVGFKHIGDIMVNNPDKFIIGGEESGGLTIRGHIPEKDGILACLLMAEVVAMSKKTIADLLRDIKKLTGEVVTSRFNFYLPSETMD…	hypothetical_protein	phosphoglucomutase phosphomannomutase alpha beta alpha domain I	K01835	G
103	LE179_02920	MCA6085172.1	gltB2	150900	151991	1092	MLKEGELRIPSGCAISGIIDKESKRFCGEEIIKSIALMHDRSNGLGGGFAAYGIYPQYKDLYALHIFYDNLSVKMQTEDFISKYFEIESAGTIPTRSVPSVKNKPLIWRYFVHPKNYTVTGDIIDDDEFTSRYVIKINKEFKGVYIFSSGKNMGTFKGVGYPEDIGEFFMLDTYEAYMWTAHGRFPTNTPGWWGGAHPFTMLNWSVIHNGEISSYDANRRFVEMYGYKCTLQTDTEVITYLFDLLVRKHNIPIEKAIKVVAAPFWDDIERESKELQNELKSIRSVYASALINGPFSIILGYEKGMIALNDRIKLRSLVAAEKGNRTYVASEESAIRIICDSPDRVWSPKGGEPVIALLEGEQK	Glutamine_amidotransferase_class-II	PFAM Glutamine amidotransferase, class-II	1TQX1	E	Amino Acid metabolis and transport	1_core	4675.83	4564.49	Glu_Gln_GltB2_Epro_RS01875	Glu	Firmicutes	103	LE169_03760	MCA6079989.1	gltB2	49843	50934	1092	MLKEGELRIPSGCAISGIIDKESKRFCGEEIIKSIALMHDRSNGLGGGFAAYGIYPQYKDLYALHIFYDNLSVKMQTEDFISKYFEIESAGTIPTRSVPSVKNKPLIWRYFVHPKNYTVKGDIIDDDEFTSRYVIKINKEFKGVYIFSSGKNMGTFKGVGYPEDIGEFFMLDTYEAYMWTAHGRFPTNTPGWWGGAHPFTMLNWSVIHNGEISSYDANRRFVEMYGYKCTLQTDTEVITYLFDLLVRKHNIPIEKAIKVVAAPFWDDIERESKELQNELKSIRSVYASALINGPFSIILGYEKGMIALNDRIKLRSLVAAEKGNRTYVASEESAIRIICDSPDRVWSPKGGEPVIALLEGEQK	Glutamine_amidotransferase_class-II	PFAM Glutamine amidotransferase, class-II	1TQX1	E	Amino Acid metabolis and transport	1_core	9648.35	9525.72	Glu_Gln_GltB2_Epro_RS01875	Glu	Firmicutes	103	LE178_04285	MCA6072736.1	pkyF	8290	9321	1032	MTKTGIVCTMGPSIRSPQTLKNLSDNGMSIVRLNFSHGTFKEYEKDIALVRMLNKKYKKNVKILADLEGHRIRVGKIAGGKVELKKKQKLILTNKEVVGNNKKVSIDYRNSLTDIKRGMIVFIEDGNLILKVLSSKKDEIITEVQMDYFLKTHKGVNVPEAKLNFELLEEKDRNAMLFALKNDVDFVANSFVRDAADMQPLVDILKEQKNKKCKLVAKIEDRSGIDHLAEILDVVDGIMVARGDLGISIPVWEGPMFQKYIIRKCKEHKKFAITATQMLESMIDNPVPTRAEVSDIANAVLDGTNYTMLSAETSVGHYPEKAVAMMWNVIKFTEENKSKFSIK	Pyruvate_kinase_(EC_2.7.1.40)	Pyruvate kinase	K00873	G
104	LE179_02900	MCA6085168.1	gltB3	146746	147483	738	MKTIDALNVYYRDLNSSIDEVVKTDKTINLKNVFGQRYIGRGLPEEVKLKIYGTPGNDMAAYMDGAELEIFGNGQDAVGNTMNCGRVIVHGSCGDTLGYAMRGGEIYVEGDVGYRVGIHMKEYKEMKPIIVAGGKAGEFLGEYMAGGAIILLGLNLSKGENITGRFCGTGMHGGVIYLNGNEDKYKFGKEAVKVDITNEDILFLKKHIDFYEKTFQKDLNHLKLESFSKYAAVNKNPYSNMYCTY	Glutamate_synthase_alpha_subunit_domain_protein	PFAM glutamate synthase alpha subunit	1TQEB	E	Amino Acid metabolis and transport	1_core	307.84	401.59	Glu_Gln_GltB3_Epro_RS01895	Glu	#N/A	104	LE169_03740	MCA6079985.1	gltB3	45689	46426	738	MKTIDALNVYYRDLNSSIDEVVKTDKTINLKNVFGQRYIGRGLPENVKLKIYGTPGNDMAAYMDGAELEIFGNGQDAVGNTMNCGRVIVHGSCGDTLGYAMRGGEIYVEGDVGYRVGIHMKEYKEMKPIIVAGGKAGEFLGEYMAGGAIILLGLNLSKGENITGRFCGTGMHGGVIYLNGNEDKYKFGKEAVKVDITNEDILFLKKHIGFYEKTFQKDLNHLKLESFSKYAAVNKNPYSNMYCTY	Glutamate_synthase_alpha_subunit_domain_protein	PFAM glutamate synthase alpha subunit	1TQEB	E	Amino Acid metabolis and transport	1_core	1077.16	1063.47	Glu_Gln_GltB3_Epro_RS01895	Glu	#N/A	104	LE178_02570	MCA6072414.1	pta	12650	13651	1002	MGIREHILDLAKRVKGKVILPESFDERVLKAAQMLTKNGIASVVMPSENIKEVEKIASEADIDLSGIEIISMDISLLDESKIKEFVDARAKKGTIERDALDLLKHPLYFSMMYLKSGKCDACVSGAVYDTADVLRASFYIIGTAAGIKVVSSYFLMIPPENHPIIKEPIMFADCAVNPDPNALGLKDIAISTVGNFKKLFPGKKANVSMLSFSTKGSADSKVLAKVIEATNIAKTYFAGQSNVNVDGELQFDASVVPSVGKRKAPGSAVAGNANILVFPDLNAGNIGYKIAERFGGFQALGPIIQGLALPVSDLSRGSSAEDIYLIAAIMLLK	Phosphate_acetyltransferase_(EC_2.3.1.8)	phosphate acetyltransferase	K00029	C
105	LE179_00875	MCA6084786.1	gltD	190306	191250	945	MSRKIKMPERDPEIRKRDFKQVNTGYTRDEMLKEAGRCLQCKKPTCIGGCPVEIDIPGFIKHLAGNDTARALKVLKQKNNLSAVCGRVCPQENQCEKLCILAKKGESVCIGNLERYAADVAIENSDDKMATEKNGIKVAVVGSGPAGLACSGDLLKMGYDVSVYESLHNSGGVLRYGIPEFRLPKEVLDREIDNLKKLGMRIVLNTLIGRTKTIKELFDDRYKAVFIAVGAGLPVFPGITGENLNHVYCSNEFLVRVNLMRSYDFPDYDTPVYKGKSVVVVGGGNTAMDSARTALRLGYFGFRTASKSYFATAY	NADH-dependent_reduced_ferredoxin:NADP+_oxidoreductase_subunit_B	PFAM FAD-dependent pyridine nucleotide-disulphide oxidoreductase	K00266	C	Energy production and conversion	1_core	2920.97	3170.42	Glu_Gln_GltD_Epro_RS01270	Glu	#N/A	105	LE169_00905	MCA6079442.1	gltD	199106	200476	1371	MSRKIKMPERDPEIRKRDFKQVNTGYTRDEMLKEAGRCLQCKKPTCIGGCPVEIDIPGFIKHLAGNDTARALKVLKQKNNLSAVCGRVCPQENQCEKLCILAKKGESVCIGNLERYAADVAIENSDDKMATEKNGIKVAVVGSGPAGLACSGDLLKMGYDVSVYESLHNSGGVLRYGIPEFRLPKEVLDREIDNLKKLGMRIVLNTLIGRTKTIKELFDDRYKAVFIAVGAGLPVFPGITGENLNHVYCSNEFLVRVNLMRSYDFPDYDTPVYKGKSVVVVGGGNTAMDSARTALRLGAGSVKLIYRRTEKEMPARKEEWLHAKEEGIEFITLTNPIKFIGDEKKFVKAVECVKMELGDYDDSGRRRPQEVKGSNYTIEADAVILALGLHPNPILPLLT…	NADH-dependent_reduced_ferredoxin:NADP+_oxidoreductase_subunit_B	glutamate synthase (NADPH)	K00266	C	Energy production and conversion	1_core	11687.5	11538.9	Glu_Gln_GltD_Epro_RS01270	Glu	#N/A	105	LE178_05230	MCA6072917.1	tpiA	2325	3077	753	MRKPLMAGNWKMNKTISEAVSVIKALKSAFADVEDVEILLCPTFTTLYAVSNEVKGSNINIGAQNLFWETKGAFTGEISPAMVKDAGCSYVLVGHSERRQYFGETDETVNKKTKAALVNGLGPVVCIGETLKEREGGVTFKVIEKQIRGGLAGLVTEQAALVVIAYEPVWAIGTGKTATPDQAQEVHAFIRKVYAQMYKDAVDKIRILYGGSVNSGNVSDLMKKPDIDGGLVGGASLEAESFIKLVKYFK	Triosephosphate_isomerase_(EC_5.3.1.1)	Involved in the gluconeogenesis. Catalyzes stereospecifically the conversion of dihydroxyacetone phosphate (DHAP) to D-glyceraldehyde-3-phosphate (G3P)	K01803	G
106	LE179_00965	MCA6084804.1	ackA	203409	204632	1224	MKVLVVNCGSSSTKYTLFEMESEKKIAWGIVECIGLSEAYYKRQTSGAKEKKTSIKVTNHTEAVELIIKDLLDKKTGSIANIDEIAVVGHRIVHGGDKFSKSVLVTKEVKKGLKECFSIAPLHTPAHYAGILAVEKMLPGIPSVLVFDTAFHQTMPDYAYMYALPYEYYEKHHIRKYGFHGTSHNYVSQRAAAMLRKPLSELKLITAHLGNGSSITAIEKGKVIDTSMGFTPLQGVMMGTRCGDIDPAIIAYIIKKYPQYKNDDDLNTLMNKESGLLGISGLSGDMRTTIKASAEGNKKAKLAFEMLCYSIKKYISAYCGILNGIDGLVFTAGIGENSTAVREKICANLHALGIEMDAKKNNEPSVEERFVSTANSKVKIMIIPTNEELMIARESKVCL…	Acetate_kinase_(EC_2.7.2.1)	Catalyzes the formation of acetyl phosphate from acetate and ATP. Can also catalyze the reverse reaction	K00925	F	Nucleotide metabolism and transport	1_core	32.48	30.82	Glyc_Gneo_Ferm_AckA_TGRD_RS02210	Gly	#N/A	106	LE169_00965	MCA6079454.1	ackA	210399	211622	1224	MKVLVVNCGSSSTKYTLFEMESEKKIAWGIVECIGLSEAYYKRQTSDAKEKKTSIKVTNHTEAVELIIEDLLDKKTGSIANIDEIAVVGHRIVHGGDKFSKSVLVTKEVKKGLKECFSIAPLHTPAHYAGILAVEKMLPGIPSVLVFDTAFHQTMPDYAYMYALPYEYYEKHHIRKYGFHGTSHNYVSQRAAAMLRKSLSELKLITAHLGNGSSITAIEKGKVIDTSMGFTPLQGVMMGTRCGDIDPAIIAYIIKKYPRYKNDDDLNTLMNKESGLLGISGLSGDMRTTIKASAEGNKKAKLAFEMLCYSIKKYISAYCGILNGIDGLVFTAGIGENSMAVREKICANLHALGIEMDAKKNNEPSVEERFVSTANSKVKIMIIPTNEELMIARESKVCL…	Acetate_kinase_(EC_2.7.2.1)	Catalyzes the formation of acetyl phosphate from acetate and ATP. Can also catalyze the reverse reaction	K00925	F	Nucleotide metabolism and transport	1_core	5554.38	5483.79	Glyc_Gneo_Ferm_AckA_TGRD_RS02210	Gly	#N/A	106	LE178_05535	MCA6072975.1	ydbK	4166	5371	1206	MIKTVYSKGELVAKTGNEVMAEAMRQIEPDVVAAYPITPATEIVQIFSQFVADGIVKSEYIAVESEHSAMSATIAASAAGARAMTGTSSQGLCLMWEMLYIASGLRLPIVMAEVNRAISAPINIHGDQSDTMGARDSGWIQIYSENSQEAYDNMIQATRIAEKAKLPTMVTTDGFIISHCMEVVELYPDADVKAFVGEYKPERYLLDTKKPYTLGSIDLQDYYFEHRYQLAQAMRDSKDTILKVAKDFEKTFGRRYDLYEKYMLDDAEIAIVVIGSTAGTAKVVVQELREKGIKAGLVKIRVFRPFPADQLAKDLAHVKAVAVMDRADSCSGAYAPLCSDVVSSLFMAGVITPKVVNYVYGLGGREINTGHISDVYKTLGKIASGAEESSTQVEYINVR…	Pyruvate:ferredoxin_oxidoreductase_alpha_subunit_(EC_1.2.7.1)	PFAM Pyruvate flavodoxin ferredoxin oxidoreductase	K00169	C
107	LE179_03490	MCA6085284.1	acs	102952	104610	1659	MLIDKYVKTHYKSYEDFIKNCKIRVPKNFNFAFDVVDEIAYTSPDKKAMVWCNPEGEEKILTFNDIKRESNRAANFLKSLGIKKGDAVMLMLKRHYEYWYCAIALHKLGALMIPATHLLTVKDIKYRVKVANIKMIIAAADKRITDAVDEAKKDLPELETVVSVKGCLKGWVEYYKEIEKFPDDFKRPSGSEAININDKSLLYFTSGTTGMPKMVCHDFSYPLGHIITARFWQNLDAESLHLTVADTGWAKAAWGKIYGQWLCEACIFTYDYERFNTEDLLEKIAKYGVTSFCAPPTIYRHIIKEDISKHDLSRLKYAETAGEPLNPEVFYQFKKMTGLEIKEGFGQTETVVFAATFPWMEVKPGSVGKPSAGWRINIVDGENNSCDTGQEGRLVIRTD…	Acetyl-CoA_synthetase_(EC_6.2.1.1)	PFAM AMP-dependent synthetase and ligase	K01895	I	Lipid metabolism	5_other	229.38	217.62	Glyc_Gneo_Ferm_Acs_Epro_RS06530	Gly	Firmicutes	107	LE169_02190	MCA6079695.1	acs	102893	104551	1659	MLIDKYVKTHYKSYEDFIKNCKIRVPKNFNFAFDVVDEIAYTSPDKKAMVWCNPEGEEKILTFNDIKRESNRAANFFKSLGIKKGDAVMLMLKRHYEYWYCAIALHKLGALMIPATHLLTVKDIKYRVKVANIKMIIAAADKRITDAVDEAKKDLPELETVVSVKGCLKGWVEYYKEIEKFPDDFKRPSGSEAINVNDKSLLYFTSGTTGMPKMVCHDFSYPLGHIITARFWQNLDAESLHLTVADTGWAKAAWGKIYGQWLCEACIFTYDYERFNTEDLLEKIAKYGVTSFCAPPTIYRHIIKEDISKHDLSRLKYAETAGEPLNPEVFYQFKKMTGLEIKEGFGQTETVVFAATFPWMEVKPGSVGKPSAGWRINIVDGENNSCDTGQEGRLVIRTD…	Acetyl-CoA_synthetase_(EC_6.2.1.1)	PFAM AMP-dependent synthetase and ligase	K01895	I	Lipid metabolism	5_other	475.6	469.55	Glyc_Gneo_Ferm_Acs_Epro_RS06530	Gly	Firmicutes	107	LE178_00565	MCA6072037.1	nadA	20604	21527	924	MNEKLNKLKKERNAIILAHIYQSPEIHDIADFVGDSLELSRKAAQTDADVIVFCGVHFMAETASILSPDKKVLLPDLNAGCPMADMITSKQLKEWKSQYKNPVVVTYVNTSVAVKAESDICCTSSNAINVVKNIVAGKNAKDMDILFVPDRNLGNYIQTTSGIKMNIWTGFCPTHHNFILPEYVLEAKEYHPNAEILVHPECRPEVVSLADRVMSTGVMCRYVAKSSEKDFIIGTETGILYKLRKDNPGKNFYPVTTLAECPNMKKITLAKVLDVLTSMKNTISVLDDVRQKAYLPIHKMLQIAAQS	Quinolinate_synthetase_(EC_2.5.1.72)	Catalyzes the condensation of iminoaspartate with dihydroxyacetone phosphate to form quinolinate	K03517	H
108	LE179_04850	MCA6085544.1	adhE	132708	135350	2643	MSETKTEGIETSEKDVGSTTLIDSLETLNVLIDRVKKAQEIYSTFNQEQVDAIFKAAAIAANRARIPLAKMAVEETGMGIVEDKVIKNHFASEYIYNKHKNAKTCGIISEDKANGIKVFAEPVGVIAGIIPTTNPTSTAIFKALIALKTRNAVIFSPHPKAKKSTVAAAKIVLDAAIKAGAPADIIGWIDVPSLELTNLLMTHKDIATILATGGPRMVKAAYSSGKPALGVGAGNTPAIIDETADIKMAVSSILMSKTFDNGVVCSSEQSIIIVKDVYDEVVKELKFRGAYILNEQEKEKIAKIIIIKGNLNAAVVGQSAYKIACMAGVEVPLDAKVLAGEVSEISLEEEFAQEKLSPVIAIYKAGSFEDALDKAYRLVELGGAGHTSVLYTDERKQTR…	Acetaldehyde_dehydrogenase_(EC_1.2.1.10)_/_Alcohol_dehydrogenase_(EC_1.1.1.1)	alcohol dehydrogenase	K04072	C	Energy production and conversion	5_other	1779.32	5453.81	Glyc_Gneo_Ferm_AdhE_TGRD_RS04285	Gly	Candidatus Adamsella avium	108	LE169_01555	MCA6079571.1	adhE	99127	101769	2643	MSETKTEGIETSEKDVGSTALIDSLETLNVLIDRVKKAQEIYSTFNQEQVDAIFKAAAIAANRARIPLAKMAVEETGMGIVEDKVIKNHFASEYIYNKHKNAKTCGIISEDKANGIKVFAEPVGVIAGIIPTTNPTSTAIFKALIALKTRNAVIFSPHPKAKKSTVAAAKIVLNAAIKAGAPADIIGWIDVPSLELTNLLMTHKDIATILATGGPRMVKAAYSSGKPALGVGAGNTPAIIDETADIKMAVSSILMSKTFDNGVVCSSEQSIIIVKDVYDEVVKELKFRGAYILNEQEKEKIAKIIIIKGNLNAAVVGQSAYKIACMAGVGVPLDAKVLAGEVSEISLEEEFAQEKLSPVIAIYKAGSFEDALDKAYRLVELGGAGHTSVLYTDERKQTR…	Acetaldehyde_dehydrogenase_(EC_1.2.1.10)/_Alcohol_dehydrogenase_(EC_1.1.1.1)	alcohol dehydrogenase	K04072	C	Energy production and conversion	5_other	1759.75	1737.39	Glyc_Gneo_Ferm_AdhE_TGRD_RS04285	Gly	Candidatus Adamsella avium	108	LE178_00265	MCA6071980.1	nadB	5264	6832	1569	MIKSDYLIIGSGIAGLSLALKASKCGSISLVTKRKMFDSSTGRAQGGVACVMDKSDSFEEHIHDTIVSGAGLCDKKMVEKMVVEAPERIKELTWFGVKFTKRDDSNSRFDLGMEGGHSKRRILHAGDVTGNEIEQVLISNISKHENVTVYENCSAIDLILDGNKVCRGAYVFDNENNKIEIFQAKIIVLATGGSGKTYLYTSNPDVATGDGVAMAYRAGADISNMEFVQFHPTCLYNSEAKSFLISEAVRGEGAVLRLKNGEPFMDKYSPQKELAPRDIVARAIDSELKSRRENFVYLDITSKSRGFLMKRFPNIYAKCLEYGMDMAKDMIPVVPAAHFFCGGVAIDENGKTGVDNLYAVGETACSGVHGANRLASNSLLEGIVYADRVYKDSLQFLKK…	L-aspartate_oxidase_(EC_1.4.3.16)	Catalyzes the oxidation of L-aspartate to iminoaspartate	K00244	H
109	LE179_04595	MCA6085494.1	eno	78290	79594	1305	MAKVVKITGREIIDSRGNPTVEVDVKLEDGTLGRAAVPSGASTGSREALELRDGDKRRFGGKGVLKAVSNINNIIAPKLTGFEITKQQDIDDVMMKLDGTDFKSNLGANAILGVSLACAKAGSNSNKLPVYEYVREIYNIKSDKYILPVPLMNIINGGEHADNNVDLQEFMIAPVSAPNFREALRMGCEVFHSLRKVLNEKGYATGVGDEGGFAPNLKSNAQALEVICEAVKAAGYEIGKDIVFALDVAASELYENNKYTLEGEVKDKVKTSKDMISFYAGLLEKYPVISIEDGLSESDWDGWKVLTEELKSKLQLVGDDLFVTNTKIFKDGIDKGIANSILIKVNQIGSLSETVAAVQMAYKAGYTAIMSHRSGETEDNIIADLAVALNTGQIKTGSA…	Enolase_(EC_4.2.1.11)	Enolase, C-terminal TIM barrel domain	K01689	G	Carbohydrate metabolism and transport	1_core	1545.04	1465.86	Glyc_Gneo_Ferm_Eno_TGRD_RS04545	Gly	#N/A	109	LE169_01310	MCA6079523.1	eno	45073	46377	1305	MAKVVKITGREIIDSRGNPTVEVDVKLEDGTLGRAAVPSGASTGSREALELRDGDKRRFGGKGVLKAVSNINNIIAPKLTGFEITKQQDIDDVMMKLDGTDFKSNLGANAILGVSLACAKAGSNSNKLPVYEYVREIYNIKSDKYILPVPLMNIINGGEHADNNVDLQEFMIAPVSAPNFREALRMGCEVFHSLRKVLNEKGYATGVGDEGGFAPNLKSNAQALEVICEAVKAAGYEIGKDIVFALDVAASELYENNKYTLEGEVKDKVKTSKDMISFYAGLLEKYPVISIEDGLSESDWDGWKVLTEELKSKLQLVGDDLFVTNTKIFKDGIDKGIANSILIKVNQIGSLSETVAAVQMAYKAGYTAIMSHRSGETEDNIIADLAVALNTGQIKTGSA…	Enolase_(EC_4.2.1.11)	Enolase, C-terminal TIM barrel domain	K01689	G	Carbohydrate metabolism and transport	1_core	1109.21	1095.11	Glyc_Gneo_Ferm_Eno_TGRD_RS04545	Gly	#N/A	109	LE178_00375	MCA6072001.1	nadC	24941	25798	858	MKIINGITETLINLALEEDGVFSDITTKEFVPKCKYARATLIANNSGILCGTDLFVKVFKAIDKRCKVSLKMKDCSKLKRGDKILEITGPARAILSGERTALNFLQHMSGIATITNQFVQSVSNGKTKIYDTRKTIPGYRRLAKYAVNCGGGTNHRMGLYDMVLIKDNHLKLTKDIIAKIAEFRKRYKDTPVEVECENTKEVNWALAAKADIIMLDNTSLKNTKQMIDIIRKSSTKQYKPEIEISGGITPKTAKEFSKLDVDRISVGMITHSSQALDITLEVTIK	Quinolinate_phosphoribosyltransferase_[decarboxylating]_(EC_2.4.2.19)	Belongs to the NadC ModD family	K00278	H
110	LE179_00665	MCA6084744.1	fbaA	149477	150472	996	MALVSGKQILDEARKKGYGVGAYNVNNMEQIQAIMAAAKETQSPVIIQASRGALKYSNFTYLGYLMKAAVIENPDIPVAMHLDHGNSLESAIRAIELGFSSVMIDGSLMEDGKTASTYDYNVQVTRSVVKYAHERGVSVEAEIGTLGGIEDGVGSGKIHLTDPEEAKKFVDETDVDSLAIAIGTSHGAYKFKGSANLAFDVLKKIRTLIDIPIVLHGASSVPKELTDEVNKYGGKMPGATGVPMSNLQEAIKLGVSKINVDTDGRLAITAAIRKVFVETPEKFDPRDYLGPARTALTDLIITKMKDFGTAGHAKDYVPKSLEDMKKFYTSK	Fructose-bisphosphate_aldolase_class_II_(EC_4.1.2.13)	Fructose-bisphosphate aldolase class-II	K01624	G	Carbohydrate metabolism and transport	1_core	1043.55	990.07	Glyc_Gneo_Ferm_FbaA_TGRD_RS01965	Gly	#N/A	110	LE169_00700	MCA6079401.1	fbaA	158148	159143	996	MALVSGKQILDEARKKGYGVGAYNVNNMEQIQAIMAAAKETQSPVIIQASRGALKYSNFTYLGYLMKAAVIENPDIPVAMHLDHGNSLESAIKAIELGFSSVMIDGSLMEDGKTASTYDYNVQVTRSVVKYAHERGVSVEAEIGTLGGIEDGVGSGKIHLTDPEEAKKFVDETDVDSLAIAIGTSHGAYKFKGSANLAFDVLKKIRALINIPIVLHGASSVPKELTDEVNKYGGKMPGATGVPMSNLQEAIKLGVSKINVDTDGRLAITAAIRKVFVETPEKFDPRDYLGPARTALTDLIITKMKDFGTAGHAKDYIPKSLEDMKKLYTSK	Fructose-bisphosphate_aldolase_class_II_(EC_4.1.2.13)	Fructose-bisphosphate aldolase class-II	K01624	G	Carbohydrate metabolism and transport	1_core	1584.36	1564.23	Glyc_Gneo_Ferm_FbaA_TGRD_RS01965	Gly	#N/A	110	LE178_03990	MCA6072679.1	nadE	<1	467	>467	RYINSSYGQIIPQELIPDENYKFNSSQIPPSAELKENQFDPMIWGFDDWLLEQFMEYKKQMPEKILKTYLDRKNSHVKENDVFDKYGMGDAAKFIEHIEWFFNKLYANVFKRIQAPPVLVLSKSAFGGDYRESQYKYEFSDNCQKLKMEILQSD	NAD_synthetase_(EC_6.3.1.5)_/_Glutamine_amidotransferase_chain_of_NAD_synthetase	Catalyzes the ATP-dependent amidation of deamido-NAD to form NAD. Uses	K01515	H
111	LE179_05895	MCA6085750.1	gapA	41097	42104	1008	MAIKVGINGFGRIGRLVFRAAQSRSDIEVVAVNDLISVDYMAYMLKYDSVHGSFKGTVEVKNGNLIVNGNAVRVTAEKNPEDLKWGDINAEYVVESTGLFLSKDKALAHINAGAKYVVMSAPSKDDTPMFVCGVNLDSYKKGTQFVSNASCTTNCLAPIAKVLNDNFGILDGLMTTVHATTATQKTVDGPSAKDWRGGRAASGNIIPSSTGAAKAVGKVIPQLNGKLTGMSFRIPTLDVSVVDLTVNLAKSASYDQIKAAMKSASENDLKGILGYTEDEVVSSDFLGDARTSIFDAKAGIALTDKFVKVVSWYDNEWGYSNKVLELIAYMKKVNG	NAD-dependent_glyceraldehyde-3-phosphate_dehydrogenase_(EC_1.2.1.12)	Belongs to the glyceraldehyde-3-phosphate dehydrogenase family	K00134	G	Carbohydrate metabolism and transport	1_core	35047.1	33250.9	Glyc_Gneo_Ferm_GapA_TGRD_RS00990	Gly	Bacteroidetes	111	LE169_05720	MCA6080362.1	gapA	9992	10999	1008	MAIKVGINGFGRIGRLVFRAAQSRSDIEVVAVNDLISVDYMAYMLKYDSVHGSFKGTVEVKNGNLIVNGNAVRVTAEKNPEDLKWGDINAEYVVESTGLFLSKDKALAHINAGAKYVVMSAPSKDDTPMFVCGVNLDSYKKGTQFVSNASCTTNCLAPIAKVLNDNFGILDGLMTTVHATTATQKTVDGPSAKDWRGGRAASGNIIPSSTGAAKAVGKVIPQLNGKLTGMSFRIPTLDVSVVDLTVNLAKSASYDQIKAAMKSASENDLKGILGYTEDEVVSSDFLGDARTSIFDAKAGIALTDKFVKVVSWYDNEWGYSNKVLELIAYMKKVNG	NAD-dependent_glyceraldehyde-3-phosphate_dehydrogenase_(EC_1.2.1.12)	Belongs to the glyceraldehyde-3-phosphate dehydrogenase family	K00134	G	Carbohydrate metabolism and transport	1_core	1842.11	1818.7	Glyc_Gneo_Ferm_GapA_TGRD_RS00990	Gly	Bacteroidetes	111	LE178_03995	MCA6072680.1	nadM	528	1532	1005	MADVIVHIGRFQPPTLAHLEIIKKAQSLAKKVIVIVGSAKKARSVCNPWTSRERIEMLRSTKEIDHKRLIIAPIPDSNYDFSWWLAEVEKIVKQNTNSDDSISVIGYKKDDTSYYLDYFPKWEFVEMPKLYSGLSATQVRERLFENNYVSHVTDEIGKWLNNWIVNNNVIYSTLKEEYHYIKKYKDMWKSTPFTPVFVTTDAIVICKENILLIRRGNNPGKNLYAMPGGFLEQTEFITDCAIRKLRGKTGIDVDNNALKKSLSFVKVFDDPFRDQMRRNIAHVHLFNLELSKFPNVKLSDGASDVRWMSIKNLDELQDKFFGDHYQIIKNVLMF	Nicotinamide-nucleotide_adenylyltransferase_NadM_family_(EC_2.7.7.1)_/_ADP-ribose_pyrophosphatase_(EC_3.6.1.13)	Cytidylyltransferase-like	K00952	FH
112	LE179_03510	MCA6085288.1	gpmA	107852	108601	750	MYKIVLIRHGESVWNKENRFTGWSDVDLSEKGNEEALKAGGQLKKDGFTFDLAYTSVLKRAIKTLWNVLNTMDLLWVPVVKNWRLNERHYGALQGLNKAETAAKYGEEQVKVWRRSYDTPPMALDENDERYPGREARYSGLSKDKIPLTECLKDTVARVVPYWEKEIVPKIKSGKKIIIAAHGNSLRALVKYLDNISDNDIVSLNIPTAMPLIYELDENLKPVKNYYLGDPEAVKKAMEAVANQGKAKK	Phosphoglycerate_mutase_(EC_5.4.2.11)	phosphoglycerate mutase activity	K01834	G	Carbohydrate metabolism and transport	1_core	704.28	668.18	Glyc_Gneo_Ferm_GpmA_TGRD_RS02385	Gly	#N/A	112	LE169_02210	MCA6079699.1	gpmA	107796	108545	750	MYKIVLIRHGESVWNKENRFTGWSDVDLSEKGNEEALKAGGQLKKDGFTFDLAYTSVLKRAIKTLWNVLNTMDLLWVPVVKNWRLNERHYGALQGLNKAETAAKYGEEQVKVWRRSYDTPPMALDENDERHPGREARYSGLSKDKIPLTECLKDTIARVVPYWEKEIAPKIKSGKKIIIAAHGNSLRALVKYLDNISDNDIVSLNIPTAMPLIYELDENLKPVKNYYLGDPEAVKKAMEAVANQGKAKK	Phosphoglycerate_mutase_(EC_5.4.2.11)	phosphoglycerate mutase activity	K01834	G	Carbohydrate metabolism and transport	1_core	1787.64	1764.92	Glyc_Gneo_Ferm_GpmA_TGRD_RS02385	Gly	#N/A	112	LE178_04845	MCA6072845.1	ppnK	6123	6971	849	MLFFIYNKVVNYSVGIIYNKSKANAKKLALRVALWLKQNKCKVFVSGSMSAKAKKFDFVLSVGGDGTMLKIIRTFSPLSVPVKGINLGSLGFLTDVDTDEVLILLKNILSSGFKIEKRILLLVEFEYKGKKLKTVAVNDCVVRSLSGGKLITVDVDIDKNFTAEYKCDGMIIATPTGSTAYSLAASGPIVYPNLPVFILTPISPHTLTQRPMILPSKSSISFVAKNKYSNGKIMVSIDGQENYTLPNGAKIKFSTYKKSLKLIKNCSRSYFETLKTKLHWSV	NAD_kinase_(EC_2.7.1.23)	Involved in the regulation of the intracellular balance of NAD and NADP, and is a key enzyme in the biosynthesis of NADP. Catalyzes specifically the phosphorylation on 2'-hydroxyl of the adenosine moiety of NAD to yield NADP	K00858	F
113	LE179_01060	MCA6084823.1	pckG	225002	226771	1770	MTTPMELFVEEMQKLFQPDEVYVMDGSQEEAERLADIAQKSEVDGRVVLRKLNDKEYPNSYYHRSNSNDVARTEHLTFVCTPSETEAGPNNNWMDPKEAKAKMTGFFKGAMKGRTMYVIPFVMGTPKSKYAKNCIQITDSIYVALSMRVMSRVGKQAIERIGGSSDFFRGIHSIGDVNPDRRFIMHFPQENLVMSFGSGYGGNALLGKKCYSLRIASYLGYKEGWLAEHMIIVGVQDPNGKVTYFLGAFPSACGKTNLALLEPVLKGYKVWTLGDDIAWINVGEDGRLYAINPEAGFFGVAPGTGLKTNPVMVKTLKNDKFFPTIFTNTAVDNSNNTPWWEGVSDEVPSDMTDWQGQKYDKDSSKAAAHPNSRFTVSIYNCPTLSPECDNPKGVPISGI…	Phosphoenolpyruvate_carboxykinase_[GTP]_(EC_4.1.1.32)	Catalyzes the conversion of oxaloacetate (OAA) to phosphoenolpyruvate (PEP), the rate-limiting step in the metabolic pathway that produces glucose from lactate and other precursors derived from the citric acid cycle	K01596	H	Coenzyme metabolism	1_core	4858.19	4609.21	Glyc_Gneo_Ferm_PckG_TGRD_RS02300	Gly	#N/A	113	LE169_01090	MCA6079479.1	pckG	236505	238274	1770	MTTPMELFVEEMQKLFQPDEVYVMDGSQEEAERLADIAQKSEVDGRVVLRKLNDKEYPNSYYHRSNSNDVARTEHLTFVCTPSETEAGPNNNWMDPKEAKAKMTGFFKGAMKGRTMYVIPFVMGTPKSKYAKNCIQITDSIYVALSMRVMSRVGKQAIERIGGSSDFFRGIHSIGDVNPDRRFIMHFPQENLVMSFGSGYGGNALLGKKCYSLRIASYLGYKEGWLAEHMIIVGVQDPNGKVTYFLGAFPSACGKTNLALLEPVLKGYKVWTLGDDIAWINVGEDGRLYAINPEAGFFGVAPGTGLKTNPVMVKTLKNDKFFPTIFTNTAVDNSNNTPWWEGVSDEVPSDMTDWQGQKYDRDSSKAAAHPNSRFTVSIYNCPTLSPECDNPKGVPISGI…	Phosphoenolpyruvate_carboxykinase_[GTP]_(EC_4.1.1.32)	Catalyzes the conversion of oxaloacetate (OAA) to phosphoenolpyruvate (PEP), the rate-limiting step in the metabolic pathway that produces glucose from lactate and other precursors derived from the citric acid cycle	K01596	H	Coenzyme metabolism	1_core	1387.59	1369.95	Glyc_Gneo_Ferm_PckG_TGRD_RS02300	Gly	#N/A	113	LE178_00990	MCA6072117.1	coaB	1648	2307	660	MSTRLTFLILSGPTKEYIDPVRYISNESSGKMGKALAQAVLEKDHKVIFVSGHVNVLPKNVKLIKVVSALEMLEAVKANLKKSDVIISAAAVADYRPAKICKHKIKKSYSTSYETIELKRNPDIVKYCADHKTNQIVVGFALETCDILKNAKLKLKKKNLDLIIANGKESFGSDSATVHVISADGILKMRNKNKKIIARKIINETIRIFQNIKVDKKIS	Phosphopantothenoylcysteine_decarboxylase_(EC_4.1.1.36)_/_Phosphopantothenoylcysteine_synthetase_(EC_6.3.2.5)	Catalyzes two steps in the biosynthesis of coenzyme A. In the first step cysteine is conjugated to 4'-phosphopantothenate to form 4-phosphopantothenoylcysteine, in the latter compound is decarboxylated to form 4'-phosphopantotheine	K01598	H
114	LE179_00860	MCA6084783.1	pfkA1	185835	186797	963	MAKKIGVITSGGDAPGMNAAVRAVVRQGIFFGYQMIGIKRGFKGLLDDEFVTLTLRSVSGIINMGGTMLHTGRCPETKTKTGMGRAIKAIKEIGLEGLIIIGGDGSLAAGNVLSKYGVKVINIAASIDNDIYGTDETIGYDTALNTAVEAIDKIRDTAKSHDRVFVVEIMGREHGFLTVDVGLAAGCEFIVVPEMKVDMQKLAAELKKGKDKGKTSEIIAFAEGCGLSGDFAKKVGKLTGLEVRVSNLGYIQRGGRPTARTRILASKFGYTAMDLFHKGKTNLLVGITDGAVSAIPIHKAVKYEKKFDVQTVKVLRSLSV	6-phosphofructokinase_(EC_2.7.1.11)	Catalyzes the phosphorylation of D-fructose 6-phosphate to fructose 1,6-bisphosphate by ATP, the first committing step of glycolysis	K00850	H	Coenzyme metabolism	1_core	536.71	509.2	Glyc_Gneo_Ferm_PfkA_TGRD_RS02145	Gly	#N/A	114	LE169_00405	MCA6079347.1	pfkA1	94803	96470	1668	MANVSELQIERRKFKPVLPDVLKNGSASIKLVKGKATQSVADQDEIKKIFKNIYGLPEVRFKKGTNAVAAKKAIKVAVVLSGGQAPGGHNVIAGLFDGLKEANSENTLIGYLGGPSGILENKYKEISKELLCEYRNTGGFDFIQSGRTKIETPEQFSLTKANLLTSKVDALVVVGGDDSNTNAAMIAEYLKKENLGKCVVGVPKTIDGDLKNKYIETSFGFDTATKIYSELVGNICRDVNSAQKYWHFVRLMGRSASHITLEVGFKTQPNIVLVGEEILAKNMKLAKVVENIVDVIIRRSQAGKNFGVVLVPEGLIEFIPEMKELISVLNDTLAENADAVAKLSSIRDKKEFVCSKLPKELSDLMKSLPADIASQLMLDRDPHGNVQVSLIETEKLLIE…	Pyrophosphate-dependent_fructose_6-phosphate-1-kinase_(EC_2.7.1.90)	Catalyzes the phosphorylation of D-fructose 6-phosphate, the first committing step of glycolysis. Uses inorganic phosphate (PPi) as phosphoryl donor instead of ATP like common ATP-dependent phosphofructokinases (ATP-PFKs), which renders the reaction reversible, and can thus function both in glycolysis and gluconeogenesis. Consistently, PPi-PFK can replace the enzymes of both the forward (ATP-PFK)…	K00895	H	Coenzyme metabolism	1_core	1127.45	1113.12	Glyc_Gneo_Ferm_PfkA_Epro_RS03135	Gly	#N/A	114	LE178_00985	MCA6072116.1	coaC	1103	1648	546	MFLENKNIVLGVCGCIAAYKSCDVIRQLVKLKANVECILTKSGSKFITPLTLQTLSKNKVHTNMFDILDKWEINHISLAQKADVIIVVPATADIIARLACGRADDLIACTALASKAKILVCPAMNSNMFNHKATQNNIEILKSYGYQFIMPENGELACGDWGNGRLANVDVIVSAVKEIFK	Phosphopantothenoylcysteine_decarboxylase_(EC_4.1.1.36)_/_Phosphopantothenoylcysteine_synthetase_(EC_6.3.2.5)	Catalyzes two steps in the biosynthesis of coenzyme A. In the first step cysteine is conjugated to 4'-phosphopantothenate to form 4-phosphopantothenoylcysteine, in the latter compound is decarboxylated to form 4'-phosphopantotheine	K01598	H
115	LE179_00380	MCA6084692.1	pfkA2	87547	89214	1668	MANVSELQIERRKFKPVLPDVLKNGSASIKLVKGKATQSVADQDEIKEIFKNIYGLPEVRFKKGTNAVAAKKAIKVAVVLSGGQAPGGHNVIAGLFDGLKEANSENTLIGYLGGPSGILENKYKEISKELLCEYRNTGGFDFIQSGRTKIETPEQFSLTKANLLTSKVDALVVVGGDDSNTNAAMIAEYLKKENLGKCVVGVPKTIDGDLKNKYIETSFGFDTATKIYSELVGNICRDVNSAQKYWHFVRLMGRSASHITLEVGFKTQPNIVLVGEEILSKNMKLAKVVENIVDVIIRRSQAGKNFGVVLVPEGLIEFIPEMKELISVLNDTLAENADAVAKLSSIRDKKEFVCGKLPKELSDLMKSLPADIASQLMLDRDPHGNVQVSLIETEKLLIE…	Pyrophosphate-dependent_fructose_6-phosphate-1-kinase_(EC_2.7.1.90)	Catalyzes the phosphorylation of D-fructose 6-phosphate, the first committing step of glycolysis. Uses inorganic phosphate (PPi) as phosphoryl donor instead of ATP like common ATP-dependent phosphofructokinases (ATP-PFKs), which renders the reaction reversible, and can thus function both in glycolysis and gluconeogenesis. Consistently, PPi-PFK can replace the enzymes of both the forward (ATP-PFK)…	K00895	H	Coenzyme metabolism	1_core	234.95	222.91	Glyc_Gneo_Ferm_PfkA_Epro_RS03135	Gly	#N/A	115	LE169_00885	MCA6079438.1	pfkA2	194031	194993	963	MAKKIGVITSGGDAPGMNAAVRAVVRQGIFFGYQMIGIKRGFKGLLDDEFVTLTLRSVSGIINMGGTMLHTGRCPETKTKTGMGRAVKAIKEIGLEGLIIIGGDGSLAAGNVLSKYGVKVINIAASIDNDIYGTDETIGYDTALNTAVEAIDKIRDTAKSHDRVFVVEIMGREHGFLTVDVGLAAGCEFIVVPEMKVDMQKLAAELKKGKDKGKTSEIIAFAEGCGLSGDFAKKVGKLTGLEVRVSNLGYIQRGGRPTARTRILASKFGYTAMDLFHKGKTNLLVGITDGAVSAIPIHKAVKYEKKFDVQTVKVLRSLSV	6-phosphofructokinase_(EC_2.7.1.11)	Catalyzes the phosphorylation of D-fructose 6-phosphate to fructose 1,6-bisphosphate by ATP, the first committing step of glycolysis	K00850	H	Coenzyme metabolism	1_core	2260.85	2232.12	Glyc_Gneo_Ferm_PfkA_TGRD_RS02145	Gly	#N/A	115	LE178_06440	MCA6073144.1	coaD1	1956	2456	501	MSAVYPGSFDPPTNGHLDIIARSSYLFPEIIVAVTDNVNKKHIFSLQERINLLLKSIKHLNNVSVLSFSGLLASYLNEIQSFILIRGLRAISDFEYEFQMALMNRKLNRKIETVFLIPDQAYTFLSSSMVKEIAMLGGDTADFVPECVEKDLKERVLSLSKDKYDK	Phosphopantetheine_adenylyltransferase_(EC_2.7.7.3)	Reversibly transfers an adenylyl group from ATP to 4'- phosphopantetheine, yielding dephospho-CoA (dPCoA) and pyrophosphate	K00954	F
116	LE179_03230	MCA6085233.1	pgi	49331	50974	1644	MSKFELKNTPQWRSLEKNYKETKKLHLRDLFKDENRFNKFSIRDNNLGITFDYSKNIINSETFKLLIEFVKAARVNEYAKKMFSGEKINWTEKRAVLHTALRNRSNTPVCVDGKDVMPEINAVLEKMERFSNDLRGGKWRGATGKKITDVVNIGIGGSDLGPKMVCEALKYYADGPNVYFVSNIDGADIHEVLKKLNPETTLFIVASKTFTTLETITNALTARGWLTGKLGDKAVANHFVALSTNVKKVKEFGIDEKNMFEFWDFVGGRYSLWSAIGLPIACYIGFDKFLELLEGAHYIDQHFLNTPYEKNIPVIMAVLGFWYNNFFGASSHAVLPYSQYLHRFPAYLQQGDMESNGKTINFEGNRVDYETGPIIWGEPGTNGQHSFYQLVHQGTKFIP…	Glucose-6-phosphate_isomerase_(EC_5.3.1.9)	Belongs to the GPI family	K01810	F	Nucleotide metabolism and transport	1_core	967.34	917.76	Glyc_Gneo_Ferm_Pgi_TGRD_RS02935	Gly	#N/A	116	LE169_01940	MCA6079647.1	pgi	49289	50932	1644	MSKFELKNTPQWQSLEKNYKETKKLHLRDLFKDENRFNKFSIRDNNLGITFDYSKNIINSETFKLLIEFVKAARVNEYAKKMFSGEKINWTEKRAVLHTALRNRSNTPVCVDGKDVMPEINAVLEKMERFSNDLRGGKWRGATGKKITDVVNIGIGGSDLGPKMVCEALKYYADGPNVYFVSNIDGADIHEVLKKLNPETTLFIVASKTFTTLETITNALTARSWLTGKLGDKAVANHFVALSTNVKKVKEFGIDEKNMFEFWDFVGGRYSLWSAIGLPIACYIGFDKFLELLEGAHYIDQHFLNTPYEKNIPVIMAVLGFWYNNFFGASSHAILPYSQYLHRFSAYLQQGDMESNGKTINFEGNRVDYETGPIIWGEPGTNGQHSFYQLVHQGTKFIP…	Glucose-6-phosphate_isomerase_(EC_5.3.1.9)	Belongs to the GPI family	K01810	F	Nucleotide metabolism and transport	1_core	1234.12	1218.43	Glyc_Gneo_Ferm_Pgi_TGRD_RS02935	Gly	#N/A	116	LE178_05695	MCA6073002.1	coaE	3084	3677	594	MIIGLTGGIATGKSESAKYFEELGAYSIDADAISRDITKQGMPALAKLVKIFGNDILYCDGNLNRQKLANIVFSDKQSKLEVDKVLHVYIIARINEIISRKTNKPNVIVNAPLLFEVGLDRICDKVVVIWIPYDIEVKRLALRDNLNTDDVKKRIDSQMPLEKKTKLADFVIDNSGSKKELKKKIINLYKLLTSGVE	Dephospho-CoA_kinase_(EC_2.7.1.24)	Catalyzes the phosphorylation of the 3'-hydroxyl group of dephosphocoenzyme A to form coenzyme A	K00859	H
117	LE179_05900	MCA6085751.1	pgk	42238	43488	1251	MKKTLKDIDVRGKKVLVRVDYNVPLDANLKITNDKRIAATLPTIQYLLDENAAIILMAHLGRPKGKNVPELSLEPVPARLSELLGKSVKFVGGDCIDRQSKKAAADLKSGEILLLENLRFHPEEEGKNASGEKDKAAMDGFAKELASMGEVFVQDAFGTMHRSHASTAGIVKYVKDAAAGFLVEKELKFLGEALENPARPFLAILGGAKVSDKINVIENLLNKVNAIIIGGAMAYTFLKSQGVNTGTSLVEDDKLGLAAELLKKSKEKKVDFLLPVDHIITDKADFANKRVPCDAVVKTTGGASISEKFMGVDIGPKSIKKFSEAVISAKTIVWNGPLGVFEIDEFSKGTVEIAKLAAEATDKGAISVVGGGDSVAAVKKAGVDKRISHISTGGGASLE…	Phosphoglycerate_kinase_(EC_2.7.2.3)	Belongs to the phosphoglycerate kinase family	K00927	F	Nucleotide metabolism and transport	1_core	817.22	775.33	Glyc_Gneo_Ferm_Pgk_TGRD_RS00985	Gly	#N/A	117	LE169_05715	MCA6080361.1	pgk	8610	9860	1251	MKKTLKDIDVRGKKVLVRVDYNVPLDANLKITNDKRIAATLPTIQYLLDENAAIILMAHLGRPKGKNVPELSLEPVPARLSGLLGKSVKFVGGDCIDRQSKKAAADLKSGEILLLENLRFHPEEEGKNASGEKDKAAMDGFAKELASMGEVFVQDAFGTMHRSHASTAGIVKYVKDAAAGFLVEKELKFLGEALENPARPFLAILGGAKVSDKINVIENLLNKVDAIIIGGAMAYTFLKSQGVNTGTSLVEDDKLGLAAELLKKSKEKKVDFLLPVDHIITDKADFANKRVPCDAVVETTGGASISEKFMGVDIGPKSIKKFSEAVKSAKTIVWNGPLGVFEIDEFSKGTVEIAKLAAEATDKGAISVVGGGDSVAAVKKAGVDKRISHISTGGGASLE…	Phosphoglycerate_kinase_(EC_2.7.2.3)	Belongs to the phosphoglycerate kinase family	K00927	F	Nucleotide metabolism and transport	1_core	611.74	603.96	Glyc_Gneo_Ferm_Pgk_TGRD_RS00985	Gly	#N/A	117	LE178_06610	MCA6073177.1	coaX	1747	2553	807	MFLALDIGNTNISVGLFDMKRKKILSNPLKVWRMSTVKGQTSDEYATILLNMFFYSGYDAKKISNVAVASVVPSLNVVFEDLVEKYFNKKVFFVNHKNCGGLVFAVGNPEEVGADRIANVVAAYSTYGGDCIVIDFGTATTFDCIDSKGRYMGGSIAPGPAISAQSLSLKTAQLPRVEIKKPSKAIGTTTVECIQAGLYFGYIGFVKELILRTKKEIKVKHIIATGGLAGLMSNEISAIKIILPNLALEGICIIWEKHIKYYNNATKD	Pantothenate_kinase_type_III_CoaX-like_(EC_2.7.1.33)	Catalyzes the phosphorylation of pantothenate (Pan), the first step in CoA biosynthesis	K03525	K
118	LE179_05145	MCA6085602.1	pkyF	22556	23590	1035	MAKTGIICTIGPSTHSLQILKKMSESGMTVVRLNFSHGTYEEHEENFSLVKTLNEKYKKNVKILADLEGHRIRVGELKDGKVELKKNQQLILTNKKIVGDNNRVSIDYHNSFCDIKEGFTIFIDDGNLSLKVLSSKEDELITEVQIDYFLRTHKGVNIPQADLKFPLIEEKDREDMLFALKHNADFIANSFVRNAADMEPLVDILKSEKNTRCRLIAKIEDKLGIDNLMEILEVCDGIMVARGDMGISIPLWTVPSMQKYIIKKCKEKKKFVITATQMLESMIKNPIPTRAEVSDVANAVIDGTDYVMLSAETAVGRYPDKAVEMMGNIIKFTEKNDYEFNEVK	Pyruvate_kinase_(EC_2.7.1.40)	Belongs to the pyruvate kinase family	K00873	G	Carbohydrate metabolism and transport	1_core	263.4	249.9	Glyc_Gneo_Ferm_PkyF_TGRD_RS05060	Gly	#N/A	118	LE169_04590	MCA6080149.1	pkyF	31153	32187	1035	MAKTGIICTIGPSTHSLQILKKMSESGMTVVRLNFSHGTYEEHEENFSLVKTLNEKYKKNVKILADLEGHRIRVGELKDGKVELKKNQQLILTNKKIVGDNNRVSIDYHNSFCDIKEGFTIFIDDGNLSLKVLSSKEDELITEVQIDYFLRTHKGVNIPQADLKFPLIEEKDREDMLFALKHNADFIANSFVRNAADMEPLVDILKSEKNTRCRLIAKIEDKLGIDNLMEILEVCDGIMVARGDMGISIPLWTVPSMQKYIIKKCKEKKKFVITATQMLESMIKNPIPTRAEVSDVANAVIDGTDYVMLSAETAVGRYPDKAVEMMGNIIKFTEKNDYEFNEVK	Pyruvate_kinase_(EC_2.7.1.40)	Belongs to the pyruvate kinase family	K00873	G	Carbohydrate metabolism and transport	1_core	212.08	209.38	Glyc_Gneo_Ferm_PkyF_TGRD_RS05060	Gly	#N/A	118	LE178_00275	MCA6071982.1	panB	7680	8480	801	MNKRTVTTILDKKQANEKTTMLTCYDYVMSKLISSQGIDMLLVGDSLGNVKLGYENTLPVTVEDMIYHTKTVKRGNDGALLVTDMPFMSYEISVEDAVKNAARIVKDGGAEAVKIEGGIEIIKQVKAIVDAKIPVVGHLGLTPQAINKFGGFKVQGRTQESHNKLISDAVALEKTGAFAIVLEAIPEQLAKEITGRLKIPTIGIGAGRYCDGQVLVVDDMLGMFTDFTPKFVKKYANIGETVKTAVKNYIDEVKEGKFPMEENAYK	3-methyl-2-oxobutanoate_hydroxymethyltransferase_(EC_2.1.2.11)	Catalyzes the reversible reaction in which hydroxymethyl group from 5,10-methylenetetrahydrofolate is transferred onto alpha-ketoisovalerate to form ketopantoate	K00606	H
119	LE179_03485	MCA6085283.1	pta	101911	102912	1002	MDIREYILESAKKAKGKVILPESSDIRVLKAAQMLIKDDIASVVLPADDVREVEKIASETGVDLRDIEIVKIDRSFLDEKRIEEFVDAKIKKGMSERDALNLLSNPLYFSMMYLKSGKCDACVAGAVYDTADVLRAGIQTIGIAEGIKLISSYFLMIPPKGHNIAKEPVLFADCGVNPDPQVLGLKDIAVTTVGNFKRLFPGKQVNVAMLSFSTKGSASNKILSKVIEATELVKTHFAGQNDVNVDGEFQFDSAVVPNVGKRKAPGSFVAGNANILIFPELNAGNIGYKIAERYGGFQALGPIIQGLALPVSDLSRGASADDICLICAIMLLK	Phosphate_acetyltransferase_(EC_2.3.1.8)	phosphate acetyltransferase	K00029	C	Energy production and conversion	1_core	272.08	258.14	Glyc_Gneo_Ferm_Pta_TGRD_RS02410	Gly	#N/A	119	LE169_02185	MCA6079694.1	pta	101852	102853	1002	MDIREYILESAKKAKGKVILPESSDIRVLKAAQMLIKDDIASVVLPADDVREVEKIASETGVDLRDIEIVKIDRSFLDEKRIEEFVDAKIKKGMSERDALNLLSNPLYFSMMYLKSGKCDACVAGAVYDTADVLRAGIQTIGIAEGIKLISSYFLMIPPKGHNIAKEPVLFADCGVNPDPQVLGLKDIAVTTVGNFKRLFPGKQVNVAMLSFSTKGSASNKILSKVIEATELVKTHFAGQNDVNVDGEFQFDSAVVPNVGKRKAPGSFVAGNANILIFPELNAGNIGYKIAERYGGFQALGPIIQGLALPVSDLSRGASADDICLICAIMLLK	Phosphate_acetyltransferase_(EC_2.3.1.8)	phosphate acetyltransferase	K00029	C	Energy production and conversion	1_core	568.38	561.15	Glyc_Gneo_Ferm_Pta_TGRD_RS02410	Gly	#N/A	119	LE178_00270	MCA6071981.1	panC	6835	7683	849	MKVIKNALQMQKIALKHLRDGDEIGLVPTMGALHEGHISLLSKSEKNDDITIVSIFVNPIQFGVNEDYLKYPRPIKKDLDICRKNHVDYVFMPSVDDMFSQEHRTFVEVQKMQDILCGLFRPAHFEGVATVVSKLFNISYPDRAYFGIKDFQQLKILERMARDLNFRTKIIPCPTVRERSGLALSSRNSYLSEEEKNISLKISKTLKEAVHEFRNKDLNFVKRNVLNKLRKIPNSRIDYAEIVNFSNLSIADNNTKRVVFAVAVWIGKTRLIDNVIMTKRSK	Pantoate--beta-alanine_ligase_(EC_6.3.2.1)	Catalyzes the condensation of pantoate with beta-alanine in an ATP-dependent reaction via a pantoyl-adenylate intermediate	K01918	H
120	LE179_00900	MCA6084791.1	tpiA	195462	196214	753	MRKPLMAGNWKMNKTVPEAINVVKSLKSAVASVSGVEILICPAFTALYAVSNEIKGSNINLGAQNLFWEAKGAFTGEISLEMLKDAGCSYVIIGHSERRQHFGETDETVNKKTKAALAAGITPVVCVGETLKEREGNVTFKVIEKQVRVGLSGISPQQASLAVIAYEPVWAIGTGKTATPDQAQEVHSFVRKIYEQMYKESAEKVRILYGGSVNPNNVSDLMKKTDIDGGLVGGASLEAESFAKLVEYSK	Triosephosphate_isomerase_(EC_5.3.1.1)	Involved in the gluconeogenesis. Catalyzes stereospecifically the conversion of dihydroxyacetone phosphate (DHAP) to D-glyceraldehyde-3-phosphate (G3P)	K01803	G	Carbohydrate metabolism and transport	1_core	1478.37	1402.6	Glyc_Gneo_Ferm_TpiA_TGRD_RS02170	Gly	#N/A	120	LE169_00925	MCA6079446.1	tpiA	204472	205224	753	MRKPLMAGNWKMNKTVPEAINVVKSLKSAVASVSGVEILICPAFTALYAVSDEIKGSNISLGAQNLFWEAKGAFTGEISLEMLKDAGCSYVIIGHSERRQHFGETDETVNKKTKAALAAGIIPVVCVGETLKEREDNVTFKVIEKQVRVGLSGISPQQASLAVIAYEPVWAIGTGKTATPDQAQEVHSFVRKIYEQMYKESAEKVRILYGGSVNPNNVSDLMKKTDIDGGLVGGASLEAESFAKLVEYSK	Triosephosphate_isomerase_(EC_5.3.1.1)	Involved in the gluconeogenesis. Catalyzes stereospecifically the conversion of dihydroxyacetone phosphate (DHAP) to D-glyceraldehyde-3-phosphate (G3P)	K01803	G	Carbohydrate metabolism and transport	1_core	78.78	77.78	Glyc_Gneo_Ferm_TpiA_TGRD_RS02170	Gly	#N/A	120	LE178_05560	MCA6072979.1	panD	963	1304	342	MKFVLSSKIFRATVTEANLAYQGSITIDTDICDKAGFWIGEKVLVVSNTSGARLETYVIPGESGSGVICMNGAAAHLIKEGEEVIIMGFALSDKPIEPKIVFVDKNNKIIKVK	Aspartate_1-decarboxylase_(EC_4.1.1.11)	Catalyzes the pyruvoyl-dependent decarboxylation of aspartate to produce beta-alanine	K01579	H
121	LE179_00635	MCA6084738.1	ydbK	142969	144174	1206	MIKTVCSKGKLVAKTGNEVMAEAMRQIEPDVVAAYPITPATEIVQIFSQFVADGVVKSEYVAVESEHSAMSATIAASAAGARAMTGTSSQGLCLMWEMLYIASGLRLPIVMAEVNRAISAPINIHGDHSDTMGARDAGWIQIYSENSQEAYDNMIQAVKIAEKAKLPTLVTTDGFIISHCMEVVETYPDADVKAFIGKYEPERYLLDVKKPYTLGSIDLQDYYFEHRYQLAQAVRDAKDIVLDVSEDFKKTFGRKYDLCEKYMLDDAEIAVVVIGSTAGTVKAVVKELRERGIKAGFLKIRVYRPFPAEQIAKDLEHVKAVAVMDRADSCSGAFAPVYSDVVASLYAAGVTKPKVVNYVCGLGGREINTGHIAVVYETLGKIASGIEKPSNKVEYINVR…	Pyruvate:ferredoxin_oxidoreductase_alpha_subunit_(EC_1.2.7.1)	PFAM Pyruvate flavodoxin ferredoxin oxidoreductase	K00169	C	Energy production and conversion	1_core	1021.96	969.59	Glyc_Gneo_Ferm_YdbK_Epro_RS04995	Gly	#N/A	121	LE169_00670	MCA6079395.1	ydbK	151642	152847	1206	MIKTVCSKGKLVAKTGNEVMAEAMRQIEPDVVAAYPITPATEIVQIFSQFVADGVVKSEYVAVESEHSAMSATIAASAAGARAMTGTSSQGLCLMWEMLYIASGLRLPIVMAEVNRAISAPINIHGDHSDTMGARDAGWIQIYSENSQEAYDNMIQAVKIAEKAKLPTLVTTDGFIISHCMEVVETYPDADVKAFIGKYEPERYLLDVKKPYTLGSIDLQDYYFEHRYQLAQAVRDAKDIVLDVSEDFKKTFGRKYDLCEKYMLDDAEIAVVVIGSTAGTVKAVVKELRERGIKAGFLKIRVYRPFPAEQIAKDLEHVKAVAVMDRADSCSGAFAPVYSDVVASLYAAGVTKPKVVNYVCGLGGREINTGHIAVVYETLGKIASGIEKPSNKVEYINVR…	Pyruvate:ferredoxin_oxidoreductase_alpha_subunit_(EC_1.2.7.1)	PFAM Pyruvate flavodoxin ferredoxin oxidoreductase	K00169	C	Energy production and conversion	1_core	2557.93	2525.42	Glyc_Gneo_Ferm_YdbK_Epro_RS04995	Gly	#N/A	121	LE178_00485	MCA6072022.1	panE/ilvC	2665	3663	999	MAEAKMYYDNDADLNLLKGKIIAVLGYGSQGHAHALNLKDSGVNVVVAQRPGGDNYKKAIEDGWKPVSVAEAVKQADWIHILLPDEVQRKIWEEDIKPSIKKNAVLSFAHGFNIRFQQIVPTSDLDVIMIAPKGPGHLVRRQYEEGKGVPCLVAVEQNASGKAKDLALAYAKAIGGTRGGVLETTFKEETETDLFGEQSVLCGGLVELINSGFETLVEAGYQPEIAYFECCHEVKLIVDLIFEGGLSKMNYSISDTAEYGEYVTGKRLITPAVKAEMKNVLADIQSSKFANKWLEENKTGRPFFNKARREVSERMIEKIGARLRSKMSWIKK	Ketol-acid_reductoisomerase_(NADP(+))_(EC_1.1.1.86)	Involved in the biosynthesis of branched-chain amino acids (BCAA). Catalyzes an alkyl-migration followed by a ketol- acid reduction of (S)-2-acetolactate (S2AL) to yield (R)-2,3- dihydroxy-isovalerate. In the isomerase reaction, S2AL is rearranged via a Mg-dependent methyl migration to produce 3- hydroxy-3-methyl-2-ketobutyrate (HMKB). In the reductase reaction, this 2-ketoacid undergoes a metal-…	K00053	EH
122	LE179_03190	MCA6085225.1	lipA	39818	40648	831	MKQEKKKIAISDIVALKKDFEFKGLNTVCRSAKCPNIGECFRRRTATFMILGKYCTRKCDFCAVEKYNPEPVDVNEPSKIAKTIKQLGLSYSVITSVTRDDLPDGGAEHFAKTINEIKALLPENKIEVLVPDFSGNTKFIDVVLNAKPDVFSHNLETVHALYSKVRKGADYRRSLEILRYVKVSGFKVKTGIMLGLGETEKQVFETIKDIKNTNIDTLTIGQYLAPTKKHYPVIKEYTPKEFKMMEDFAVSIGIKQVVSGRYVRSSYLAEENFKRL	Lipoyl_synthase_(EC_2.8.1.8)	Catalyzes the radical-mediated insertion of two sulfur atoms into the C-6 and C-8 positions of the octanoyl moiety bound to the lipoyl domains of lipoate-dependent enzymes, thereby converting the octanoylated domains into lipoylated derivatives	K03644	H	Coenzyme metabolism	4_TAs only	177.7	168.6	Lipoic_LipA_TGRD_RS02980	Lip	#N/A	122	LE169_01900	MCA6079639.1	lipA	39772	40602	831	MKQEKKKIAISDIMALKKDFEFKGLNTVCRSAKCPNIGECFRRRTATFMILGKYCTRKCDFCAVEKYNPEPVDVNEPSKIAKTIKQLRLSYSVITSVTRDDLPDGGAEHFAKTINEIKALLPENKIEVLVPDFSGNTKFIDIVLNAKPDVFSHNLETVHALYSKVRKGADYGRSLEILRYVKVSGFKVKTGIMLGLGETEKQVFETIKDIKNTNIDTLTIGQYLAPTKKHYPVIKEYTPKEFKMMEDFAVSIGIKQVVSGRYVRSSYLAEENFKRL	Lipoyl_synthase_(EC_2.8.1.8)	Catalyzes the radical-mediated insertion of two sulfur atoms into the C-6 and C-8 positions of the octanoyl moiety bound to the lipoyl domains of lipoate-dependent enzymes, thereby converting the octanoylated domains into lipoylated derivatives	K03644	H	Coenzyme metabolism	4_TAs only	28.56	28.19	Lipoic_LipA_TGRD_RS02980	Lip	#N/A	122	LE178_03325	MCA6072551.1	ddl	7508	8428	921	MKNSDILSKLKNKKIGVLYGGFSCEREISLVSGKVVLNVLRKMGVNACGIDVDRNVSEKIRKAKIDIACVFLHGQFGEDGAIQGLLEVLGVPYTGSGVFASSVSMDKDISKQLFRRIGILTPDWVTLRKYEIAPKIKICPVVVKPVSQGSAIGVTIVKSAAQFAAAAKKAFKYDKEIMIESFVAGTEIAAGVLNGKALPVIEIVPKGKFYDFKSKYQKGGSRHIIPARISNKAYKTAQHYAESIYRNFKCNAMCRVDMIVGRNDDVWVLENNTIPGMTETSLLPDASRAVGYNFESLVLKIVESAL	D-alanine--D-alanine_ligase_(EC_6.3.2.4)	Belongs to the D-alanine--D-alanine ligase family	K01921	F
123	LE179_04185	MCA6085413.1	lipB	111002	111658	657	MLRWIDDIPRNAAMNMALDETLFNEYKNEPILRTYYWDNPYTTIGYFQKTKDIAASTFVRRFTGGLTVNHYNDISYSFIISSDFLNVYNQQETYRNIHLAIRKALQLLGIDSTILDKKAGNASNICVQTFCENDLILNGRKITGSCLRRRGNKLMVQGSIHINLNSTDRKVFSSNFAKNMAEFLKTEIKTSNFNNDDIKYAEKIVEEKYLNLQWNNKF	Lipoate-protein_ligase_A	Biotin/lipoate A/B protein ligase family	K03800	H	Coenzyme metabolism	4_TAs only	207.48	196.84	Lipoic_LipB_TGRD_RS03275	Lip	#N/A	123	LE169_02735	MCA6079795.1	lipB	86137	86793	657	MLRWIDDIPRNAAMNMALDETLFNEYKNEPILRTYYWDNPYTTIGYFQKTKDIAASTFVRRFTGGLTVNHYNDISYSFIISSDFLNVYNQQETYRNIHLAIRKALQLLGIDSTILDKKAGNASNICVQTFCENDLILNGRKITGSCLRRRGNKLMVQGSIHINLNSTDRKVFSSNFAKNMAEFLKTEIKTSNFNNDDIKYAEKIVEEKYLNLQWNNKF	Lipoate-protein_ligase_A	Biotin/lipoate A/B protein ligase family	K03800	H	Coenzyme metabolism	4_TAs only	379.24	374.42	Lipoic_LipB_TGRD_RS03275	Lip	#N/A	123	LE178_01055	MCA6072127.1	mraY	12933	13334	402	MFYHIFYRLSDVFTPFNVFQYITFRAGGAVLTSLLICFIIGHYIIKRLRKFKIKQVVRLDGPKTHLVKNGTPTMGGLIILLSVVTSTLLWAKLDNRFIIWLLMGTMWLGFLGSCDDYLKLKKASSDGLSAKAK	Phospho-N-acetylmuramoyl-pentapeptide-transferase_(EC_2.7.8.13)	First step of the lipid cycle reactions in the biosynthesis of the cell wall peptidoglycan	K01000	M
124	LE179_00295	MCA6084676.1	nadA	72336	73256	921	MKEIIKKLNELKKEKNAIILAHIYQLPEIHDIADFVGDSLDLSKKAVQTNADVIVFCGVHFMAETASILNPNKKVLIPAIDAGCPMADMITAEKLKEFKSQYKNPVVVAYVNTSAAVKAESDICCTSSNAVNVVKSVADNKSDIIFIPDRNLGNYVQKTSGVKMNIWNGFCPTHNNLILPEYALNAKEEHPHAEVLVHPECRPEVISSADHIMSTGVMCRYVEKSTAKEFIIGTETGILYKLKKDNPDKNFYPVSSFAVCPNMKKITLAKVLDTLTNMKNIVSVPDDIRQKAYIPILKMLEINAQG	Quinolinate_synthetase_(EC_2.5.1.72)	quinolinate synthetase A activity	K03517	H	Coenzyme metabolism	1_core	999.03	947.83	NAD_NadA_TGRD_RS04180	NAD	#N/A	124	LE169_00315	MCA6079329.1	nadA	79386	80306	921	MKEIIKKLNELKKEKNAIILAHIYQLPEIHDIADFVGDSLDLSKKAVQTNADVIVFCGVHFMAETASILNPNKKVLIPAIDAGCPMADMITAEKLKEFKSQYKNPVVVAYVNTSAAVKAESDICCTSSNAVNVVKSVADNKSDIIFIPDRNLGNYVQKTSGVKMNIWNGFCPTHNNLILPEYALNAKEEHPQAEVLVHPECRPEVISSADHIMSTGVMCRYVEKSTAKEFIIGTETGILYKLKKDNPDKNFYPVSSFAVCPNMKKITLAKVLDTLTNMKNIVSVPDDIRQKAYIPILKMLEINAQG	Quinolinate_synthetase_(EC_2.5.1.72)	quinolinate synthetase A activity	K03517	H	Coenzyme metabolism	1_core	264.09	260.74	NAD_NadA_TGRD_RS04180	NAD	#N/A	124	LE178_01835	MCA6072272.1	mrcB	669	2756	2088	MKQIKLKKSSFLRFFIITIIIALLTLVAGNMTANLIDSLPSIQHLGNYTPYLATKIYDKDNNLIAELFDERRVLVPINSIPINLQNAFIAIEDNDFFKHWGISTKGVFRAFSKMLLKRKVAQGGSTITQQLAKTIFLTRDKTLIRKIKEVLLTIQLEKNYSKDEILQFYINQIYFGSGAHGVQSAAEIYFNKNVQNLNLAECATLAAIPKSPNHYNPFKNAKASLARRNLVLLKMRELGHITKAQEEEALKVALPVKENAPKEKKGHYFIEFLKMMLEPKYNANILLKAGLSIYTTLDIKAQTVAEKSLEEALSKFDEEKLKIFEMEKKDPVKIQGAIMALDPKNGAIRAMVGGRSFKESQFNRATQAKRQAGSAFKPFVYLTAIQEGFTPATVLDDAP…	Multimodular_transpeptidase-transglycosylase_(EC_2.4.1.129)_(EC_3.4.-.-)	Transglycosylase	K05366	M
125	LE179_02660	MCA6085123.1	nadB	95258	96820	1563	MIKSDYLIIGSGIAGLSLALKASKSGSVSLITKKKLFDSATGKAQGGIACVTDKSDSFEAHARDTMVSGAGLCNEKMVEKMVAEGPERIRELISLGVEFTKKNNSDSEFELALEGGHGKRRILHAGDITGNEIERVLIKNIKKNKNIDVYEDHTAIDLILDEDIVCRGVYILSNKNNNTEIFEAKVTVLACGGAGRTYLYTSNPDVATGDGIAMAYRAGANIANMEFVQFHPTCLCSSNANSFLISEAVRGEGAVLKLKNGESFVEKYSPQKELAPRDIVARAIDSELKSSGENFVYLDITAKSKDFLIKRFPNIYAKCFEYGIDISKDMIPVVPAAHFFCGGVAIDENGRTTIKNLYAAGETACSGVHGANRLASNSLLEGIVYAERIYEDSLQFLRK…	L-aspartate_oxidase_(EC_1.4.3.16)	Catalyzes the oxidation of L-aspartate to iminoaspartate	K00244	H	Coenzyme metabolism	1_core	141.72	134.46	NAD_NadB_TGRD_RS01370	NAD	#N/A	125	LE169_05800	MCA6080377.1	nadB	4292	5854	1563	MIKSDYLIIGSGIAGLSLALKASKSGSVSLITKKKLFDSATGKAQGGIACVTDKSDSFEAHARDTMVSGAGLCNEKMVEKMVAEGPERIRELISLGVEFTKKNNSDSEFELALEGGHGKRRILHAGDITGNEIERVLIKNVKKNRNIDVYEDHTAIDLILDEDIVCRGVYILSNKNNNTEIFEAKVTVLACGGAGRTYLYTSNPDVATGDGIAMAYRAGANIANMEFVQFHPTCLCSSNANSFLISEAVRGEGAVLKLKNGESFVEKYSPQKELAPRDIVARAIDSELKSSGENFVYLDITAKSKDFLIKRFPNIYAKCFEYGIDISKDMIPVVPAAHFFCGGVAIDENGRTTIKNLYAAGETACSGVHGANRLASNSLLEGIVYAERIYEDSLQFLRK…	L-aspartate_oxidase_(EC_1.4.3.16)	Catalyzes the oxidation of L-aspartate to iminoaspartate	K00244	H	Coenzyme metabolism	1_core	3935.98	3885.95	NAD_NadB_TGRD_RS01370	NAD	#N/A	125	LE178_03420	MCA6072570.1	mrdA	7829	9622	1794	MVWQREDKSAYENFLKKHKTILVFFMFLFVCLSIRLFYLQIIKGNKYRDISEQQRIHNTHERAPRGIIYSADNLPFAENKFTYVALYHPYERHLKPSEQVIQELNKILGREIKPTIDKNWRFGRVIKLADNLSMEEMFKLQEKKLSLKGVAVAKESSRVYCSPEVISHIIGYTGEVRSDEIEDLAEHGYKMGDYIGRGGIEQTYDQYLQGKDGGWQIEVNARGYQVKAFKYIAPEIGASVYSTVDLKLQQVAYDALNNSDTGIGAAVVLDAKTGAVKALASCPGFDINVAGNREFGKYLKDKRLPLFNRALQALYPPGSIFKIITFAAAVDLLNIDPSEIVECTGNFELGDRHYVCWNKLGHGKMNIISATAQSCNIYFYQLGLKLGVRNLERYAKKFC…	Peptidoglycan_DD-transpeptidase_MrdA_(EC_3.4.16.4)	PFAM penicillin-binding protein transpeptidase	K05515	M
126	LE179_04565	MCA6085488.1	nadC	73106	73960	855	MNKFINVSNLIDLALKEDSVFDDITTKEFVPSDKQAKAVLIANNSGILCGTDIFIKVFKTVDEKCKVSLKIKDGSQVKRGDKILEITGPACAILSGERTALNFLQHMSGIATLTNKFVTSVNNNKIKIYDTRKTIPGYRELAKYAVRCGGGTNHRIGLSDMVLIKDNHLKLTKDLTVEISEFRKKYKNIPVEVECENIKQVEYALDAKADIIMLDNTDFKNTKKMIALIRKNSTKEYKPDIEISGGINLKTAKKFAKLDVDRISIGMITHSSPALDVTLEITIK	Quinolinate_phosphoribosyltransferase_[decarboxylating]_(EC_2.4.2.19)	Belongs to the NadC ModD family	K00278	H	Coenzyme metabolism	1_core	252.43	239.49	NAD_NadC_TGRD_RS04580	NAD	#N/A	126	LE169_01280	MCA6079517.1	nadC	40133	40987	855	MNKFINVSNLIDLALKEDSVFDDITTKEFVPSDKQAKAVLIANNSGILCGTDVFIKVFKTVDEKCKVSLKIKDGSQVKRGDKILEITGPACAILSGERTALNFLQHMSGIATLTNKFVTSVNNNKIKIYDTRKTIPGYRELAKYAVRCGGGTNHRIGLSDMVLIKDNHLKLTKDLTVEISEFRKKYKNIPVEVECENIKQVEYALDAKADIIMLDNTDFKNTKKMIALIRKNSTKEYKPDIEISGGINLKTAKKFAKLDVDRISIGMITHSSPALDVTLEITIK	Quinolinate_phosphoribosyltransferase_[decarboxylating]_(EC_2.4.2.19)	Belongs to the NadC ModD family	K00278	H	Coenzyme metabolism	1_core	284.48	280.86	NAD_NadC_TGRD_RS04580	NAD	#N/A	126	LE178_03855	MCA6072654.1	murA	1273	2529	1257	MDKIVIRGGKKLKGEVVISGSKNSTLPILFASLLTDESVTITNVPSLADIDTTIEFLNFIGKKTLKKGNVVKTYSSCRYKHVAPYDLVRKMRASVLIMGPLLARLKKVDVSLPGGCTIGARPIDIHLDVFKKLGAEISVEGGYVKISAEKGLKGTAINFKFPSVGATENALLCSVLAKGKTTIINAAEEPEIEDLANVLNKMGAKVVVSGTKKITIEGVDKLHGFIHEVIPDRIEAATYMIAAAITKGEVTLKKVVPKHLKAVSDKLRKCGMSIKETKDTITAKWVKTLKPQNIKTEVYPGFPTDVQAQWMALMCLVKGKSKITENIFENRFMHVAELQRFGADIVTDGKTVNVNGIEKLSGAPVMVSDLRAGAALVLAGLATEGNTVVSRIYHLDRGY…	UDP-N-acetylglucosamine_1-carboxyvinyltransferase_(EC_2.5.1.7)	Cell wall formation. Adds enolpyruvyl to UDP-N- acetylglucosamine	K00790	M
127	LE179_03010	MCA6085189.1	nadD/M	2113	2691	579	MDKIAIFGGSFDPVHKSHIQIAKLAFKSLDLKKLIFVIAYTPPHKIKQYAHIKDRISMLKLAAGNIQKAEISLYEAQKLETVYSYQTLDYFQNLHPADEIYMVIGSDSLLDLPTWKNIDYLASRYKFIVAKRAGIEINKNVKYLDRCVFIDKGIEDISSTIIRKLIKEDHKKAAPLLSEKVYNYIIQNGLYK	Nicotinate-nucleotide_adenylyltransferase_(EC_2.7.7.18)	Catalyzes the reversible adenylation of nicotinate mononucleotide (NaMN) to nicotinic acid adenine dinucleotide (NaAD)	K00969	H	Coenzyme metabolism	1_core	58.86	55.84	NAD_NadD/M_TGRD_RS02630	NAD	#N/A	127	LE169_01720	MCA6079603.1	nadD/M	1912	2490	579	MDKIAIFGGSFDPVHKSHIQIAKLAFKSLDLKKLIFVIAYTPPHKIKQYAHIKDRISMLKLAAGNIQKAEISLYEAQKLETVYSYQTLDYFQNLHPADEIYMVIGSDSLLDLPTWKNIDYLASRYKFIVAKRSGIEINKNVKYLDRCVFIDKGIEDISSTIIRKLIKEEHKKAAPLLSEKVYNYIIQNGLYK	Nicotinate-nucleotide_adenylyltransferase_(EC_2.7.7.18)	Catalyzes the reversible adenylation of nicotinate mononucleotide (NaMN) to nicotinic acid adenine dinucleotide (NaAD)	K00969	H	Coenzyme metabolism	1_core	348.36	343.94	NAD_NadD/M_TGRD_RS02630	NAD	#N/A	127	LE178_03320	MCA6072550.1	murB	6606	7511	906	METRRRVINADLIKTLSSLGCVILKNESLSKHCSFKIGGRADFFIEIPNEQSLLEFLKNVGEYKFYVLGGGTNVLFSDEGYRGAIVSLTGQFKEISVCGEEIFCGSGALISNVLNTSLKYNLTGLECVAGIPGTVGGAVCGNAGSKDKWIDSVVRNVEVYEGLKKEVINKKKIIFSYRKSNLTNCIVTNVNFVLKKDTENDSLSVVSDNIKRRLESQSLGIPSAGSIFKNPDGYSAGKLIEEVGLKGTYSGSAQISKLHGNFIINTGGASSKDVVFLIELIKEKVKEKFNLALETEIKIIK	UDP-N-acetylenolpyruvoylglucosamine_reductase_(EC_1.3.1.98)	Cell wall formation	K00075	M
128	LE179_01310	MCA6084869.1	nadE	287213	289102	1890	MEYGFIKVAAATPHISVANPSANVKEIIKLMEQADACGVELLVFPELCVTGYTCGELFLSDVLVHSVSNALDKICEATVGKKALVFVGSPVWNKAKLYSCAVAFQNGKVLGVVPKTALPTYSEFYELRHFTSGKNILGSIKLCGQVVPFGTNIIFAAENNDSVRIAAEICEDMFIISPPSNRHAQAGSSIIVNLSASNELIGKSDYRRTLIKSQSGRLSAGYIYASAGSGESVSDIIFSGLRIIAENGEILTESQLFESGLTVCEIDTQKLAYERRKLNVFETASNGYCTVEFSFDETGAELVRRISPLPFVPSDFKSVSSRAELILQMQSRALAERLKLTGLSAVIGVSGGLDSCLALLAILRSYKILGRSKKDIIAVTMPGPGTSAKTVKNVSGLAA…	NAD_synthetase_(EC_6.3.1.5)_/_Glutamine_amidotransferase_chain_of_NAD_synthetase	Catalyzes the ATP-dependent amidation of deamido-NAD to form NAD. Uses L-glutamine as a nitrogen source	K01950	H	Coenzyme metabolism	1_core	1607.73	1525.34	NAD_NadE_TGRD_RS03890	NAD	Firmicutes	128	LE169_04735	MCA6080175.1	nadE	3308	5197	1890	MEHGFIKVAAATPHISVANPSANVKEIIKLMEQADACGVELLVFPELCVTGYTCGELFLSDVLVHSVSNAFDKICEATVGKKALVFVGSPVWNKAKLYSCAVAFQNGKVLGVVPKTALPTYSEFYELRHFTSGKNILGSIKLCGQAVPFGTNIIFAAENNDSVRIAAEICEDMFIISPPSNRHAQAGASIIVNLSASNEIIGKSDYRRTLIKSQSGRLSAGYIYASAGSGESVSDIIFSGLRIIAENGEILTESQLFESGLTVCEIDTQKLAYERRKLNVFETASNGYCTVEFSFDETGAELVRRISPLPFVPSDFKSVSSRAELILQMQSRALAERLKLTGLSAVIGVSGGLDSCLALLAILRSYEILGRSKKDIIAVTMPGPGTSAKTVKNVSGLAA…	NAD_synthetase_(EC_6.3.1.5)/_Glutamine_amidotransferase_chain_of_NAD_synthetase	Catalyzes the ATP-dependent amidation of deamido-NAD to form NAD. Uses L-glutamine as a nitrogen source	K01950	H	Coenzyme metabolism	1_core	941.66	929.69	NAD_NadE_TGRD_RS03890	NAD	Firmicutes	128	LE178_03315	MCA6072549.1	murC	5290	6642	1353	MFCKNQKIHFVGIGGSGMSGIAEVLISLGHDVSGSDLKKTDVIDHLKDIGAKIYIGHNAKNVESAEVVVTSTAVGKDNLEVVTALKKKIPVIPRIEMLAELARLKYAVTIAGTHGKTTTTSLTSLVLEEGGLEPTIVIGGRLKNLKTSARLGKGKYIVAEADESDGSFLKLSPVITVVTNIDNDHLDYYGNMENLKSAFVKHINSIPFYGVAIICTDDSVVREIIPSITRRYVTYGFIGNPDIKALNIKVLKTCTSFDVVYMGKKIGNVCIRIPGKHNILNSLAAVGVGLRLGIPFSLISKAIGKFDGVGRRLEVKGEKNGVMIIDDYGHHPTEVEATLKAIKHFWPKRKLTVLFQPHRYTRTQNLFNEFGKSFSDADFVKILDIYSAGEKPIKGVTSE…	UDP-N-acetylmuramate--L-alanine_ligase_(EC_6.3.2.8)	Belongs to the MurCDEF family	K01924	M
129	LE179_03815	MCA6085346.1	ppnK	38886	39707	822	MEYTTGIIYNKSKTNAKKLAFEIASWLKQNRCRVFVSDSMSIKPKKVDFVLSLGGDGTMLKVIRIFSPLSVPIKGINMGSLGFLTDTNTSEIFVLLKNILSLGFRIEKRVLLSAEFEYKNKKIKAIATNDWVVRSLSGGKLITVDVNIDENFTAEYKCDGMIIATPTGSTAYSLAAYGPIVYPNLPVFILTPISPHMLTQRPMILSDKSSISFVTKNKDSNGKIMISIDGQENYTLPNGTKVKFSLYKKPLKLIKNCSKSYFETLKTKLHWSI	NAD_kinase_(EC_2.7.1.23)	Involved in the regulation of the intracellular balance of NAD and NADP, and is a key enzyme in the biosynthesis of NADP. Catalyzes specifically the phosphorylation on 2'-hydroxyl of the adenosine moiety of NAD to yield NADP	K00858	H	Coenzyme metabolism	1_core	41.46	39.33	NAD_PpnK_TGRD_RS03675	NAD	#N/A	129	LE169_02365	MCA6079729.1	ppnK	15933	16754	822	MEYTTGIIYNKSKTNAKKLAFEIASWLKQNRCRVFVSDSMSIKPKKVDFVLSLGGDGTMLKVIRIFSPLSVPIKGINMGSLGFLTDTNTSEIFVLLKNILSLGFRIEKRVLLSAEFEYKNKKIKAIATNDWVVRSLSGGKLITVDVNIDENFTAEYKCDGMIIATPTGSTAYSLAAYGPIVYPNLPVFILTPISPHMLTQRPMILSDKSSISFVTKNKDSNGKIMISIDGQENYTLPNGTKVKFSLYKKPLKLIKNCSKSYFETLKTKLHWSI	NAD_kinase_(EC_2.7.1.23)	Involved in the regulation of the intracellular balance of NAD and NADP, and is a key enzyme in the biosynthesis of NADP. Catalyzes specifically the phosphorylation on 2'-hydroxyl of the adenosine moiety of NAD to yield NADP	K00858	H	Coenzyme metabolism	1_core	216.51	213.76	NAD_PpnK_TGRD_RS03675	NAD	#N/A	129	LE178_01065	MCA6072129.1	murD	13963	15300	1338	MDLKKGLMKKNIGVLGLGKSGVAAANLAVRLGYNVFASDCGGKRVIKFLNKKITTEFFNHSDKILNSDVIIKSPGIHSDIPILEKAIARKIKIISELAFSVSNSKYKKIIAITGTNGKTTTTDLIAKIINAAHKDSIVVGNIGFPLSDKALKTTKNTYITMELSSYQLEDTPDFRSEVSVLLNITPDHLGRHKTMNAYIKAKEIVFVNQKRADFTVVNYDDKICRKIASKAKSNVIFFSKKPLRNGVFYDNGKIVIQLGKKHIEINPKINIVGSHNIENILAATAATYVSRTNRAIIEKVISGYKGVEHRIEFVKTVNDVDYYNDSKSTNIDSTRVAIESFSGNVLLIMGGRDKGSSYMPLKNLVKRKVKSIFLVGEASKKIKKDLKGSTLFFDCANIE…	UDP-N-acetylmuramoylalanine--D-glutamate_ligase_(EC_6.3.2.9)	Cell wall formation. Catalyzes the addition of glutamate to the nucleotide precursor UDP-N-acetylmuramoyl-L-alanine (UMA)	K01925	M
130	LE179_01285	MCA6084864.1	coaB	282496	283149	654	MSKKLTFLILSGPTKEYIDPVRFISNESSGKMGNALAQAALKKGGDVIFISGPVSVFPTGVKLIRTTTALEMFKEAKLNFRKADITISTAAVVDYSPVKTYKRKIKKNNPKLLIELKQNPDIIGYCGKNKKNQVVAGFALETENLINNAKLKLESKKLNLIIANGKESFNSDNTTVYIIDAGSVLKIADKSKKIIAENIIDETIRIFENIKSGKNIP	Phosphopantothenoylcysteine_decarboxylase_(EC_4.1.1.36)_/_Phosphopantothenoylcysteine_synthetase_(EC_6.3.2.5)	Catalyzes two steps in the biosynthesis of coenzyme A. In the first step cysteine is conjugated to 4'-phosphopantothenate to form 4-phosphopantothenoylcysteine, in the latter compound is decarboxylated to form 4'-phosphopantotheine	K01598	H	Coenzyme metabolism	5_other	173.69	164.79	PanCoa_CoaB_TGRD_RS03905	Pan	#N/A	130	LE169_04760	MCA6080180.1	coaB	9084	9737	654	MSKKLTFLILSGPTKEYIDPVRFISNESSGKMGNALAQAALKKGGDVIFISGPVSVFPTGVKLIKITTALEMFKEAKLNFRKADITISTAAVVDYSPVKTYKRKIKKNNPKLLIELKQNPDIIGYCGKNKKNQVVAGFALETENLINNAKLKLESKKLNLIIANGKESFNSDNTTVYIIDAGSVLKIADKSKKIIAENIIDETIRIFENIKSGKNIP	Phosphopantothenoylcysteine_decarboxylase_(EC_4.1.1.36)_/_Phosphopantothenoylcysteine_synthetase_(EC_6.3.2.5)	Catalyzes two steps in the biosynthesis of coenzyme A. In the first step cysteine is conjugated to 4'-phosphopantothenate to form 4-phosphopantothenoylcysteine, in the latter compound is decarboxylated to form 4'-phosphopantotheine	K01598	H	Coenzyme metabolism	5_other	208.63	205.98	PanCoa_CoaB_TGRD_RS03905	Pan	#N/A	130	LE178_01045	MCA6072125.1	murE	9997	11532	1536	MKLKEFLSVDNVIIMGNTDVEIEGVSYDSRKVGKNYVFFALHGHITDGSKYIDEAIENGATIIVTTTKQDTISVTQIIASDIFRFMSDFCAKFYNYPDRELNIIGITGTNGKTTITYMIESILANAGIECGVIGTVNYRYKDKIIDAPNTTPQSLDVYKIIRDMANNGVKYLAMEVSSHALSLGRVYGIDFDTAIFTNLTQDHLDFHKTMNNYFESKSVLFKGLGTSAKKNRKYAIINVDDKYGKKLLELDINADQKLYSAVDKNKADFKAENIEIASSGSKFDLVFRSKKTKIGIKHIGLHNVYNALAALVATVCSGVSFDMAVEGLNNSKQAPGRLERVDTKNIGFDVVVDYAHTSNALKNVLQTIKKVKPRRVITVFGCGGDRDRTKRPIMGETAV…	UDP-N-acetylmuramoylalanyl-D-glutamate--26-diaminopimelate_ligase_(EC_6.3.2.13)	Catalyzes the addition of meso-diaminopimelic acid to the nucleotide precursor UDP-N-acetylmuramoyl-L-alanyl-D-glutamate (UMAG) in the biosynthesis of bacterial cell-wall peptidoglycan	K01928	M
131	LE179_01280	MCA6084863.1	coaC	281960	282496	537	MTLENKNIVLGVCGGIAAYKSCDIIRELVKLKANVECILTRGGSEFITPLTLQTLSKNKVHKDIFELPNKYEISHISLAKKADIIVIVPATADIIARLACGRADDLLACTVLASKADILVCPAMNTNMFNHKATQSNIETLKSYGYRFVMPEKGELACGDYGDGKLASVEVIVRELLW	Phosphopantothenoylcysteine_decarboxylase_(EC_4.1.1.36)_/_Phosphopantothenoylcysteine_synthetase_(EC_6.3.2.5)	Catalyzes two steps in the biosynthesis of coenzyme A. In the first step cysteine is conjugated to 4'-phosphopantothenate to form 4-phosphopantothenoylcysteine, in the latter compound is decarboxylated to form 4'-phosphopantotheine	K01598	H	Coenzyme metabolism	5_other	148.07	140.48	PanCoa_CoaC_TGRD_RS03910	Pan	#N/A	131	LE169_04765	MCA6080181.1	coaC	9737	10285	549	MRKCMTLENKNIVLGVCGGIAAYKSCDIIRELVKLKANVECILTRGGSEFITPLTLQTLSKNKVHKDIFELPNKYEISHISLAKKADIIVIVPATADIIARLACGRADDLLACTVLASKADILVCPAMNTNMFNHKATQSNIETLKSYGYRFVMPEKGELACGDYGDGKLASVEVIVRELLW	Phosphopantothenoylcysteine_decarboxylase_(EC_4.1.1.36)_/_Phosphopantothenoylcysteine_synthetase_(EC_6.3.2.5)	Catalyzes two steps in the biosynthesis of coenzyme A. In the first step cysteine is conjugated to 4'-phosphopantothenate to form 4-phosphopantothenoylcysteine, in the latter compound is decarboxylated to form 4'-phosphopantotheine	K01598	H	Coenzyme metabolism	5_other	86.45	85.35	PanCoa_CoaC_TGRD_RS03910	Pan	#N/A	131	LE178_01050	MCA6072126.1	murF	11532	12929	1398	MESFHLKELIRVLHGKFIVGNPNLLIKGISIDSRTIKKGEAYFAIKGKRYNGHDFINEALYKGAVAIVYSQDIANSVKSFSKFPSLIETNDTIVALGDFAKFYRSKFRNTKIIGITGSNGKTTTKEILASILSKKGKALSNKGNFNNRIGLPLSIFQLTSDVEYAVFEMGTSLHGEIKILSDILKPDEGLITNIGFSHLKTFISAEGVFEEKKILFDNVKEGGCIVINNDNSFLKTIQNTDNHQIVTFAIDTTADVYVKNIELYSNKTDFDLFYKDNSVKVSIHTKGRFNVENALAAASCAIGLGFSLNKIKEGIETFTPPKMRMETLVTSSGVVLINDAYNANPSSIRQAIQAVLQCYAGKKINLVLGDMLELGDKSEDYHFELGKFIANQNITSVAL…	UDP-N-acetylmuramoyl-tripeptide--D-alanyl-D-alanine_ligase_(EC_6.3.2.10)	Involved in cell wall formation. Catalyzes the final step in the synthesis of UDP-N-acetylmuramoyl-pentapeptide, the precursor of murein	K01929	M
132	LE179_05555	MCA6085682.1	coaD1	37628	38131	504	MTKKILAVYPGSFDPPTKGHLDIIIRASHLFPKIIIAVTKNINKKHIFSLQERIDLLQKITEKLKNVKISSFSGLLANYLENINSFVLIRGLRVLSDFEYEFQMALMNRKLNKKIETIFLMTDQSYTFLSSSMVKEIAMLGGNIKNFVPECVEKELEKRVANLSKSN	Phosphopantetheine_adenylyltransferase_(EC_2.7.7.3)	Reversibly transfers an adenylyl group from ATP to 4'- phosphopantetheine, yielding dephospho-CoA (dPCoA) and pyrophosphate	K00954	H	Coenzyme metabolism	1_core	0	0	PanCoa_CoaD1_TGRD_RS03440	Pan	#N/A	132	LE169_04205	MCA6080075.1	coaD1	14928	15431	504	MTKKILAVYPGSFDPPTKGHLDIIIRASHLFPKIIIAVTKNINKKHIFSLQERIDLLQKITEKLKNVKISSFSGLLANYLENINSFVLIRGLRVLSDFEYEFQMALMNRKLNKKIETIFLMTDQSYTFLSSSMVKEIAMLGGNIKNFVPECVEKELKKRVANLSKSN	Phosphopantetheine_adenylyltransferase_(EC_2.7.7.3)	Reversibly transfers an adenylyl group from ATP to 4'- phosphopantetheine, yielding dephospho-CoA (dPCoA) and pyrophosphate	K00954	H	Coenzyme metabolism	1_core	94.17	92.97	PanCoa_CoaD1_TGRD_RS03440	Pan	#N/A	132	LE178_01075	MCA6072131.1	murG	16444	17517	1074	MVSKNIIIAASGTGGHIYPGIALAKEFKYQGYNPIFFINNNTVSTEILKFEEFEYIAFATLGMPRKISFSFIPFLCKMIISFLKALKQIATLRPVAVIGTGGYIAAPIIFAAKILDKETFIHEQNTVPGKANIFLNKITDKTFISFKYSEKYFKNKNVIVSGYPVREDILTATKGKAIKLFGLKDNIITILVFGGSLGAVKLNEIARESLADLSLKNKIQVLHITGSKNYDKIQKQIENNQNYKVFGYLHNIADAYVASDIVICRSGAGTIFELKALGKSAIVVPYPYATDNHQYWNAKEIEEDKKVIIVEEKYLTKEKLSEALYILKDNIKNTAIKNIVKTPQKLMFEEIKKCIES	UDP-N-acetylglucosamine--N-acetylmuramyl-(pentapeptide)_pyrophosphoryl-undecaprenol_N-acetylglucosamine_transferase_(EC_2.4.1.227)	Cell wall formation. Catalyzes the transfer of a GlcNAc subunit on undecaprenyl-pyrophosphoryl-MurNAc-pentapeptide (lipid intermediate I) to form undecaprenyl-pyrophosphoryl-MurNAc- (pentapeptide)GlcNAc (lipid intermediate II)	K01924	M
133	LE179_02130	MCA6085023.1	coaE	172764	173357	594	MIIGLTGGIATGKSESVKHFKALGAHTIDADAISRELTSKGTPVLNELVKSFGSGILRSDGSLNRKKLADIIFSDKKAKFSVEKILHTHIISHISKIISHNANKHNIVIDAPLLFEVGLNKMCDKIVVVWIPSNIQVKRLTLRDKLNADQIKQRIDSQMPIEKKVELADFVIDNSGSKKDLKKSIKDLYKLLTSKQK	Dephospho-CoA_kinase_(EC_2.7.1.24)	Catalyzes the phosphorylation of the 3'-hydroxyl group of dephosphocoenzyme A to form coenzyme A	K00859	H	Coenzyme metabolism	1_core	573.7	544.3	PanCoa_CoaE_TGRD_RS00120	Pan	#N/A	133	LE169_03135	MCA6079869.1	coaE	77748	78341	594	MIIGLTGGIATGKSESVKHFKALGAHTIDADAISRELTSKGTPVLNELVKSFGSGILRSDGSLNRKKLADIIFSDKKAKFSVEKILHTHIISHISEIISHNVNKHNIVIDAPLLFEVGLNKMCDKIVVVWIPSNIQVKRLALRDKLNADQIKQRIDSQMPIEKKVELADFVIDNSGSKKDLKKSIKDLYKLLTSKQK	Dephospho-CoA_kinase_(EC_2.7.1.24)	Catalyzes the phosphorylation of the 3'-hydroxyl group of dephosphocoenzyme A to form coenzyme A	K00859	H	Coenzyme metabolism	1_core	29.96	29.58	PanCoa_CoaE_TGRD_RS00120	Pan	#N/A	133	LE178_03350	MCA6072556.1	pheA1	12791	13852	1062	MSLKLQRTRQSIDKVDKEIVKLINKRAKLALDIVKSKNKTNAVVYAPSREKEVLNNITVAKGALGEESLRNIYTEIISACRNLESPTKVAFLGPWATFTHQAAIRNFGTSSCFIPATTPQEVLLEIESGRVDFGVVPVENSNEGSVNVTLDMLVETELKICAEISLKIEQCFLVKDPKAKILRVYSHPHALAQCRDWITKNYPDVEMVSVSSTAEAAKKVAKEDFAAAIASEVAAKIYDLYILQKGIQDSRENFTRFFVIGKILTKPSGKDKTSLVFIVKDKVGSLYEVLGVFNKNNVNLTKIESRPTKKKAWEYMFFVDFKGHVEDKNIATTIESLRRKSIFVKSLGSYPRA	Chorismate_mutase_I_(EC_5.4.99.5)_/_Prephenate_dehydratase_(EC_4.2.1.51)	Prephenate dehydratase	K00661	E
134	LE179_00695	MCA6084750.1	coaX	155043	155840	798	MFLALDIGNTNITVGLFGMKNGKVLPNPLKVWRMSTVKEQTSDEYATILMNMFFYLDFDVKKVSDFAVASVVPSLNAVFEELVKKYFGKKIFFIDNKNCVGFIFAKGNSRETGADRIADVVAAYSIYGGGCIVIDFGTATTFDCIDSKGIYMGGAIAPGPTISAQLLNLKADQLPRTEMRKPLKSIGATTVECMQSGLYFGYVGLVKELIARMKKEMEVKHIVATGGLASLVASEIKEIEIILPDLTLEGIRIIWEKSNDNNKDL	Pantothenate_kinase_type_III_CoaX-like_(EC_2.7.1.33)	Catalyzes the phosphorylation of pantothenate (Pan), the first step in CoA biosynthesis	K03525	F	Nucleotide metabolism and transport	1_core	14.23	13.51	PanCoa_CoaX_TGRD_RS02000	Pan	#N/A	134	LE169_00730	MCA6079407.1	coaX	163700	164497	798	MFLALDIGNTNITVGLFGMKNGKVLPNPLKVWRMSTVKEQTSDEYATILMNMFFYLDFDVKKVSDFAVASVVPSLNAVFEELVKKYFGKKIFFIDNKNCVGFIFAKGNSKETGADRIADVVAAYSIYGGGCIVIDFGTATTFDCIDSKGIYMGGAIAPGPTISAQLLNLKADQLPRTEMRKPLKSIGATTVECMQSGLYFGYVGLVKELIARMKKEMEVKHIIATGGLASLVASEIKEIEIILPDLTLEGIRIIWGKSNGNNKDL	Pantothenate_kinase_type_III_CoaX-like_(EC_2.7.1.33)	Catalyzes the phosphorylation of pantothenate (Pan), the first step in CoA biosynthesis	K03525	F	Nucleotide metabolism and transport	1_core	22.3	22.02	PanCoa_CoaX_TGRD_RS02000	Pan	#N/A	134	LE178_05335	MCA6072938.1	tyrA	337	1182	846	MQKYIAVSVIGLGQIGGSLGLALKSKSLKGRYHITGIERKKDALNTALKIRAVDDASSSLQSAKNADIVVICTPVDTIASIYKELVKIVRQSAIITDTGSVKYQIEKEIIAFAKNRNYASFVGSHPVAGKEKNGILSADAKMFKDAKVIITTLSKKLEKKEMVVVRMWKDTGADVVAMSAKKHDELVALTSHVPHVIAFLLNKIYQKTNRKNPQIGMLTAGSFKGITRVAVSSVDMWAPIFVTNSKNVGRYLTELIGELVLFKKNLRDKQKIKKEILNTQK	Prephenate_dehydrogenase_(EC_1.3.1.12)	Prephenate dehydrogenase	K00210	C
135	LE179_02670	MCA6085125.1	panB	97674	98474	801	MNKKTVLTILEKKHIGEKITMLTCYDYVTAKLISSQDIDALLVGDTLGNVKLGYENTLSVTVDNMIYHTKSVKRGNAGALLITDMPFMSYEITVEDAVRNAARIVKEGGAEAVKVEGGIEILDKVKAISDAKVPVVGHLGLTPQAINKFGGFKVQGRTEEAGEKLIADAEALEKAGIFAVVLEAIPGQLAKEVTERLKIPTIGIGSGRYCDGQVLVIDDMLGMFTDFTPKFVKKYADVGNTIKTAVKNYIDEVKEGQFPREENTYK	3-methyl-2-oxobutanoate_hydroxymethyltransferase_(EC_2.1.2.11)	Catalyzes the reversible reaction in which hydroxymethyl group from 5,1#N/A-methylenetetrahydrofolate is transferred onto alpha-ketoisovalerate to form ketopantoate	K00606	H	Coenzyme metabolism	1_core	900.52	854.37	PanCoa_PanB_TGRD_RS01360	Pan	Firmicutes	135	LE169_05790	MCA6080375.1	panB	2638	3438	801	MSKKTVLTILEKKHIGEKITMLTCYDYVTAKLISSQDIDALLVGDTLGNVKLGYENTLSVTVDNMIYHTKSVKRGNAGALLITDMPFMSYEITVEDAVRNAARIVKEGGAEAVKVEGGIEILDKVKAISDAKVPVVGHLGLTPQAINKFGGFKVQGRTEEAGEKLIADAEALEKAGIFAVVLEAIPGQLAKEVTERLKIPTIGIGSGRYCDGQVLVIDDMLGMFTDFTPKFVKKYADVGNTIKTAVKNYIDEVKEGQFPREENTYK	3-methyl-2-oxobutanoate_hydroxymethyltransferase_(EC_2.1.2.11)	Catalyzes the reversible reaction in which hydroxymethyl group from 5,10-methylenetetrahydrofolate is transferred onto alpha-ketoisovalerate to form ketopantoate	K00606	H	Coenzyme metabolism	1_core	281.44	277.86	PanCoa_PanB_TGRD_RS01360	Pan	Firmicutes	135	LE178_02360	MCA6072374.1	prsA	<1	134	>134	MELKIITGNANIGLAKQITKELGVELSGATVSRFSDGEVQVKIV	Ribose-phosphate_pyrophosphokinase_(EC_2.7.6.1)	#N/A	#N/A	#N/A
136	LE179_02665	MCA6085124.1	panC	96817	97677	861	MKVIKNTLQMQKIALKHLKDGDEIGLVPTMGALHEGHISLIAKSVKNDDITIVSIFVNPTQFGPNEDYLKYPRPSEKDKGICKKNHVDYVFMPLVNDVFPSDYKTFVEVKTLQDILCGAFRPNHFRGVATVVAKLFNISCADRAYFGMKDFQQLKIVEKMAKDLNFRTKIVPCSIARERNGLALSSRNSYLSVDEKKMSMNISRILREAAKDFRCRNFNSVKKDAVDKFKKIPGSKIDYAEIVNFDDLSPADKNTKKAVFTVAIWIGKTRLIDNVVMIKSRRRVRK	Pantoate--beta-alanine_ligase_(EC_6.3.2.1)	Catalyzes the condensation of pantoate with beta-alanine in an ATP-dependent reaction via a pantoyl-adenylate intermediate	K01918	H	Coenzyme metabolism	1_core	1101.63	1045.17	PanCoa_PanC_TGRD_RS01365	Pan	#N/A	136	LE169_05795	MCA6080376.1	panC	3435	4295	861	MKVIKNTLQMQKIALKHLKDGDEIGLVPTMGALHEGHISLIAKSVKNDDITIVSIFVNPTQFGPNEDYLKYPRPSEKDKEICKKNHVDYVFMPLVNDVFPSDYKTFVEVKTLQDILCGAFRPNHFRGVATVVAKLFNISCADRAYFGMKDFQQLKIVEKMAKDLNFRTKIVPCSIARERNGLALSSRNSYLSVDEKKMSMNISRILREAAKDFRCRNFNSVKKDALDKLKKIPGSKIDYAEIVNFDDLSPTDKNTKKAVFTVAIWIGKTRLIDNVVMIKSRRRVRK	Pantoate--beta-alanine_ligase_(EC_6.3.2.1)	Catalyzes the condensation of pantoate with beta-alanine in an ATP-dependent reaction via a pantoyl-adenylate intermediate	K01918	H	Coenzyme metabolism	1_core	1164.44	1149.64	PanCoa_PanC_TGRD_RS01365	Pan	#N/A	136	LE178_04700	MCA6072816.1	rpe	8022	8672	651	MKKIIIAPSILSANFAALERDVNIVEKAGAKWIHIDVIDGHFAPNITMGPAIVKALRKTTKLFFDIHLMITSPEKYWQDFQKAGANLITFHSEVQVDKRKLIENIKTSGIKAGISIKPKTPVSDIENLLSCLDLVLVMTVEPGFSGQFFMNDMIPKIETLRKNIDQNNYNCLIEIDGGINSQTSSICIQAGADALVSGSYIFSAENPAEAIKSLSL	Ribulose-phosphate_3-epimerase_(EC_5.1.3.1)	Belongs to the ribulose-phosphate 3-epimerase family	K01783	G
137	LE179_03870	MCA6085354.1	panD	48557	48898	342	MKFVLNSKIFKATVTQANVKYEGSITIDTDLCDKAGFWIGEKVLVVSNTTGVRLETYVIPGESGSGVICMNGAAAHLIKEGEEVIIMGFKLSDKPINPKIVFVNKSNKIIKIK	Aspartate_1-decarboxylase_(EC_4.1.1.11)	Catalyzes the pyruvoyl-dependent decarboxylation of aspartate to produce beta-alanine	K01579	H	Coenzyme metabolism	1_core	149.46	141.8	PanCoa_PanD_TGRD_RS03600	Pan	#N/A	137	LE169_02420	MCA6079737.1	panD	25598	25939	342	MRFVLNSKIFKATVTQANVKYEGSITIDTDLCDKAGFWIGEKVLVVSNTTGVRLETYVIPGESGSGVICMNGAAAHLIKEGEEVIIMGFKLSDKPINPKIVFVNKSNKIIKIK	Aspartate_1-decarboxylase_(EC_4.1.1.11)	Catalyzes the pyruvoyl-dependent decarboxylation of aspartate to produce beta-alanine	K01579	H	Coenzyme metabolism	1_core	86.73	85.63	PanCoa_PanD_TGRD_RS03600	Pan	#N/A	137	LE178_05225	MCA6072916.1	rpiB	1812	2279	468	MEKIKKLAFGTDHAVAEMRNTVKEYLKDIGYEVEDFGFGGHGVCDYPDYAVKVAEAVANKKADRGILICGTGIGMSIAANKVKGTIAAVCWDEDTAKLAAQHNGANVICLGSRTATVSEVCHRIKIFLETPFEERHVKRIVKIYDIEKKCSQGQG	Ribose_5-phosphate_isomerase_B_(EC_5.3.1.6)	Ribose/Galactose Isomerase	K00761	G
138	LE179_01470	MCA6084897.1	panE/ilvC	24596	25594	999	MKEAKMYYESDADLSLLNGKTIAVLGYGSQGHAHALNLKDSGLNVIVAQRSGGDNYKKAIEDGWKPVSVAEAVKQADWVHILLPDEVQRKVWEEDIKPNIKKGIILSFAHGFNIRFKQIVPTPDLDVIMIAPKGPGHLVRRQYEEGKGVPCLIAVEQNASGKAKDLALAYAKGIGGTRGGVLETTFAEETETDLFGEQVVLCGGLVELINSGFETLVAAGYQPEIAYFECLHEVKLIVDLIFEGGFGKMNYSVSDTAEYGEYVSGKRIITDSTREEMKKVLTDIQSGKFADKWLEENKTGRTFFKKERKEVSERLIEKVGERLRSKMSWIKK	Ketol-acid_reductoisomerase_(NADP(+))_(EC_1.1.1.86)	Involved in the biosynthesis of branched-chain amino acids (BCAA). Catalyzes an alkyl-migration followed by a ketol- acid reduction of (S)-2-acetolactate (S2AL) to yield (R)-2,3- dihydroxy-isovalerate. In the isomerase reaction, S2AL is rearranged via a Mg-dependent methyl migration to produce 3- hydroxy-3-methyl-2-ketobutyrate (HMKB). In the reductase reaction, this 2-ketoacid undergoes a metal-…	K00053	EH	Amino Acid metabolis and transport	1_core	1353.11	1283.76	PanCoa_PanE/ilvC_TGRD_RS04975	Pan	#N/A	138	LE169_03290	MCA6079899.1	panE/ilvC	24218	25216	999	MKEAKMYYESDADLSLLNGKTIAVLGYGSQGHAHALNLKDSGLNVIVAQRSGGDNYKKAIEDGWKPVSVAEAVKQADWVHILLPDEVQRKVWEEDIKPNIKKGIILSFAHGFNIRFKQIVPTPDLDVIMIAPKGPGHLVRRQYEEGKGVPCLIAVEQNASGKAKDLALAYAKGIGGTRGGVLETTFAEETETDLFGEQVVLCGGLVELINSGFETLVAAGYQPEIAYFECLHEVKLIVDLIFEGGFGKMNYSVSDTAEYGEYVSGKRIITDSTREEMKKVLTDIQSGKFADKWLEENKTGRTFFKKERKEVSERLIEKVGERLRSKMSWIKK	Ketol-acid_reductoisomerase_(NADP(+))_(EC_1.1.1.86)	Involved in the biosynthesis of branched-chain amino acids (BCAA). Catalyzes an alkyl-migration followed by a ketol- acid reduction of (S)-2-acetolactate (S2AL) to yield (R)-2,3- dihydroxy-isovalerate. In the isomerase reaction, S2AL is rearranged via a Mg-dependent methyl migration to produce 3- hydroxy-3-methyl-2-ketobutyrate (HMKB). In the reductase reaction, this 2-ketoacid undergoes a metal-…	K00053	EH	Amino Acid metabolis and transport	1_core	1995.29	1969.93	PanCoa_PanE/ilvC_TGRD_RS04975	Pan	#N/A	138	LE178_05220	MCA6072915.1	tktA	778	1602	825	MLTSDLKIASANVRKDIINMLGLAGSGHPGGSLSAVELVVSLYFKHMKFNLKTVNDPDRDYFVLSKGHVCPVLYAVLAQLGCFSHDELFTLRKVGSRLQGHPAKDKKLPGIEVSTGSLGYGLSIGAGIATGMKQAKKSNQVYVLMGDGEQQEGSIWEAAMSASHYKLDNLCAIVDNNGLQIDGVTKDVMNVEPLADKYRAFGWNVIEINGHNLDEIDDAYAQFKATTGKPTAIIAKTVKGKGVSYMENLAEWHGKIPSKELIEKALAEIDASIK	Transketolase_N-terminal_section_(EC_2.2.1.1)	PFAM Transketolase, thiamine diphosphate binding domain	K00615	G
139	LE179_04540	MCA6085483.1	ddl	66402	67322	921	MIDSDILAKLNNKRIGVLYGGLSSEREISIKSGTAVLNALKKLKLNVCGIDVNRDVAEKIKKEKIDIAYIALHGQMGEDGTIQGMLEILGIPYTGCGVFSSAASMDKDISKRIFRCAGILTPEWKTLKKFEAVPEIKKYPVVVKPVSQGSTIGVVIVEKVSQFVDALNEVFKYGDEILIEQFIKGKEITVGVLNGKALPVIEIVPKGKFYDFKSKYQKGGSQHIIPAGISEKSYKTAQDVSEKVYKIFKCRAICRVDMIVSEDDRVWVLENNTIPGMTETSLVPDEGRTVGYSFETLVLKILESAL	D-alanine--D-alanine_ligase_(EC_6.3.2.4)	Belongs to the D-alanine--D-alanine ligase family	K01921	F	Nucleotide metabolism and transport	1_core	209.67	198.93	Peptido_Ddl_TGRD_RS04600	Pep	#N/A	139	LE169_01255	MCA6079512.1	ddl	33809	34729	921	MIDSDILAKLNNKRIGVLYGGLSSEREISIKSGTAVLNALKKLKLNVCGIDVNRDVAEKIKKEKIDIAYIALHGQMGEDGTIQGMLEILGVPYTGCGVFSSAASMDKDISKRIFRCAGILTPEWKTLKKFEAVPEIKKYPVVVKPVSQGSTIGVVIVEKVSQFVDALNEVFKYGDEILIEQFIKGKEITVGVLNGKALPVIEIVPKGKFYDFKSKYQKGGSQHIIPAGISEKSYKTAQDISEKVYKIFKCRAICRVDMIVSEDDRVWVLENNTIPGMTETSLVPDEGRTVGYSFETLVLKILESAL	D-alanine--D-alanine_ligase_(EC_6.3.2.4)	Belongs to the D-alanine--D-alanine ligase family	K01921	F	Nucleotide metabolism and transport	1_core	141.71	139.91	Peptido_Ddl_TGRD_RS04600	Pep	#N/A	139	LE178_05215	MCA6072914.1	tktB	<1	746	>746	MIEVFGKKATRFGFGEGLVELGKENPKIFVLGADTTSSVAINTFGDMFPDRFIDVGIAETNLLGMAAGLAVAGFIPFVSTYGVFASGRPWEQIRTTICYSNLNVKIGGSHSGLMVGPDGATHQALEEIAIMRCLPKMKVIAPCDFIETKKAVIASAYADGPVYIRYGRENTPIFTKDSSIFEIGKANVLKEGNDVAIMACGTMVYEALLAADILEKKGIKARVVNIHTIKPIDEKAIIDATQECGAIVT	Transketolase_C-terminal_section_(EC_2.2.1.1)	Transketolase, pyrimidine binding domain	K00615	G
140	LE179_02780	MCA6085145.1	mraY	117372	118457	1086	MLYHIFYHLSSVFSPFNVFQYITFRAGGAILTSLLICFVAGHYIIRKLETFKIKQIVRTDGPVTHLGKNGTPTMGGLLIMLSVVVSTLLWAKFDNRFILWLLVGTLWLGFLGFCDDYLKLKKRDSKGLSAKGKLFGQTVFAAFLAAYLNFFPSNLKFATLVNVPFLKGFFIDCSFLYILFVIIIIVGSSNAVNLTDGLDGLAVGSIAIVAFSLALLAYFAGHLQIANYLKIINVSGAGEISIFLFAVVGSCLGFLWYNSHPAEIFMGDTGSLFLGGVLGMSAVFIKQELILVILCGVFVVETLSVFVQIYCYRRTGKKIFKMAPLHHHFEMLGQFETKVTIRFWIVGVILAIISFASLKLR	Phospho-N-acetylmuramoyl-pentapeptide-transferase_(EC_2.7.8.13)	First step of the lipid cycle reactions in the biosynthesis of the cell wall peptidoglycan	K01000	M	Cell wall/membrane/envelop biogenesis	1_core	428.85	446.57	Peptido_MraY_TGRD_RS01245	Pep	#N/A	140	LE169_03630	MCA6079964.1	mraY	16092	17177	1086	MLYHIFYHLSSVFSPFNVFQYITFRAGGAILTSLLICFVAGHYIIRKLETFKIKQIVRTDGPVTHLGKNGTPTMGGLLIMLSVVVSTLLWAKFDNRFVLWLLVGTLWLGFLGFCDDYLKLKKKDSKGLSAKGKLFGQTVFAAFLAAYLNFFPSNLKFATLVNVPFLKGFFIDCSFLYILFVIIIIVGSSNAVNLTDGLDGLAVGSIAIVAFSLALLAYFAGHLQIANYLKIINVSGAGEISIFLFAVAGSCLGFLWYNSHPAEIFMGDTGSLFLGGVLGMSAVFIKQELILVILCGVFVVETLSVFVQIYCYRRTGKKIFKMAPLHHHFEMLGQFETKVTIRFWIVGVILAIISFASLKLR	Phospho-N-acetylmuramoyl-pentapeptide-transferase_(EC_2.7.8.13)	First step of the lipid cycle reactions in the biosynthesis of the cell wall peptidoglycan	K01000	M	Cell wall/membrane/envelop biogenesis	1_core	213.04	210.34	Peptido_MraY_TGRD_RS01245	Pep	#N/A	140	LE178_06395	MCA6073136.1	proA	3036	>3825	>790	NRILAKIICEAGAKAGMPVGSIQFIDTPDRSAIQELLQLDNLIDLLIPRGGEELVKFIREHSLIPVLSHGRGLCHTYIDKDADVDMAVNVAFNAKCQRPSVCNAMETLLVHRDIADKVLPELCRLYNEAGVEIEGCSISQGIVNSIRPATEKDWKTEYLDLKISIKVVTSLEEAIEHITKYGSMHSEAVITKNKEVADRFIAEVDAAAVFVNASTRLHDGSVFGLGCEIGISTQKLHARGAMGIKELTTTKYVVRGNGAIRN	Gamma-glutamyl_phosphate_reductase_(EC_1.2.1.41)	Catalyzes the NADPH-dependent reduction of L-glutamate 5-phosphate into L-glutamate 5-semialdehyde and phosphate. The product spontaneously undergoes cyclization to form 1-pyrroline-5- carboxylate	K00147	E
141	LE179_05390	MCA6085650.1	mrcB	5910	8030	2121	MRQKKLKKNSFFTFLTLATTTALLIIAVGKITANFINNLPSIKQLEDYTPNLSTKIYDKDNNLIAELFTERRIFIPINKIPVNLQNAFIAIEDNNFFKHWGISVKGIMRAFSRILLKMKLAEGGSTITQQLAKTIFLTCEKTLIRKIKEAFLTIQLEKNYSKHEILQFYINQIYFGSGAYGVQAAARIYFNKNAQDLNLAECATLAAIPKSPNYYNPFKNKEASLARRNLVLSRMRKLGYITKEQEEEARLTALPAKENALKENMGHYFLEFLRVALEPKYGTNALFKGGLSIYTTIDMQAQAAAEKTIGEALANFDKNKSGVFEKAKQEPVKVQGALIAIDPKNGAIRAMVGGRNFKESQFNRAIQAKRQPGSSFKPIVYLAAIEAGFTPATVLNDKP…	Multimodular_transpeptidase-transglycosylase_(EC_2.4.1.129)_(EC_3.4.-.-)	PFAM glycosyl transferase family 51	K05366	M	Cell wall/membrane/envelop biogenesis	1_core	548.95	520.82	Peptido_MrcB_TGRD_RS03820	Pep	#N/A	141	LE169_04400	MCA6080113.1	mrcB	49791	51911	2121	MKQKKLKKNSFFTFLTLAATAALLIIAVGKITANFINNLPSIKQLEDYTPNLSTKIYDKDNNLIAELFTERRIFIPINKIPVNLQNAFIAIEDNNFFKHWGISVKGIMRAFSRILLKMKLAEGGSTITQQLAKTIFLTCEKTLIRKIKEAFLTIQLEKNYSKHEILQFYINQIYFGSGAYGVQSAARIYFNKNAQDLNLAECATLAAIPKSPNYYNPFKNKEASLARRNLVLSRMRKLGYITKEQEEEARLTALPAKENALKENMGHYFLEFLRVALEPKYGTNALFKGGLSIYTTIDIQAQVAAEKTIGEALANFDKNKSGVFEKAKQEPVKVQGALIAIDPKNGAIRAMVGGRNFKESQFNRAIQAKRQPGSSFKPIVYLAAIEAGFTPATVLNDKP…	Multimodular_transpeptidase-transglycosylase_(EC_2.4.1.129)_(EC_3.4.-.-)	PFAM glycosyl transferase family 51	K05366	M	Cell wall/membrane/envelop biogenesis	1_core	330.05	325.85	Peptido_MrcB_TGRD_RS03820	Pep	#N/A	141	LE178_03820	MCA6072647.1	proB	9519	10613	1095	MRIVIKVGTSTLTTKEGLLGKKYIVALTEKLVELQTDGHEVLIVSSGAIGAGRSHLGINTKPKTTLRDKQAFAAVGQPLVMNAYSEAFAKYGKTVAQILLTRYVFDKRVEYINARNTLNTLLENDIIPIINENDSISIDEINFGDNDTLAALVASAIDADKLIIFTDVDGFYSGNPETSSIIPTIERITEEIESFAMSVSSSGKGIGGMKTKIFAAKIASASGVDTVITNGLKLNLLKNIVLGCQVGTIVKAKKQRLEAKKSWIAFSKKPKGTVFIDVKASDALINKGKSLLAVGIVKIDGSFQRGDTVYIANTDTEKDFARGLTNYSNEILEKIKGKKTTEMKKIINVIEDEVIHRNNLVIMR	Glutamate_5-kinase_(EC_2.7.2.11)_/_RNA-binding_C-terminal_domain_PUA	Catalyzes the transfer of a phosphate group to glutamate to form L-glutamate 5-phosphate	K00931	E
142	LE179_05800	MCA6085731.1	mrdA	21838	23619	1782	MTLQKEDKSAYEAFLKKHKIILMFFILLFICLSLRLFYLQIIKGGSYEKVSQQQRMHSTYERAPRGVIYSADNIVLADNEFTYAALFYPFGRQQTPTNESIKELNKILGRDVKISADKCYRYGRFVKLADNITMEEMFKIQEKKSILKNISIVRETRRIYCYPEVVSHVIGYTGEISVDEIEKWSEQERKIGDYVGRGGIEQSYDVYLQGKDGGWQVEVNAKGYRVKAFKYVPPQAGSNVYSTVDLKLQKAAYDALKSSSTGRGAVVVLDTRTGAVKALVSCPGFDANKAGAKDFGRYLKDKNLPLFNRSLQAVYPPGSVFKIITFAAAVELLNIDSEKTVRCTGSFELGNRHYSCWYKPGHGAVNLISALARSCNVYFYQLGLKLGIGNLEKYARKFY…	Peptidoglycan_D_D-transpeptidase_MrdA_(EC_3.4.16.4)	penicillin binding	K05515	M	Cell wall/membrane/envelop biogenesis	1_core	299.6	284.25	Peptido_MrdA_GRD_RS00770	Pep	#N/A	142	LE169_04960	MCA6080216.1	mrdA	13837	15618	1782	MTLQKEDKSAYEAFLKKHKIILMFFILLFICLSLRLFYLQIIKGGSYEKVSQQQRMHSTYERAPRGVIYSADNIVLADNEFTYAALFYPFGQQQTPTNESIKELNKILGRDVKISADKCYRYGRFVKLADNITMEEMFKIQEKKSILKNISIVRETRRIYCYPEAVSHIIGYTGEISVDEIEKWSEQERKIGDYVGRGGIEQSYDVYLQGKDGGWQVEVNAKGYRIKAFKYVPPQAGSNVYSTVDLKLQKAAYDALKSSSTGRGAVVVLDTRTGAVKALVSCPGFDANKAGAKDFGRYLKDKNLPLFNRSLQAVYPPGSVFKIITFAAAVELLNIDSEKTVRCTGSFELGNRHYSCWYKPGHGAVNLISALARSCNVYFYQLGLKLGIGNLEKYARKFY…	Peptidoglycan_DD-transpeptidase_MrdA_(EC_3.4.16.4)	penicillin binding	K05515	M	Cell wall/membrane/envelop biogenesis	1_core	392.83	387.84	Peptido_MrdA_GRD_RS00770	Pep	#N/A	142	LE178_01595	MCA6072226.1	proC	3000	3812	813	MEISKKLFFIGSGNMAQAIISGLLEAKLVKAGNIVCNDVVKEKVLNLQQKFGVSIAEDKGEAIIGADIIFLSIKPQNMPKVFDEIRNFVKRKAIVISIAAGITTRFIEDSIQKEVAVVRAMPNTPALVRSGSTAVCRGRFVLDEQLQKAKSLFSSIGKAEILEEKHFDVITALSGSGPAYIFYFCELMQKAAEKLGLSKEIAKAFAVQTVYGSGKMLDITKESARMLKEKVKSPNGTTEAALKYFESQNLSDIVFKAMEQATERSKELSK	Pyrroline-5-carboxylate_reductase_(EC_1.5.1.2)	Catalyzes the reduction of 1-pyrroline-5-carboxylate (PCA) to L-proline	K00286	E
143	LE179_03320	MCA6085251.1	murA	69228	70484	1257	MDKIVIYGGKKLKGEVIVSGSKNSALPILFATLLTDDPATIKNIPSLADIETTVAFLNFIGKKTVKEGNTVKAYSSDKYKHIAPYDLVRKMRASVLIMGPLLARLKKVNVSLPGGCAIGARPVDMHLDAFKKLGAEISVEGGYVKTFAGNGLKGAQISFRFPSVGATENILLAAVLAKGKTTITNASCEPEIEDLAEVLKKMGARVTGAGTKKIAIDGVDKLHGFTHEIIPDRIEAATYVIAAAITKGEIIIKKVIPQHLKSVNDNLKKCGLYIKETKDTIFVKWIKSLKPQNVKTEVYPGFPTDVQAQWMALMCLLNGKSCVEENVFENRFLHVAELQRFGADIAIDGKTANIKGVKKFSGAPVMVSDLRAGAALVLAGLAANGKTTVSRIYHLDRGY…	UDP-N-acetylglucosamine_1-carboxyvinyltransferase_(EC_2.5.1.7)	Cell wall formation. Adds enolpyruvyl to UDP-N- acetylglucosamine	K00790	M	Cell wall/membrane/envelop biogenesis	1_core	243.99	231.49	Peptido_MurA_TGRD_RS02815	Pep	#N/A	143	LE169_02030	MCA6079665.1	murA	69180	70436	1257	MDKIVIYGGKKLKGEVIVSGSKNSALPILFATLLTDDPATIKNIPSLADIETTVAFLNFIGKKTVKEGNTVKAYSSDKYKHIAPYDLVRKMRASVLIMGPLLARLKKVNVSLPGGCAIGARPVDMHLDAFKKLGAEIAVEGGYVKTFAGNGLKGAQISFRFPSVGATENILLAAVLAKGKTTITNASCEPEIEDLAEVLNKMGAKVTGAGTKKIAIDGVDKLHGFTHEIIPDRIEAATYVIAAAITKGEIIIKKVIPQHLKSVNDNLKKCGLYIKETKDTIFVKWIKSLKPQNVKTEVYPGFPTDVQAQWMALMCLLNGKSCVEENVFENRFLHVAELQRFGADIAIDGKTANIKGVKKFSGAPVMVSDLRAGAALVLAGLAANGKTTVSRIYHLDRGY…	UDP-N-acetylglucosamine_1-carboxyvinyltransferase_(EC_2.5.1.7)	Cell wall formation. Adds enolpyruvyl to UDP-N- acetylglucosamine	K00790	M	Cell wall/membrane/envelop biogenesis	1_core	160.46	158.42	Peptido_MurA_TGRD_RS02815	Pep	#N/A	143	LE178_01900	MCA6072284.1	proT	16683	17996	1314	MSGIKDSFSSKWGLIFAAAGSAIGLGNIWLFPYRVGELGGAAFIIPYIFCLALIGVIAIVGEMTVGRITSSGPIGAFQKAAELGGMKGNIGRGFGAGFGWVCTLVALIQAIGYILVVSWVVKFVIGACTGSAFSNTGSLQYFNTISTTQIILWVAISTAIGAVTILKGIEKGIEKCCKFMIPAVLLLLLVLAIRVAFLPGAVAGYKYLFTPRWEYLFDARTWMAALGQVFYSLSIRGSTMVVYGSYAKKSEDIISSAKHIVVLDTIASLFASMLIIPAVFAFGKDLSRGEAFLFITMPEIFKGIPLGQVLMLLFFIAVFFAALTSLIGMFEVVVEALQNKFKMTRWFAVVLVSIATVLSCKWFVVGNIRGTIDILSLHLIPLCALGSGIFVFWIIPKRL…	hypothetical_protein	Belongs to the sodium neurotransmitter symporter (SNF) (TC 2.A.22) family	K03308	S
144	LE179_04535	MCA6085482.1	murB	65533	66405	873	MIKTLSSFGCKILKDEPLSKYCSFKIGGPADFFIEILNEQALLEFLKVMSGGKFYVLSGGTNVLFSDKGYRGAIIRLAGDFRKISVLKNEISCGSGVLLSDVLKIALENDLVGLEYMAGIPGTVGGAVYGNTGSKDEWISAAIKTVEVYKNLRKELVNKEEIVFGYRKSGLENCIISKVNFSLKKDTKNGSLKKISENIRKRLETQPLNMPNAGSIFKNPNGFSVGKLIEEAGLKGKCVGGAQISKLHGNFIVNTGGALAKDVLTLIDLVKERIKEKFSIDLETEIKIIK	UDP-N-acetylenolpyruvoylglucosamine_reductase_(EC_1.3.1.98)	Cell wall formation	K00075	M	Cell wall/membrane/envelop biogenesis	1_core	370.84	351.83	Peptido_MurB_TGRD_RS04605	Pep	#N/A	144	LE169_01250	MCA6079511.1	murB	32940	33812	873	MIKTLSSFGCKILKDEPLSKYCSFKIGGPADFFIEILNEQALLEFLKVMSGGKFYVLSGGTNVLFSDKGYRGAIIRLAGDFRKISVLENEISCGSGVLLSDVLKIALENDLVGLEYMAGIPGTVGGAVYGNTGSKDEWISAAIKTVEVYKNLRKELVNKEEIVFGYRKSGLENCIISKVNFSLKKDMKNGSLKKISGNIRKRLETQPLNMPNAGSIFKNPNGFSVGKLIEEAGLKGKCVGGAQISKLHGNFIVNTGGALAKDVLTLIDLVKERIKEKFSIDLETEIKIIK	UDP-N-acetylenolpyruvoylglucosamine_reductase_(EC_1.3.1.98)	Cell wall formation	K00075	M	Cell wall/membrane/envelop biogenesis	1_core	278.61	275.07	Peptido_MurB_TGRD_RS04605	Pep	#N/A	144	LE178_00095	MCA6071946.1	fruA1	17310	17768	459	MKIMDFLSRDAIVTDLKATDKKSAIIELVDVLKNTKKVKKTEEVINVVLEREKLGSTGIGQGVAIPHGKTDVLQEQVGVLGISRKGIEFNSLDGEIVHIIFLLVGPVEVTGQHLKALSRISRLFKDKFLRQAIRDATTTEDVVKIIQQDEAY	PTS_IIA-like_nitrogen-regulatory_protein_PtsN	Phosphoenolpyruvate-dependent sugar phosphotransferase system, EIIA 2	K02768	G
145	LE179_04530	MCA6085481.1	murC	64184	65536	1353	MFRKNQNIHFVGIGGSGMSGIAEVLMNLGYKVSGSDLENTDVTEHLREMGVKIYIGHNAKNIQSAEVVVTSTAISESNPEVIAALRKKIPVIARIEMLAELARLKYTIAIAGTHGKTTTTSLTSLILNDGGLDPTVVIGGSLKNLKMNARLGKGDYIVVEADESDGSFLKLSPVIAVVTNIDDDHLDYYGNMENLKEAFVKHINCVPFYGVAIICSDDEISREIIPKITRKYITYGLNGNPNIKASNIKILKSFTSFDVVYMDRKVGSVCMKILGTHNILNSLAAIGVGLWLDIPFDSIASAINKFDGVSRRLEIKGEKNGVTIIDDYGHHPTEIAVTLKTIKCFWAERRLIVLFQPHRYTRTKLLFNEFGKSFSDADFVKVLDIYPAGECPIDGVTSD…	UDP-N-acetylmuramate--L-alanine_ligase_(EC_6.3.2.8)	Belongs to the MurCDEF family	K01924	M	Cell wall/membrane/envelop biogenesis	1_core	327.43	310.65	Peptido_MurC_TGRD_RS04610	Pep	#N/A	145	LE169_01245	MCA6079510.1	murC	31570	32943	1374	MAVKEKQMFRKNQNIHFVGIGGSGMSGIAEVLMNLGYKVSGSDLENTDVTEHLREMGAKIYIGHNAKNIQSAEVVVTSTAISESNPEVIAALRKKIPVIARIEMLAELARLKYTIAIAGTHGKTTTTSLTSLILDDGGLDPTVVIGGSLKNLKMNARLGRGDYIVVEADESDGSFLKLSPVIAVVTNIDDDHLDYYGNMENLKEAFVKHINCVPFYGVAIICSDDEISREIIPKITRKYVTYGLNGNPNIKASNIKILKSFTSFDVVYMDRKVGSVCMKILGTHNILNSLAAIGVGLWLDIPFDSIASAINKFDGVSRRLEIKGEKNGVTIIDDYGHHPTEIAVTLKTIKCFWAERRLVVLFQPHRYTRTKLLFNEFGKSFSDADFVKVLDIYPAGECP…	UDP-N-acetylmuramate--L-alanine_ligase_(EC_6.3.2.8)	Belongs to the MurCDEF family	K01924	M	Cell wall/membrane/envelop biogenesis	1_core	539.7	532.84	Peptido_MurC_TGRD_RS04610	Pep	#N/A	145	LE178_00040	MCA6071937.1	hpr	9311	9574	264	MKEKIIVVSNKMGLHARPSAMVVQIASKYKSAVKIYKDDFEVDAKSIMGVMTLAATHGSELKFIAEGPDENEVINAVESLFSSNFSE	hypothetical_protein	phosphocarrier protein HPr	K11189	G
146	LE179_02775	MCA6085144.1	murD	116046	117365	1320	MKKSIGVLGLGRSGVAAANLAVKLGYNVFASDSKEIEIKNLNKRVVKEFGGHSDKILNSDIIIKSPGVHSDIPILEKARKQEIKILSELAFSLENSKYKKIIAVTGTNGKTTTTDLISKIVKAVHRDSIVSGNIGFPLADKALKTTKNTFITMELSSYQLGDTPGFSPDISVFLNITPDHLEYHKTMRAYVKAKENIFVNQQDGDFAVINYDDKICRKISEKTRAKVIFFSKKPLKDGVFFSDGNITVNIGKKHAVMKPKINIVGMHNIENILAAAAASYAAGVKLSVVEEVVSKYKGVEHRIEFVKTLNGVDYYNDSKSTNVDSTRVALESFDKNILIIMGGRDKGIPYTSLKELVRRRVKSIFLIGEAADKIKKDLKNAPFIDCGDMENAIKRIFKT…	UDP-N-acetylmuramoylalanine--D-glutamate_ligase_(EC_6.3.2.9)	Cell wall formation. Catalyzes the addition of glutamate to the nucleotide precursor UDP-N-acetylmuramoyl-L-alanine (UMA)	K01317	M	Cell wall/membrane/envelop biogenesis	1_core	275.38	261.26	Peptido_MurD_TGRD_RS01250	Pep	#N/A	146	LE169_03625	MCA6079963.1	murD	14766	16085	1320	MKKSIGVLGLGRSGVAAANLAVKLGYNVFASDSKEIEIKNLNKRVVKEFGGHSDKILNSDIIIKSPGVHSDIPILEKARKQEIKILSELAFSLENSKYKKIIAVTGTNGKTTTTDLISKIIKAVHRDSIVSGNIGFPLADKALKTTKNTFITMELSSYQLGDTPGFSPDISVFLNITPDHLEYHKTMRAYVKAKENIFVNQQDGDFAVINYDDKICRKISEKTRAKVIFFSKKPLKDGVFFSDGNITVNIGKKHAVMKPKINIVGMHNIENILAAAAASYAAGVKLSVVEEVVSKYKGVEHRIEFIKTLNGVDYYNDSKSTNVDSTRVALESFDKNILIIMGGRDKGIPYTSLKELVRRRVKSIFLIGEAADKIKKDLKNAPFIDCGDMENAVKRIFKT…	UDP-N-acetylmuramoylalanine--D-glutamate_ligase_(EC_6.3.2.9)	Cell wall formation. Catalyzes the addition of glutamate to the nucleotide precursor UDP-N-acetylmuramoyl-L-alanine (UMA)	K01317	M	Cell wall/membrane/envelop biogenesis	1_core	49.44	48.81	Peptido_MurD_TGRD_RS01250	Pep	#N/A	146	LE178_00090	MCA6071945.1	hprK	16375	17310	936	MSIMDVNTLLKERSEDFKLEVLTGYGGLGRKITVADINRLGLALAGFFDHFPYERIQVIGTIEHTYLKHIEYDDQVKVLNKIFSHEKAVSCVLTRNLEPTDAMIKVFSDLNITLLRTELNSSLFIGDLGYYLDGKLAPSIKMHGVMTNVYGLGVLLVGKSAIGKSECALELVKRGHKLVSDDVVNITKRFGRTLVGSSLELTKHLIEVRGIGIIDVKELFGIGNISDESRIELVIKLEERDSVKQCERVGFNECYTEYLSVRIPEITIPVVPGRNLAILVETASLNQRLKNEGHFTARNLDGRLREELNKK	HPr_kinase/phosphorylase	Catalyzes the ATP- as well as the pyrophosphate- dependent phosphorylation of a specific serine residue in HPr, a phosphocarrier protein of the phosphoenolpyruvate-dependent sugar phosphotransferase system (PTS). HprK P also catalyzes the pyrophosphate-producing, inorganic phosphate-dependent dephosphorylation (phosphorolysis) of seryl-phosphorylated HPr (P- Ser-HPr). The two antagonistic activit…	K06023	H
147	LE179_02790	MCA6085147.1	murE	119857	121380	1524	MKLKELLSYENVVVTGNENTEVLGLSFDSRKIRKNYAFFALPGHNTDGRKYIDEAVAKGASVVIVDSKYDTNATQVIVKDIFRFMALFSARFYNYPDRELNIIGVTGTNGKTTITYMIESIFANSGVGCGVIGTVNYRYKGKIIEADNTTPQSLDIYRIMREMVDIGIKYLVIEVSSHALNLGRVYGIEFDVAIFTNLTRDHLDFHKDMNSYFEAKSMLFKGLGAGKKGSGKYAIINADNEYGKRLLKMGINAEIKPYSVFERGADFKAENIKIANNGGIFDLVFCNERAKIGIKHIGLYNVYNALAAFAAAVCSGISFEKAVEGLNNSERVPGRLERVNTKGLGFEVVVDYAHTADALKNVLQALKEIAHKRIITVFGCGGDRDRTKRPLMGKTAVGM…	UDP-N-acetylmuramoylalanyl-D-glutamate--2_6-diaminopimelate_ligase_(EC_6.3.2.13)	Catalyzes the addition of meso-diaminopimelic acid to the nucleotide precursor UDP-N-acetylmuramoyl-L-alanyl-D-glutamate (UMAG) in the biosynthesis of bacterial cell-wall peptidoglycan	K01928	M	Cell wall/membrane/envelop biogenesis	1_core	208.7	198.01	Peptido_MurE_TGRD_RS01235	Pep	#N/A	147	LE169_03640	MCA6079966.1	murE	18577	20100	1524	MKLKELLSYENVVVTGNENTEVLGLSFDSRKIRKDYAFFALPGHNTDGRKYIDEAVAKGASVVIVDSKHDTNATQVIVKDIFRFMALFSARFYNYPDRELNIIGVTGTNGKTTITYMIESIFANSGVDCGVIGTVNYRYKGKIIEADNTTPQSLDIYRIMREMVDIGIKYLVIEVSSHALNLGRVYGIEFDVAIFTNLTRDHLDFHKDMNSYFEAKSMLFKGLGAGKKSSGKYAIINADDEYGKRLLKMGINAGIKPYSVFEGGADFKAENIKIANNGGIFDLVFCNERAKIGIKHIGLYNVYNALAAFAAAVCSGISFEKAVEGLNNSERVPGRLERVNTKGLGFEVVVDYAHTADALKNVLQALKEIAHKRIITVFGCGGDRDRTKRPLMGKTAVGM…	UDP-N-acetylmuramoylalanyl-D-glutamate--26-diaminopimelate_ligase_(EC_6.3.2.13)	Catalyzes the addition of meso-diaminopimelic acid to the nucleotide precursor UDP-N-acetylmuramoyl-L-alanyl-D-glutamate (UMAG) in the biosynthesis of bacterial cell-wall peptidoglycan	K01928	M	Cell wall/membrane/envelop biogenesis	1_core	354.23	349.73	Peptido_MurE_TGRD_RS01235	Pep	#N/A	147	LE178_00065	MCA6071942.1	manXA	12793	13203	411	MIKIIVTAHGELAQELVNSAELIAGKQSNLYAIKRGANDSLIQMQKRIGILLRSINNEDGTLILTDMIGGTSCNASAPMCISFNMEILSGVNLPMLLSAIFASKSVVSAVDLADKVLFAGQKSIINVKKMLLDSSK	PTS_system_mannose-specific_IIA_component_(EC_2.7.1.191)	phosphoenolpyruvate-dependent sugar phosphotransferase system	K02793	G
148	LE179_02785	MCA6085146.1	murF	118457	119857	1401	METFYLRDLIRAVGGKFITGDPDFQIKGISIDSRTIRKDEVYFAIQGDCYDGHDFIKEAVDKGAVAVVYSKDRNDFLKSLPDSTSIVKTDDTLIALGELAKAYRIKFKDVKTVGITGSNGKTTTKEILVSIFNKKGRTLSNKGNFNNRIGLPLSVFNLTSDIEYAVFEMGTSLRGEIKILSDILKPDVGIITNVGFSHLETFISPKGVFEEKKVLFDSVKENGFIIINNDDELLRTISQSGGRRIITFALDASADVRAGNIVLCSDKTDFELFYRESTVKITMSARGRFNVANALAAASCAIGFGFSLDEIKYGVENFMPPKMRMETLVTNTNVVLINDAYNANPSSVKKAIQAVLQSYIGKKINLVLGDMLELGDKSAYYHFELGKFIDSQNINSVCL…	UDP-N-acetylmuramoyl-tripeptide--D-alanyl-D-alanine_ligase_(EC_6.3.2.10)	Involved in cell wall formation. Catalyzes the final step in the synthesis of UDP-N-acetylmuramoyl-pentapeptide, the precursor of murein	K01929	M	Cell wall/membrane/envelop biogenesis	1_core	271.62	257.7	Peptido_MurF_TGRD_RS01240	Pep	#N/A	148	LE169_03635	MCA6079965.1	murF	17177	18577	1401	METFHLRDLIRAVGGKFITGDPDFQIKGVSIDSRTIRKDEVYFAIQGDCYDGHDFIKEAVDKGAVAVVYSKDRNDFLKSLPGSTSIVKTDDTLIALGELAKAYRIKFKDVKTVGITGSNGKTTTKEILVSIFNKKGRTLSNKGNFNNRIGLPLSVFNLTSDIEYAVFEMGTSLRGEIKILSDILKPDVGIITNVGFSHLETFISPKGVFEEKKVLFDSVKENGFIVINNDDELLRTISQSGGRRIITFALDVSADVRARNIVLCSDKTDFELFYRESTVKITMSARGRFNVANVLAAASCAIGFGFSLDEIKYGVENFMPPKMRMETLVTNANVVLINDAYNANPSSVKKAIQAVLQSYIGKKINLVLGDMLELGDKSAYYHFELGKFIDSQNINSVCL…	UDP-N-acetylmuramoyl-tripeptide--D-alanyl-D-alanine_ligase_(EC_6.3.2.10)	Involved in cell wall formation. Catalyzes the final step in the synthesis of UDP-N-acetylmuramoyl-pentapeptide, the precursor of murein	K01929	M	Cell wall/membrane/envelop biogenesis	1_core	342.99	338.63	Peptido_MurF_TGRD_RS01240	Pep	#N/A	148	LE178_00060	MCA6071941.1	manXB	12260	12769	510	MPIVLARIDDRLVHGQIVQGWLKTISVDTLLVVSDLASCDKMQQALMAMALPSGVEFTVQSIKDATNTILSRQHDNRKVMLLTISPSDILHMIENGVNLKSLNVGGMHFVNGKKQLLYNIYVDDKDIENLYKICIKGVDIEGRILPGDERLNIVPLIEKEYLAMCEARK	PTS_system_mannose-specific_IIB_component_(EC_2.7.1.191)	PTS system sorbose subfamily IIB component	K02793	G
149	LE179_03890	MCA6085356.1	murG	52588	53661	1074	MKSRNIIIVSSGTGGHIYPGVALAEEFKNKGYNPIFFINSNATSLEILKNSGFEYITFNVSGMPRKISFLFIMFLFKMKFAFFRALKKIIKLNPLAVIGTGGYIAVPVLFAAKILQKKTFIHEQNVVPGKANILLNKITDRTFISFRSSEKYFKNKNTILSDYPIRRDILSVSKAEMLQELKLKKGVFTILVFGGSLGAVKLNEIACETFLELSFKSKIQVLHITGSENYIKIQEKVKDNPDYRVFVYMHDIGSAYAVSDIVICRSGAGTVFELRALDKPAILVPYPYATDDHQYWNAKEIERDGKVIIMEEKNLTKENLCKAVYVLRENIKNNMSENITKFPRGLMFEEIIKCIKF	UDP-N-acetylglucosamine--N-acetylmuramyl-(pentapeptide)_pyrophosphoryl-undecaprenol_N-acetylglucosamine_transferase_(EC_2.4.1.227)	Cell wall formation. Catalyzes the transfer of a GlcNAc subunit on undecaprenyl-pyrophosphoryl-MurNAc-pentapeptide (lipid intermediate I) to form undecaprenyl-pyrophosphoryl-MurNAc- (pentapeptide)GlcNAc (lipid intermediate II)	K01924	M	Cell wall/membrane/envelop biogenesis	1_core	111.05	100.35	Peptido_MurG_Epro_RS01555	Pep	#N/A	149	LE169_02440	MCA6079739.1	murG	29672	30745	1074	MKNRNIIIVSSGTGGHIYPGVALAEEFKNKGYNPVFFINSNATSLEILKNSGFEYIAFNVSGMPRRISFLFIMFLFKMKFAFFRALKKIIKLNPLAVIGTGGYIAVPVLFAAKILQKKTFIHEQNVVPGKANILLNKITDRTFISFRSSEKYFKNKNTILSDYPIRRDILSVSKEEMLQELKLKKGVFTILVFGGSLGAAKLNEIACETLLGLSFKSKIQVLHITGSENYIKIQEKVKDNPDYRVFVYMHDIGSAYAVSDIVICRSGAGTVFELRALDKPAILVPYPYATDDHQYWNAKEIERDGKVIIMEEKNLTKENLCKAVYVLRENIKNNMSENITKFPRGLMFEEIIKCIKF	UDP-N-acetylglucosamine--N-acetylmuramyl-(pentapeptide)_pyrophosphoryl-undecaprenol_N-acetylglucosamine_transferase_(EC_2.4.1.227)	Cell wall formation. Catalyzes the transfer of a GlcNAc subunit on undecaprenyl-pyrophosphoryl-MurNAc-pentapeptide (lipid intermediate I) to form undecaprenyl-pyrophosphoryl-MurNAc- (pentapeptide)GlcNAc (lipid intermediate II)	K01924	M	Cell wall/membrane/envelop biogenesis	1_core	55.24	54.53	Peptido_MurG_Epro_RS01555	Pep	#N/A	149	LE178_00050	MCA6071939.1	manY	10358	11008	651	MTENIIFLAFIGALCSSDITAFGQFMICRPIFCAPVIGFLMGDISTGLRIGMIVEMLWINAIPLGASVPIDVSLISVLSTFWVCRYFLGFQEEVILGIILAVPFAYLYREIDIFGRNFNTKIMHWIEKGIESGKYWRIDAGVITGLFLFVLRAFLFCIFAMIVGCWIYSSIYPQLPEFVLLGFKKAWYLMPIAGFGMVIYNFKSVKIPFWRNSHYD	hypothetical_protein	PTS system mannose fructose sorbose family IID component	K02796	G
150	LE179_01360	MCA6084876.1	pheA1	1551	2624	1074	MPSKIQCARQSIDKVDREIVKLINKRAELALEVAREKSKNGGKGGGDIYVPSREKEVLKNVIASKKVLGEEALRNIYTEIISACRNLESPTKIAFLGPWATFTHQAAIKNFGSTGCFIPVGSPTEVMMEVESGRAEFGVVPVENSNEGSVNVTLDILVETELKICGEISLKIEQCFIGKDREAKIMRVYSHPHALAQCRNWINRNYPEAELIPVSSTAEAAKKVAKEDFAGAIAGEAAAKIYDLCILKKGIQDSRENFTRFFVLGKISTKPSGKDKTSLVFTVKDKVGALYNILGIFNKNNVNLAKIESRPTKKRAWEYMFFVDFKGHVEDANIAKTIESLERSCILVKSLGSYQIT	Chorismate_mutase_I_(EC_5.4.99.5)_/_Prephenate_dehydratase_(EC_4.2.1.51)	Prephenate dehydratase	K00661	E	Amino Acid metabolis and transport	1_core	285.57	270.93	Phe_Tyr_PheA1_TGRD_RS03860	Phe	#N/A	150	LE169_03170	MCA6079876.1	pheA1	1523	2596	1074	MPSKIQCARQSIDKVDREIVKLINKRAELALEVAREKSKNGGKGGGDIYVPSREKEVLKNVIASKKVLGEEALRNIYTEIISACRNLESPTKIAFLGPWATFTHQAAIKNFGSTGYFIPVGSPMEVMMEVESGRAEFGVVPVENSNEGSVNVTLDILVETELKICGEISLKIEQCFIGKDRETKIMRVYSHPHALAQCRNWINRNYPEAELIPVSSTAEAAKKVAKEDFAGAIAGEAAAKIYDLYILKKGIQDSRENFTRFFVLGKISTKPSGKDKTSLVFTVKDKVGALHNILGIFNKNNVNLAKIESRPTKKRAWEYMFFVDFKGHVEDTNIAKTIESLERSCILVKSLGSYQIT	Chorismate_mutase_I_(EC_5.4.99.5)_/_Prephenate_dehydratase_(EC_4.2.1.51)	Prephenate dehydratase	K00661	E	Amino Acid metabolis and transport	1_core	82.86	81.8	Phe_Tyr_PheA1_TGRD_RS03860	Phe	#N/A	150	LE178_00045	MCA6071938.1	manZ	9577	10365	789	MIKIYSRMFVRSFFIQTVWNYERMQNMGFVFILKPFLDKVYLNENKKKEALLRHIGHFNTHPYMSGVVVAIVANLEKKIAEDNVTNAKLPDVNNIKDTMAGPLAALGDLFFFGTLRPTISFISIFMLIFFVKVLDDRFVGYGILIPFIFIVLYNVVHIAARYWIMFLGFKFGKESIFVLSSFKFLLTLTRYSGLIIAIAALVLYFSTFGFGLNGMFPDFNAQDAIVYGIVLVCSVLVASRFGGIFLFYTIILTCILMSYLGI	hypothetical_protein	system, mannose fructose sorbose family IID component	K02796	G
151	LE179_05365	MCA6085646.1	tyrA	130	963	834	MSIIGLGQIGGSLGLALKKSSRYLKNRYLITGIGRKKSTLDAALKIKAVDEVSLSLQTARNADIVVICTPVDTIVPLYKQLSKIVCKSTIITDAGSVKCSIEEEIKDLLKKSKGVPFVGSHPMAGREKNGIFSAEADMFKGANVIITGAVRQSAKEESLISQMWKDAGANIVNMPAKKHDELVAFTSHFPHVIAFLLNKIYKKIKKKKPQIDVLTAGSFKSMTRVAVSSADMWAPIFAANSKNVEKYLNEFIKELNVFKQSLKDKRKVRREILKTQK	Prephenate_dehydrogenase_(EC_1.3.1.12)	Prephenate dehydrogenase	K00210	C	Energy production and conversion	1_core	360.94	342.44	Phe_Tyr_TyrA_TGRD_RS03845	Phe	#N/A	151	LE169_04425	MCA6080117.1	tyrA	56587	57420	834	MSIIGLGQIGGSLGLALKKSSRYLKNRYLITGIGRKKSTLDAALKIKAVDEVSLSLQTARNADIVVICTPVDTIVPLYKQLSKIVRKSTIITDAGSVKCSIEEEIKDFLKKSKGVPFVGSHPMAGREKNGIFSAEADMFKGANVIITGAVRQSAKEESLISQMWKDAGANIVNMPAKKHDELVAFTSHFPHVIAFLLNKIYKKIKKKKPQIDVLTAGSFKSMTRVAVSSADMWAPIFAANSKNVEKYLNEFIKELNIFKQSLKDKRKVRREILKTQK	Prephenate_dehydrogenase_(EC_1.3.1.12)	Prephenate dehydrogenase	K00210	C	Energy production and conversion	1_core	199.17	224.73	Phe_Tyr_TyrA_TGRD_RS03845	Phe	#N/A	151	LE178_00035	MCA6071936.1	ptsI	7557	9302	1746	MSNRKNVIFKGVAASPGIAIGKVFLLEDDEFCLTYKEIPANARDAEKKRLDDAIEKTRADLKIIYGKIHDILGESYSHIVKVHIMILDDPSLRRDAYKLIKDGVNAEYAVFKVLDKIVRSFEVIKDDYFKERKIDIQDVGKKILGNLLGKQRKNFANLEEDAIVVSHNLTPADTVALREKLVKGFVTDIGGKTSHTAVVAQGLAIPAVVGLKAVSSQVRTGDIIILDGNKGEIILNPTLGIVEKYKKEYDELSAKRKELTKLKDLSAETTDNHKVSIFANIDNPDEVAIILENGATGIGLYRTEFMYFNRDSMPSEQEHFEKYSKVVKEMSAYPTIIRTVDLGGDKLAKMGLLNIEQEDNPFLGLRAIRLCLRYPKIFVDQLRGILKASAHGKIRLMYP…	Phosphoenolpyruvate-protein_phosphotransferase_of_PTS_system_(EC_2.7.3.9)	General (non sugar-specific) component of the phosphoenolpyruvate-dependent sugar phosphotransferase system (sugar PTS). This major carbohydrate active-transport system catalyzes the phosphorylation of incoming sugar substrates concomitantly with their translocation across the cell membrane. Enzyme I transfers the phosphoryl group from phosphoenolpyruvate (PEP) to the phosphoryl carrier protein (…	K08483	G
152	LE179_05220	MCA6085617.1	prsA	36271	37206	936	MMKLKIISGNANPKLAKHIGQKLGVELSGAKVERFSDGEIQVKIIDSVRGTDCYIIQPTSFPVNENLMELLIIADALKRASAKRITAVVPYYGYGRQDRKSEPRVPITARLVANLFATAGITRVLTMDLHAGQIQGFFDIPVDHLYSRPVILSYLKEKNLKDVAIVSPDAGGVERARSFAKHFNAELAIVDKRRPCPNEASVMNIIGKVKDKNCIILDDLVDTAGTLTKVAEAIKAKGAAKVFTAVSHGVLSGDAKQKIQNSCIEELIITDSIPLSKDGPTKKVVVLSIAPILAEAIMRISNDESISALFS	Ribose-phosphate_pyrophosphokinase_(EC_2.7.6.1)	Involved in the biosynthesis of the central metabolite phospho-alpha-D-ribosyl-1-pyrophosphate (PRPP) via the transfer of pyrophosphoryl group from ATP to 1-hydroxyl of ribose-5-phosphate (Rib-5-P)	K00948	F	Nucleotide metabolism and transport	1_core	3944.21	3742.06	PPPox_PrsA_TGRD_RS05135	PPP	#N/A	152	LE169_04520	MCA6080135.1	prsA	17735	18670	936	MMKLKIISGNANPKLAKHIGQKLGVELSGAKVERFSDGEIQVKIIDSVRGTDCYIIQPTSFPVNENLMELLIIADALKRASAKRITAVVPYYGYGRQDRKSEPRVPITARLVANLFATAGITRVLTMDLHAGQIQGFFDIPVDHLYSRPVILSYLKEKNLKNVAIVSPDAGGVERARSFAKHFNAELAIVDKRRPCPNEASVMNIIGKVKDKNCIILDDLVDTAGTLTKVAEAIKAKGAAKVFTAVSHGVLSGDAKQKIQNSCIEELIITDSIPLSKDGPTKKVVVLSIAPILAEAIMRISNDESISALFS	Ribose-phosphate_pyrophosphokinase_(EC_2.7.6.1)	Involved in the biosynthesis of the central metabolite phospho-alpha-D-ribosyl-1-pyrophosphate (PRPP) via the transfer of pyrophosphoryl group from ATP to 1-hydroxyl of ribose-5-phosphate (Rib-5-P)	K00948	F	Nucleotide metabolism and transport	1_core	5989.47	5913.35	PPPox_PrsA_TGRD_RS05135	PPP	#N/A	152	LE178_01270	MCA6072167.1	glyA	19474	20724	1251	MENVKKNDVAIYNVLVRDLKRQRETIELIASENITSQAVMEAQGSCLTNKYAEGYPGKRYYGGCEIVDVAENLAIERAKKLFNVKFANVQPHSGAQANFAVQLALLKPGDTVMGLDLSHGGHLTHGSPYNISGKWFNIVSYTVNEKTGYINYAEMEKLAIERKPKLIISGGSAYSRIWDWKKINEIAKKTNAYHMADMAHYAGLIAAGIYPSPVEYADVTTTTTHKTLRGPRGGLVLTNSEDIARKINSAVFPGEQGGPLMHVIAAKAVAFGEALKPEFKEYQKQVLANAKKLAEVLEKCGLRIVSGGTDSHVFLVDLRPLNVKGKAAQEALEKAGITLNKNGIPYDPEKPTITSGIRVGSPAVTTRGMKEFEMIRIAESIVKVLKNIDNEKVISEVSA…	Serine_hydroxymethyltransferase_(EC_2.1.2.1)	Catalyzes the reversible interconversion of serine and glycine with tetrahydrofolate (THF) serving as the one-carbon carrier. This reaction serves as the major source of one-carbon groups required for the biosynthesis of purines, thymidylate, methionine, and other important biomolecules. Also exhibits THF- independent aldolase activity toward beta-hydroxyamino acids, producing glycine and aldehyd…	K00600	E
153	LE179_01460	MCA6084895.1	rpe	22681	23331	651	MKKVIIAPSILSADFAALKYDVKMIEEAGVEWVHIDVMDGHFVPNITVGPVVVKSLRKETKLFFDVHLMIANPEKYWREFKEAGADLITFHNEVSAEKNKLVEDIKSSGIKAGISIKPETSVSEIETLLPYLDLVLVMTVEPGFGGQSFMENMIPKIKSLRKIIDENNYDCLIEVDGGIDSRIASICVDAGADALVSGSYIFAAKNPTEAVKSLFV	Ribulose-phosphate_3-epimerase_(EC_5.1.3.1)	Ribulose-phosphate 3 epimerase family	K01783	G	Carbohydrate metabolism and transport	1_core	200.66	190.38	PPPox_Rpe_TGRD_RS04965	PPP	#N/A	153	LE169_03280	MCA6079897.1	rpe	22303	22953	651	MKKVIIAPSILSANFAALKYDVKMIEEAGVEWVHIDVMDGHFVPNITVGPVVVKSLRKETKLFFDVHLMIANPEKYWREFKEAGADLITFHNEVSVEKNKLVEDIKSSGIKAGISIKPETSVSEIETLLPYLDLVLVMTVEPGFGGQSFMENMIPKIKSLRKIIDENNYDCLIEVDGGIDSRVASICVDAGADALVSGSYIFAAKNPTEAVKSLFV	Ribulose-phosphate_3-epimerase_(EC_5.1.3.1)	Ribulose-phosphate 3 epimerase family	K01783	G	Carbohydrate metabolism and transport	1_core	847.49	836.72	PPPox_Rpe_TGRD_RS04965	PPP	#N/A	153	LE178_06305	MCA6073118.1	icsS	1773	2963	1191	MEQKRVYLDNSATTAVDMEVIKEMQSYFSGAYGNASSFHHFGRQSKSALDNARSKVALLLNASPEEIFFTGCGTESDNIAIFGILNAYGKKGHIITSKIEHHAVLYSCKHLEKSGYEVTYLDVDKDGVVSVEDFKKSVKDDTLLVTIMHANNEVGALQPIAEIAAELKKINEIRKDRVYFHTDAVQSAGKLRLDVKKLNVDLLAISGHKFNGPKGVGVLYVRGGTNISPITFGGHHEGGLRPGTENVACIVGLAKALELSNVNLEANNKTIFNLREKLKKGILDKIPEVTINGSGNKAVDNILNVSFNCIEGEALLLMLDMRGIAVSTGSACASGEDGPSHVLKAMGVDDVVAQGAIRFSFGHNNTQEEVDYTLEVLPKVVSGLRLMSPAWKQKKV	Cysteine_desulfurase_(EC_2.8.1.7)	Master enzyme that delivers sulfur to a number of partners involved in Fe-S cluster assembly, tRNA modification or cofactor biosynthesis. Catalyzes the removal of elemental sulfur atoms from cysteine to produce alanine. Functions as a sulfur delivery protein for Fe-S cluster synthesis onto IscU, an Fe-S scaffold assembly protein, as well as other S acceptor proteins	K04487	E
154	LE179_00905	MCA6084792.1	rpiB	196266	196727	462	MDKIIKLAFGTDHAAAEVRNKIKEYFQSSGYEIEDFGFCGEGSCDYPDYALKVAEAVVGKKADKGVLICGTGIGMSVAANKVKGVIAAVCWDEDTAKLAAQHNGANILCLGSRTATLNELCRRIKIFLETPFEKRHSQRIKKIREIEKLQCQK	Ribose_5-phosphate_isomerase_B_(EC_5.3.1.6)	Ribose 5-phosphate isomerase	K01808	G	Carbohydrate metabolism and transport	1_core	1622.76	1539.59	PPPox_RpiB_TGRD_RS02175	PPP	#N/A	154	LE169_00930	MCA6079447.1	rpiB	205277	205738	462	MDKIIKLAFGTDHAAAEVRNKIKEYFQSSGYEIEDFGFCGEGSCDYPDYALKVAEAVVGKKADKGVLICGTGIGMSVAANKVKGVIAAVCWDEDTAKLAAQHNGANILCLGSRTATLNELCRRIKIFLETPFEKRHSQRIKKIREIEKLQCQK	Ribose_5-phosphate_isomerase_B_(EC_5.3.1.6)	Ribose 5-phosphate isomerase	K01808	G	Carbohydrate metabolism and transport	1_core	179.77	177.49	PPPox_RpiB_TGRD_RS02175	PPP	#N/A	154	LE178_01885	MCA6072281.1	nifS2/icsS	12187	13446	1260	MKQVYLDNQSNTKLDERVFDSMKPFFVEYYGNPQSIYFLGSVSKDVLETARQQVAELINADSKEIIFTSCGTESNNLAIKGIADVLKMKGRHIIVSSIEHLSVLNSVKKLEKEGFEITYLPVDVKGNIIEDELKKALRKDTILVSIQYANPEVGTAQDIKKLVSVVRDSNINDFVVFHTDAVSVCGIISIDVKNLGVDALTFSASVMYGPKGAAAVYLKKGIQINQQLDGGVQENSKRSGTENIPAIVGFGKSCEIAKSEIIKNSEIVKKLRDKLIAELPKRIEYIYLNGSQTNRLPGNVNFSIEFVEGEALFLLLDAKGIMAASGSACANKNLRLSHVLTAMNVDEAIGQGSILFTLSKFNTEEEIDYVLEEFPKIVKRLRDMSPLYSYFLQTGKRKV…	Cysteine_desulfurase_(EC_2.8.1.7)	Master enzyme that delivers sulfur to a number of partners involved in Fe-S cluster assembly, tRNA modification or cofactor biosynthesis. Catalyzes the removal of elemental sulfur atoms from cysteine to produce alanine. Functions as a sulfur delivery protein for Fe-S cluster synthesis onto IscU, an Fe-S scaffold assembly protein, as well as other S acceptor proteins	K04487	H
155	LE179_00915	MCA6084794.1	tktA	197336	198160	825	MEISDLKIMSANVRKDIIKMLALAGTGHPGGSLSSVELLVSLYFKHMKFNPKDTNDQNRDYFILSKGHVCPVLYAVLAQLKCFNSDELCTLRRTGSKLQGHPAKDKKLPGIEVSTGSLGYGLSIGAGIAVGMRQAGKSNRVYVLMGDGEQQEGSVWEAVMSSAHYKLDNLCAIVDNNGLQIDGATKDIMNVEPLADKYKAFGWSVIEIDGHNLEAIDKAYLQFKTEKGKPTAIIAKTVKGKGVSYMENVAEWHGKIPSKELVEKAVTEINESLK	Transketolase_N-terminal_section_(EC_2.2.1.1)	PFAM Transketolase, thiamine diphosphate binding domain	K00615	G	Carbohydrate metabolism and transport	1_core	192.76	182.88	PPPox_TktA_TGRD_RS02180	PPP	#N/A	155	LE169_00940	MCA6079449.1	tktA	206347	207171	825	MEISDLKIMSANVRKDIIKMLALAGTGHPGGSLSSVELLVSLYFKHMKFNPEDTNDQNRDYFILSKGHVCPVLYAVLAQLKCFNSDELCTLRRTGSKLQGHPAKDKKLPGIEVSTGSLGYGLSIGAGIAVGMRQAGKSNRVYVLMGDGEQQEGSVWEAAMSSAHYKLDNLCAIVDNNGLQIDGATKDIMNVEPLADKYKAFGWSVIEIDGHNLEAIDKAYLQFKTEKGKPTAIIAKTVKGKGVSYMENVAEWHGKIPSKELVEKALTEINESLK	Transketolase_N-terminal_section_(EC_2.2.1.1)	PFAM Transketolase, thiamine diphosphate binding domain	K00615	G	Carbohydrate metabolism and transport	1_core	266.06	262.68	PPPox_TktA_TGRD_RS02180	PPP	#N/A	155	LE178_06385	MCA6073134.1	sdaC	411	1643	1233	MNNIDRGWVLTCFGTAIGAGILFLPIQAGLGGIWSIIFLVLVIFPITYISHRGITRIVASCEKETDIVGAIEHDLGHTAGLIVSVLYFLSIITICVGYATGLTNLINAFFVNQMHIVSVSRPLLTFVILAIMTSVLFCNEKIMIAITSALTFPLILFLLAISIYLIPEWNMSVFHTPITARAFIKNTLLLLPLLVFAMNFSPICSSLGAFYRKQYANIDDAIKHSDKVVRWNSILLLFFVMFFVFSLVFSTTPEILIKAKQENIDALTAISLSYNSSILLYTLPLIAFLAIASSYFGHFTGTREGLCGIMLQLATWKNHELKKTLNVKKIKLLSTFILFTLLWVLAVCNPSVLSIIGALSAPIIAMYAYLMPVVLMKKIPRLRIYRSRLAAFVFIMGIF…	Serine_transporter	serine transporter	K03837	E
156	LE179_00920	MCA6084795.1	tktB	198300	199247	948	MIEVFGKKATRFGFGEGLVELGKKDPKIFVLGADTVSSVVIDGFKEMFPDRFVNVGIAETNLIGMAAGLAVAGFIPFVSTYGVFASGRPWEQIRTTVCYSNLNVKIGGSHSGITVGPDGATHQALEEIAIMRCLPRMKVITPCDLVETRKAVVASAYSDGPTYIRYGRENIPMITKDDTPFEIGKANVLRDGDDVAIMACGTMVYESLMSAEILKKKGIKARVINIHTIKPIDEKTIVAAAKECGAVVTAEEHQIYGGFGSAVAEVLVRNCPVPVEMVGINDRFGESGEPMDLMCRFGLKDVNIADAVLKVLKRK	Transketolase_C-terminal_section_(EC_2.2.1.1)	Transketolase, pyrimidine binding domain	K00615	G	Carbohydrate metabolism and transport	1_core	1060.44	1006.09	PPPox_TktB_TGRD_RS02185	PPP	#N/A	156	LE169_00945	MCA6079450.1	tktB	207307	208254	948	MIEVFGKKATRFGFGEGLVELGKKDPKIFVLGADTVSSVVIDGFKEMFPDRFINVGIAETNLIGMAAGLAVAGFIPFVSTYGVFASGRPWEQIRTTVCYSNLNVKIGGSHSGITVGPDGATHQALEEIAIMRCLPRMKVITPCDLVETRKAVVASAYSDGPTYIRYGRESIPMITKDDTPFEIGKANVLRGGDDVAIMACGTMVYESLMSAEILEKKGIKARVINIHTIKPIDEKTIIAAAKECGAVVTAEEHQIYGGFGSAVAEVLVRNCPVPVEMVGINDRFGESGEPMDLMCRFGLKDVNIADAVLKVLKRK	Transketolase_C-terminal_section_(EC_2.2.1.1)	Transketolase, pyrimidine binding domain	K00615	G	Carbohydrate metabolism and transport	1_core	1451.82	1433.37	PPPox_TktB_TGRD_RS02185	PPP	#N/A	156	LE178_01390	MCA6072186.1	serC	13938	15071	1134	MMKRYLLTPGPTAIPPEVALKEALPILHHRTSEFAAIYKDVAEGLKYVFQTKNEVYTLATSGTGAMEMAVVNILSPGDEVIVASCGNFGDRWIKIAEEYGVKVISVSVEWGKVVKPEEIGRVLKSNSNIKAVYTTFTETSTGVANDIKFIGEVVSRTNAVLVVDAISGLAGQEFRTDDWKVDVVVSCSQKGFMLAPGLAFITLSDKAWELAETSKIPKFYFDLKKYKESYATNETPFTPPVTLIVALQESIRLIKERGLENMWNDHKILAKAARAGMKALGLNLFGEVPCEVVTSVSVPAEIGEEIIKTLREKYGVSVAGGQGDLKGKIIRFAHMGYIGKADLLVGFACLEMVLSELGVKVEKGKAVAAAEEELLKA	Serine--glyoxylate_aminotransferase_(EC_2.6.1.45)	PFAM aminotransferase class V	#N/A	E
157	LE179_06280	MCA6085820.1	proB	4551	5642	1092	MRLVIKIGTSTLTLKDGLLNRKYIFSLAKHLSELQDDNHEIIIVSSGAVGAGQAKLGLLSRPKTTREKQAFAAVGQPLVMNAYSDAFLKYGKTVAQILLTREVFDKRTEYINARNTLNVLIQNKVVPIINENDTVSISELNFGDNDTLAALVASTIDADKLILFTDVDGFYRGNLATSELIHKIDKITEDIESYATSGSSSGKGTGGMKTKITAAKIATASGVDTVITNGLKLNLLKNIISDCQVGTVIKAKKQCLQAKKSWIAFSKKSKGTIFVDTKAADILLNKGKSLLSAGIVKITGPFHRGDTVNIANIETKKDFARGLTNYDSSVIEKIKGKKTIDIKKIMDIEEDEIIHRDNLVLLQ	Glutamate_5-kinase_(EC_2.7.2.11)_/_RNA-binding_C-terminal_domain_PUA	Catalyzes the transfer of a phosphate group to glutamate to form L-glutamate 5-phosphate	K00931	E	Amino Acid metabolis and transport	5_other	5.2	4.93	Pro_ProB_Epro_RS04225	Pro	#N/A	157	LE169_01375	MCA6079535.1	proC	61346	62158	813	MEISKKLFFIGSGNMAQAIIGGLLGARLVKAENIVCNDIVKEKVLNLQRKFSVSISEDKGEAIIGADIIFLSVKPQNMLKVFDEIRNFIKRKAIVISIAAGITTRFIEDNIQKNVAVIRAMPNTPALVLSGATALCKGRFVSDEQLQRAKCLFSAIGKAEILDEKNFNVITALSGSGPAYIFYFCELMQKAAEKLGLNKDIAKKFAVQTVYGSGKMLDVTEEFAGTLKEKVKSLNGTTEAALNYFESRNLLDIVYKAMEQAMETSKKLSK	Pyrroline-5-carboxylate_reductase_(EC_1.5.1.2)	Catalyzes the reduction of 1-pyrroline-5-carboxylate (PCA) to L-proline	K00286	E	Amino Acid metabolis and transport	1_core	197.02	194.51	Pro_ProC_Epro_RS00835	Pro	#N/A	157	LE178_05430	MCA6072957.1	thrA	1685	1975	291	MSLIRNCGRGACQQPVASVAVSDGVNISKFIVTNTAGIMPDVVYDKKIKIVVLPAGKSKVCYYLRFVVLDESDVLSKFPVFLANLKFQLEISLNLI	Homoserine_dehydrogenase_(EC_1.1.1.3)	Homoserine dehydrogenase	#N/A	E
158	LE179_04670	MCA6085508.1	proC	94845	95657	813	MEISKKLFFIGSGNMAQAIIGGLLGARLVKAENIVCNDIVKEKVLNLQRKFSVSISEDKGEAIIGADIIFLSVKPQNMLKVFDEIRNFIKRKAIVISIAAGITTRFIEDNIQKNVAVIRAMPNTPALVLSGATALCKGRFVSDEQLQRAKCLFSAIGKAEILDEKNFNVITALSGSGPAYIFYFCELMQKAAEKLGLNKDIAKKFAVQTVYGSGKMLDVTEEFAGTLKEKVKSLNGTTEAALNYFESRNLLDIVYKAMEQAMETSKKLSK	Pyrroline-5-carboxylate_reductase_(EC_1.5.1.2)	Catalyzes the reduction of 1-pyrroline-5-carboxylate (PCA) to L-proline	K00286	E	Amino Acid metabolis and transport	1_core	307.39	291.63	Pro_ProC_Epro_RS00835	Pro	#N/A	158	LE169_02940	MCA6079833.1	proT	24788	26098	1311	MSAIKDSFSSKWGLIFAAAGSAIGLGNIWLFPYRVGEMGGAAFIIPYISCLLVLGFIAVIGEVTIGRLTGAGPVLAFKKALEIRGKNGKPGEVFGWICVLVALVQTIGYTLIVSWVVRFLAGSFTGSVFNASNSAQYFDSAVTSNALVWIVITVAAAAITIVKGIEKGVEKCCRFMIPAIIVLLLVLAVRVAFLPHALEGYKYLLTPKWEFLFDPRTWILALGQVFYSLSIRGSTMVVYGSYAKKSGDIISSAKNIVFLDTLASIIAALLIIPAVFAFGKDIKAGPALMFITMPEIFKSMPLGQFLMIAFFIAVFFAALTSLIGMFEVVVEVLQNKFKIRRGWAVGIVSVVTAVMCNVFVVGNVRWIVDMLEIHLIPFCALVSGIFLFWIVPKSRVLQE…	hypothetical_protein	Belongs to the sodium neurotransmitter symporter (SNF) (TC 2.A.22) family	K03308	S	Function Unknown	1_core	2923.23	2886.07	Pro_ProT_TGRD_RS05310	Pro	Firmicutes	158	LE178_04795	MCA6072835.1	thrC	5389	5631	243	MIYKGLIEKYKKNLPISDATSLISLYERNTSLMPARNLSEKLEFNGEIHFKFEGMNPTGSFKDREMITAVSKIVESGSLR	Threonine_synthase_(EC_4.2.3.1)	Catalyzes the gamma-elimination of phosphate from L- phosphohomoserine and the beta-addition of water to produce L- threonine	K01733	E
159	LE179_01900	MCA6084980.1	proT	114627	115937	1311	MSAIKDSFSSKWGLIFAAAGSAIGLGNIWLFPYRVGEMGGAAFIIPYISCLLVLGFIAVIGEVTIGRLTGAGPVLAFKKALEIRGKNGKPGEVFGWICVLVALVQAIGYTLIVSWVVRFLAGSFTGSVFNASNSAQYFDSAVTSNALVWIVITVAAAAITIVKGVEKGVEKCCRFMIPAIIVLLLVLAVRVAFLPHALEGYKYLLTPKWEFLFDPRTWILALGQVFYSLSIRGSTMVVYGSYAKKSGDIISSAKNIVFLDTLASIIAALLIIPAVFAFGKDIKAGPALMFITMPEIFKSMPLGQFLMGTFFIAVFFAALTSLIGMFEVVVEVLQNKFKIRRGWAVGIVSAVTAVMCNVFVVGNVRWIVDMLEIHLIPFCALVSGIFLFWIVPKSRVLQE…	hypothetical_protein	Belongs to the sodium neurotransmitter symporter (SNF) (TC 2.A.22) family	K03308	S	Function Unknown	1_core	6073.9	5762.6	Pro_ProT_TGRD_RS05310	Pro	Firmicutes	159	LE169_01845	MCA6079628.1	fruA1	27377	27835	459	MKIMDFLSQDAIIVDLKSTDRKSAIIELVEILKDTKKVKKTDEITNVILEREKLGSTGIGQGIAIPHGKINILQKQIGVLGISRKGIEFNSLDGEPVHIIFLLVGPIEVTGQHLKALSKISRLFKNKFLRQAIRDAVTPEEIIKIIQQEDTY	PTS_IIA-like_nitrogen-regulatory_protein_PtsN	PFAM phosphoenolpyruvate-dependent sugar phosphotransferase system EIIA 2	K02768	GT	Carbohydrate metabolism and transport	1_core	439.44	433.85	PTS_FruA1_TGRD_RS03030	PTS	#N/A	159	LE178_03360	MCA6072558.1	adk	<1	320	>320	FFIDVRFEEAIKRIAGRRICSCGASYHVTMLPPKEANRCDLCGKELVQRNDDKEDVVRDRFSVYEKQTKPLIKYYKKSGLLIGVDGLSSESEVFERISKHIKVVV	Adenylate_kinase_(EC_2.7.4.3)	Catalyzes the reversible transfer of the terminal phosphate group between ATP and AMP. Plays an important role in cellular energy homeostasis and in adenine nucleotide metabolism	K00939	F
160	LE179_03135	MCA6085214.1	fruA1	27426	27884	459	MKIMDFLSQDAIIVDLKSTDRKSAIIELVEILKDTKKVKKTDEITNVILEREKLGSTGIGQGIAIPHGKINILQKQIGVLGISRKGIEFNSLDGEPVHIIFLLVGPIEVTGQHLKALSKISRLFKNKFLRQAIRDAVTPEEIIKIIQQEDTY	PTS_IIA-like_nitrogen-regulatory_protein_PtsN	PFAM phosphoenolpyruvate-dependent sugar phosphotransferase system EIIA 2	K02768	GT	Carbohydrate metabolism and transport	1_core	692.94	657.43	PTS_FruA1_TGRD_RS03030	PTS	#N/A	160	LE169_01810	MCA6079621.1	hpr	22153	22416	264	MKKKVIVVSNKMGLHARPAAMLVQTTNGYQSTVKILKDDFEVDAKSIMGVMTLAAGQGSELNFVADGTDENEVLIAIENLFESKFGE	Phosphocarrier_protein_nitrogen_regulation_associated	PTS HPr component phosphorylation site	K11189	G	Carbohydrate metabolism and transport	1_core	134.83	133.11	PTS_Hpr_TGRD_RS03075	PTS	#N/A	160	LE178_05980	MCA6073054.1	dxs	3293	5296	2004	MRFAWKGSSKRRSFFVCLNEVKNQFVNLLLFGQLCCPGLTRNPCDYNWSNSVKILDSVNNPQDLKKIKKENLSTLAREIREEMIDIVSKNGGHLAPSLGVVDLTVALHYVFNSPVDKIIWDVGHQSYAHKILTGRKNKFKTIRTHNGLSGFPNRFESEHDAFGVGHSSTSISAALGFAVARDLKDEDYKVVAIIGDGSMTGGLAFEGLQNAGHLKKDMLVILNDNEMFISQKVGAVAGYFAKLLTIGAARKVEEKVMKTVSRFHGFGASFRKLIKRAKVMLFPGMLFEEMGFTYIGPVQGHDINNLIVILNNIKDMKGPILLHVITKKGKGYTPAEEDPVKFHGVGKFDIETGKTVKTDAVTYTKVFSNTLIKLAYADKKIVAVTAAMPEGTGLDKFAQ…	1-deoxy-D-xylulose_5-phosphate_synthase_(EC_2.2.1.7)	Catalyzes the acyloin condensation reaction between C atoms 2 and 3 of pyruvate and glyceraldehyde 3-phosphate to yield 1-deoxy-D-xylulose-5-phosphate (DXP)	K01662	HI
161	LE179_03100	MCA6085207.1	hpr	22196	22459	264	MKKKVIVVSNKMGLHARPAAMLVQTTNGYQSTVKILKDDFEVDAKSIMGVMTLAAGQGSELNFVADGPDENEVLIAIENLFESKFGE	Phosphocarrier_protein_nitrogen_regulation_associated	PTS HPr component phosphorylation site	K11189	G	Carbohydrate metabolism and transport	1_core	236.65	224.52	PTS_Hpr_TGRD_RS03075	PTS	#N/A	161	LE169_01840	MCA6079627.1	hprK	26440	27372	933	MDVDTLLKEKSKDFKLELLTGYGGLNRKITVPDVNRPGLGFTGFFEHFSYERTQIIGTSEYTYLKHLDYKAQTKILNKIFSHENAVCCILTRGLEPTDAMMKIFADLNISLLRTKLSSSSFIGDLIYYLDKKLAPSIKIHGVMTNVYCLGILLVGKSAIGKSECALELIKKGHKFVADDVINIRKRSGRSLVGSSIEIVKHLIEVRGIGIVNIKDLFGIGNILDESRVELVIKLEEWDPLKKYERMGLDEHYTEFLGVKIPEITIPVAPGRNLAGLVEVASLNQRLKNKGYSTMKDLSSKLQKEINKNSL	HPr_kinase/phosphorylase	Catalyzes the ATP- as well as the pyrophosphate- dependent phosphorylation of a specific serine residue in HPr, a phosphocarrier protein of the phosphoenolpyruvate-dependent sugar phosphotransferase system (PTS). HprK P also catalyzes the pyrophosphate-producing, inorganic phosphate-dependent dephosphorylation (phosphorolysis) of seryl-phosphorylated HPr (P- Ser-HPr). The two antagonistic activit…	K06023	F	Nucleotide metabolism and transport	1_core	158.96	156.94	PTS_HprK_Epro_RS00420	PTS	#N/A	161	LE178_01190	MCA6072151.1	thiC	4595	5875	1281	MGKQKTTLMEDAQNEKANDLIKSAAQTENLSEEFIRCGIATGTIVIPKNFNRNLKKIVAIGAGLKTKVNANIGTSPDCINLSEELAKLDAAVKAGADAVMDLSTGGNLTQIRKEILAVSPVQVGTVPIYEAACKTVAKGKKISQIEGDLLFDIIEEQAEQGVDFMTVHCGINKATVEILNRQERLAGVVSRGGSFLVKCINATGKENPLYEQYDRLLQIAKKYDITLSLGDGFRPGCIQDASDGPQIAELSVLGNLVLRARKTGVQSMIEGPGHVPLNQVEANVTIAKRMGHNAPLYFLGPLVTDIAPGYDHITSAIGGAIAAARGVDFICYVTPAEHLRLPNLQDVHDGVISARIAGHAADIVKGVKEAKERDDEMSKWRKARNWEKQKEFCIDPIKF…	Phosphomethylpyrimidine_synthase_ThiC_(EC_4.1.99.17)	Catalyzes the synthesis of the hydroxymethylpyrimidine phosphate (HMP-P) moiety of thiamine from aminoimidazole ribotide (AIR) in a radical S-adenosyl-L-methionine (SAM)-dependent reaction	K03147	H
162	LE179_03130	MCA6085213.1	hprK	26489	27421	933	MDVDTLLKEKSKDFKLELLTGYGGLNRKITVPDVNRPGLGFTGFFEHFSYERTQIIGTSEYTYLKHLDYKAQTKILNKIFSHENAVCCILTRGLEPTEAMMKIFADLNISLLRTKLSSSSFIGDLIYYLDKKLAPSIKIHGVMTNVYCLGILLVGKSAIGKSECALELIKKGHKFVADDVINIRKRSGRSLVGSSIEIVKHLIEVRGIGIVNIKDLFGIGNILDESRVELVIKLEEWDPLKKYERMGLDEHYTEFLGVKVPEITIPVAPGRNLAGLVEVASLNQRLKNKGYSTMKDLSGKLQKEINKNSL	HPr_kinase/phosphorylase	Catalyzes the ATP- as well as the pyrophosphate- dependent phosphorylation of a specific serine residue in HPr, a phosphocarrier protein of the phosphoenolpyruvate-dependent sugar phosphotransferase system (PTS). HprK P also catalyzes the pyrophosphate-producing, inorganic phosphate-dependent dephosphorylation (phosphorolysis) of seryl-phosphorylated HPr (P- Ser-HPr). The two antagonistic activit…	K06023	F	Nucleotide metabolism and transport	1_core	401.78	381.18	PTS_HprK_Epro_RS00420	PTS	#N/A	162	LE169_01830	MCA6079625.1	manXA	24894	25298	405	MIKIVIATHGKLAQELVNSAELISGRQSNLYVIKKSDNDSLAQMQERISNLLKNIDDEDGTLVLTDMFGGTPCNASASICGSFNTEILSGVNLPMVLSAISSNKNAKAVSDLVEKVLLDGQKSIINVKKMLFKK	PTS_system_mannose-specific_IIA_component_(EC_2.7.1.191)	phosphoenolpyruvate-dependent sugar phosphotransferase system	K02793	G	Carbohydrate metabolism and transport	1_core	1933.53	1908.96	PTS_ManXA_TGRD_RS03055	PTS	#N/A	162	LE178_01180	MCA6072149.1	thiD	3621	4076	456	MALKKIKVDMLSISHFPSLSALRIIDVNLNRCREGLRVVEDSLRFVLNDGKLYKQIRAIRHNTDNILRQIYGELIRERDSVEDFGREMSEISKKDLRAIIIANFKRAQESLRVLEEYSKTFMPKISSEFKKQRYAAYALERRVYLKYKKFF	Hypothetical_alternative_hydroxymethylpyrimidine_phosphate_kinase_ThiD_(EC_2.7.4.7)	Condenses 4-methyl-5-(beta-hydroxyethyl)thiazole monophosphate (THZ-P) and 2-methyl-4-amino-5-hydroxymethyl pyrimidine pyrophosphate (HMP-PP) to form thiamine monophosphate (TMP)	K00788	H
163	LE179_03120	MCA6085211.1	manXA	24944	25348	405	MIKIVIATHGKLAQELVNSAELISGRQSNLYVIKKSDNDSLAQMQERISNLLKNIDDEDGTLVLTDMFGGTPCNASASICGSFNTEILSGVNLPMVLSAISSNKNAKAVSDLVEKVLLDGQKSIINVKKMLFKK	PTS_system_mannose-specific_IIA_component_(EC_2.7.1.191)	phosphoenolpyruvate-dependent sugar phosphotransferase system	K02793	G	Carbohydrate metabolism and transport	1_core	9984.98	9473.24	PTS_ManXA_TGRD_RS03055	PTS	#N/A	163	LE169_01825	MCA6079624.1	manXB	24201	24704	504	MPIVLVRIDDRLVHGQIVQGWLKTIDVDTILIASDIVVQDTMQQMLMAMAVPHNIKLDIKSPKDATNAIISGKYNKERVMVLAVSPSDILYMVENGANFKSVNIGGMHFISGKRQLLYNLCVNDNDVESLYKICIRAIEIEGRVLPEDERINIIPLIEREYKAMCKR	PTS_system_mannose-specific_IIB_component_(EC_2.7.1.191)	PTS system sorbose subfamily IIB component	K02793	G	Carbohydrate metabolism and transport	1_core	765.1	755.37	PTS_ManXB_TGRD_RS03060	PTS	#N/A	163	LE178_03960	MCA6072673.1	thiE	6852	7487	636	MKKQMPKGLYAITAENFSNGKDNIVVVKEMLDSGIKILQYRDKYKSKFEKFKQCEIIRKLTLDHDCFFIVNDDVDIALAVQSDGVHIGQDDIPLKKVRELTGENITIGLSTHSPEQALLAVEQGADYIGVGPIYKTFTKENATDPVGLNYLDFCVRNIAIPKIAIGGIKLSNLLEVYRYSPENICMVTEITSSSSIGLTIKKAQEIMHDYC	Thiamin-phosphate_pyrophosphorylase_(EC_2.5.1.3)	Condenses 4-methyl-5-(beta-hydroxyethyl)thiazole monophosphate (THZ-P) and 2-methyl-4-amino-5-hydroxymethyl pyrimidine pyrophosphate (HMP-PP) to form thiamine monophosphate (TMP)	K00788	H
164	LE179_03115	MCA6085210.1	manXB	24251	24754	504	MPIVLVRIDDRLVHGQIVQGWLKTIDVNTILIASDIVVQDTMQQMLMAMAVPHNIKLDIKSPKDATNAIISGKYNKERVMVLAVSPSDILYMIENGANFKSVNIGGMHFISGKRQLLYNLCVNDNDVENLYKICIRAIEIEGRVLPEDERINIIPLIEREYKAMCKR	PTS_system_mannose-specific_IIB_component_(EC_2.7.1.191)	PTS system sorbose subfamily IIB component	K02793	G	Carbohydrate metabolism and transport	1_core	755.03	716.34	PTS_ManXB_TGRD_RS03060	PTS	#N/A	164	LE169_01820	MCA6079623.1	manY	23201	23947	747	MENIVFLAFIAALCTVDIIAFGQFMICRPIFCAPLIGFFMGDISTGLWIGMIAEMIWINAIPMGVAVPIDASPIGILSTFWVCKYFMNSQEAAMWGLILAIPFAYLYRRIDISGRNFNIKIMHWVEKGIQNEKYGRINLGIIVGVFFFVARAFLFYVFAMVVGGWIYKGIYLQFPEPILIGFKKAWYLLPIAGLGMVIYNLTNVKPPFLRHHNHHHHHRHPRRNWNSPRFFHNRHRNIKILFLSHWDD	PTS_system_IIC_component	PTS system mannose fructose sorbose family IID component	K02796	G	Carbohydrate metabolism and transport	1_core	412.97	407.72	PTS_ManY_TGRD_RS03065	PTS	#N/A	164	LE178_03970	MCA6072675.1	thiF	7680	8411	732	MQNNIERYQRQLLLKHIGEGGQQKLFDAKILVCGAGGLGSPALTYLAAAGVGNIGLCDFDFVSPSNLNRQILYTPEEIGDQKAYIAKSKLEKFNPDVKITAYSEKLTEDNAGDIFKNYDVVIDAVDNFSSRYLTNAAAYKNSVPLVCGAVCEFEGILTTIVPEENTSCFQCIYPFKPSIELTSKIFGILGAIAGTIGCMQALEAIKLILGLHCLKNKVLIFNGIENTYRVRDVLKKNTCEVCR	Sulfur_carrier_protein_ThiS_adenylyltransferase_(EC_2.7.7.73)	PFAM UBA THIF-type NAD FAD binding	K21029	H
165	LE179_03110	MCA6085209.1	manY	23244	24011	768	MDTLMENIVFLAFIAALCTVDIIAFGQFMICRPIFCAPLIGFFMSDISTGLWIGMIAEMIWINAIPMGVAVPIDASPIGILSTFWVCKYFMNSQEAAIWGLILAIPFAYLYRGIDISGRNFNIKIMHWVEKGIQNEKYGRINLGIIVGVFFFVARAFLFYVFAMVVGGWIYKGIYLQFPEPILIGFKKAWYLLPIAGLGMVIYNLTNVKPLFLKHHNHHHHHHHHRHPRRNWNSPRFFHNRRRNIKILFLSHWDD	PTS_system_IIC_component	PTS system mannose fructose sorbose family IID component	K02796	G	Carbohydrate metabolism and transport	1_core	251.44	238.56	PTS_ManY_TGRD_RS03065	PTS	#N/A	165	LE169_01815	MCA6079622.1	manZ	22420	23208	789	MIKIYSKMFLRTLFLQALWNYERMQNIGLLFVLKPFLYKIYLNEDKRKEALLRHTGFFNTHPYMSNMIIIVIANMEKEIAKGNCSEKVSEVNKIKSVMEGPLAAIGDSFFWGTLRPLMALISIFILIILKAPDSRFAAYGVLVPVVFISLYNAVHILIRYRLIFMGFLFDKKNIANLSKLDFMFLWKMGRLGKVIIPITVLFLYLKVFGFGPESVSSGANIQIIFKYSAVLALSVLVSKKFGSVPLFYGVILTCIIMSYLGM	PTS_system_mannose-specific_IID_component	system, mannose fructose sorbose family, IID component	K02795	G	Carbohydrate metabolism and transport	1_core	195.49	193.01	PTS_ManZ_TGRD_RS03070	PTS	#N/A	165	LE178_03950	MCA6072671.1	thiG	4972	5748	777	MKDILNIAGIDLESRIFIGSGKFPNNELIPKIIESSEAQVMTVAVRRFDFENPKENILNYIPKNIHIMPNTSGARNVDEAVRIARIAKAATKTDLIKIEIINDNKYLLPDNYQTARACEVLSKEGFKAFAYMNADLYAARDMQNAGATAIMPLGSPIGTNKGLKTREMVKILIEEIELPIIVDAGLGKPSDACECMELGCAAVMINTAISSSQNPVLMAEAFKDAVNAGRKAFLAKIGIVSNRAKASSPLTGFLQDKE	Thiazole_synthase_(EC_2.8.1.10)	Catalyzes the rearrangement of 1-deoxy-D-xylulose 5- phosphate (DXP) to produce the thiazole phosphate moiety of thiamine. Sulfur is provided by the thiocarboxylate moiety of the carrier protein ThiS. In vitro, sulfur can be provided by H(2)S	K03149	H
166	LE179_03105	MCA6085208.1	manZ	22463	23251	789	MIKIYSKMFLRALFLQALWNYERMQNIGLLFVLKPFLYKIYLSEDKRKEALLRHTGFFNTHPYMSNMIIIVIANMEKEIAKGNCSEKVSEVNMIKSVMEGPLAAIGDSFFWGTLRPLMALISIFILIILKAPDSRFAAYGVLVPLVFISLYNAVHILIRYRLIFMGFLFDKKNIANLSKLDFKFLWKMGRLGKVIIPITVLFLYLKVFGFGPESVSSGANIQIVFKYSAVLALSVLVSKKFGSVPLFYGVILTCIIMSYLGM	PTS_system_mannose-specific_IID_component	system, mannose fructose sorbose family, IID component	K02795	G	Carbohydrate metabolism and transport	1_core	86.38	81.96	PTS_ManZ_TGRD_RS03070	PTS	#N/A	166	LE169_01805	MCA6079620.1	ptsI	20405	22144	1740	MPNKKDIVIKGVAASPGIAIGKVFLLENDDICLIHKEIPENARKDEKKRLNDAIEKTKAELKITHDKINNVLGKNYAQIADVHLLILEDPTIRKDVDKLIDDGVNVEYAIFKIIDKIVRSFETIEDDYFRERKLDIQDVGKKIIGNLLGKQRKTLANSNEDSIVVAHNLTPGDTVTIKEKLVKGFATDIGGKTSHTAIVAQGLAIPAVAGLKVISSQVEADDIIIVDGNKGEVILNPSPETLVKYKKEYNVQFAIRKKLEKLKDLPAETIDNHKVLIFANIDNPDEVQTVLDSGATGIGLYRTEFMYFNRNTMPSEEEHFEKYSKVTEAMSPYPTIIRTIDLGGDKLTKMGLLNMEREANPFLGLRAIRLCLKYPDIFINQLRGILKASAYGKIRLMYP…	Phosphoenolpyruvate-protein_phosphotransferase_of_PTS_system_(EC_2.7.3.9)	General (non sugar-specific) component of the phosphoenolpyruvate-dependent sugar phosphotransferase system (sugar PTS). This major carbohydrate active-transport system catalyzes the phosphorylation of incoming sugar substrates concomitantly with their translocation across the cell membrane. Enzyme I transfers the phosphoryl group from phosphoenolpyruvate (PEP) to the phosphoryl carrier protein (…	K08483	G	Carbohydrate metabolism and transport	1_core	470.5	464.52	PTS_PtsI_TGRD_RS03080	PTS	#N/A	166	LE178_03955	MCA6072672.1	thiH	5752	6855	1104	MTFYDIKQKYNTFNFEKYVANVSDEMVKNSIQKENLGEVDFLNLLSPKALNYIEDIAQRAHEISLKHFGKSILLYAPLYVSNFCINNCVYCSFSTSNNIKREVLSFGEIEENCKIISGYGIRHILLVTGESNAKTPLAYLKKCIEILKKYFDGVDMEIYPLDENGYKTLANAGVDGLTIYQETYNENLYKILHTKGVKADYKYRLETCERAGVANFRNLNVGALLGLNDFASEIFFAGVHAKYLQKKFPSAEIGMSFPRLRPAVGTYHPKTIISNENLIQAICAVRLFINRVNITVSTRESNNLRNNLISLGITKMSAASSTEVGGYTKKEHFDGQFEVNDIATVEEVKEMIYQKGYQPVMKDWIIL	2-iminoacetate_synthase_(ThiH)_(EC_4.1.99.19)	In Escherichia coli this enzyme functions in thiamine biosynthesis along with thiFSGI and iscS	K03150	C
167	LE179_03095	MCA6085206.1	ptsI	20448	22187	1740	MPNKKDIIIKGVAASPGIAIGKVFLLENDDICLIRKEIPENARKDEKKRLNDAIEKTKAELKITHDKINNVLGKNYAQIADVHLLILEDPTIRKDVDKLIDDGVNVEYAIFKIIDKIVRSFETIEDDYFRERKLDIQDVGKKIIGNLLGKQRKTLANSNEDSIVVAHNLTPSDTVTIKEKLVKGFATDIGGKTSHTAIVAQGLAIPAVAGLKVISSQVEADDIIIVDGNKGEVILNPSPETLVKYKKEYNVQFAIRKKLEKLKDLPAETIDNHKVLIFANIDNPDEVQTVLDSGATGIGLYRTEFMYFNRNTMPSEEEHFEKYSKVTEAMSPYPTIIRTIDLGGDKLTKMGLLNMEREANPFLGLRAIRLCLKYPDIFINQLRGILKASAYGKIRLMYP…	Phosphoenolpyruvate-protein_phosphotransferase_of_PTS_system_(EC_2.7.3.9)	General (non sugar-specific) component of the phosphoenolpyruvate-dependent sugar phosphotransferase system (sugar PTS). This major carbohydrate active-transport system catalyzes the phosphorylation of incoming sugar substrates concomitantly with their translocation across the cell membrane. Enzyme I transfers the phosphoryl group from phosphoenolpyruvate (PEP) to the phosphoryl carrier protein (…	K08483	G	Carbohydrate metabolism and transport	1_core	101.19	96	PTS_PtsI_TGRD_RS03080	PTS	#N/A	167	LE169_03200	MCA6079881.1	glyA	4690	5940	1251	MESIKKNDGEIYDMLVKELERQRETIELIASENITSQAVMEAQGSCLTNKYAEGYPGKRYYGGCEIVDIAETIAIERAKKLFNAKFANVQPHSGAQANFAVLLALLKPGDTVMGLNLLHGGHLTHGSPFNVSGKWFNIVSYSVNEKTGYIDYNEIENLASKHNPKLIISGASAYSRIWDWEKISEIAKKAGAYHMSDMAHYAGLIAAGVYPSPVECADITTTTTHKTLRGPRGGLILTNNEELARKINSAVFPGEQGGPLMHVIAAKAVALGEALKPEFKEYQRQVLANSKKLAETLENGNLKIVSGGTDSHVFLVDLRPLNVKGKNAQDVLGKAGITLNKNGIPYDLEKPAITSGIRIGSPAVTTRGMKEPEMVKIAEAIIKVLKNINSEKIISEVRL…	Serine_hydroxymethyltransferase_(EC_2.1.2.1)	Catalyzes the reversible interconversion of serine and glycine with tetrahydrofolate (THF) serving as the one-carbon carrier. This reaction serves as the major source of one-carbon groups required for the biosynthesis of purines, thymidylate, methionine, and other important biomolecules. Also exhibits THF- independent aldolase activity toward beta-hydroxyamino acids, producing glycine and aldehyd…	K00600	E	Amino Acid metabolis and transport	1_core	365.15	360.5	S_G_T_GlyA_TGRD_RS04870	S_G	#N/A	167	LE178_03915	MCA6072664.1	thiL	<1	589	>589	KSDKITISVTVVGLCKEKVIKRNGANEGDIIGVTNTFGDAGAGVTLLYKYGAKHKYNKDEYFLISKQNNPKARLREARKISKYLTSLTDASDGLYTSVDLLTKDSDKGADIYMDTIPISSSLKKVFKEDKKQLNFALFGAEDYELVFTTPKSKSKLLTKLVPEISYIGKINSSKKVEYFYNGKKQKIKYAGFQHF	Thiamine-monophosphate_kinase_(EC_2.7.4.16)	Catalyzes the ATP-dependent phosphorylation of thiamine- monophosphate (TMP) to form thiamine-pyrophosphate (TPP), the active form of vitamin B1	K00946	F
168	LE179_01380	MCA6084879.1	glyA	5062	6312	1251	MESIKKSDGEIYDMLVKELERQRETIELIASENITSQAVMEAQGSCLTNKYAEGYPGKRYYGGCEIVDIAETIAIERAKKLFNAKFANVQPHSGAQANFAVLLALLKPGDTVMGLNLLHGGHLTHGSPFNVSGKWFNIVSYSVNEKTGYIDYNEIENLASKHNPKLIISGASAYSRIWDWEKISEIAKKAGAYHMSDMAHYAGLIAAGVYPSPVECADITTTTTHKTLRGPRGGLILTNNEELARKINSAVFPGEQGGPLMHVIAAKAVALGEALKPEFKEYQRQVLANSKKLAETLENGNLKIVSGGTDSHVFLVDLRPLNVKGKNAQDVLGKAGITLNKNGIPYDLEKPAITSGIRIGSPAVTTRGMKEPEMVKIAEAIIKVLKNINSEKIISEVRL…	Serine_hydroxymethyltransferase_(EC_2.1.2.1)	Catalyzes the reversible interconversion of serine and glycine with tetrahydrofolate (THF) serving as the one-carbon carrier. This reaction serves as the major source of one-carbon groups required for the biosynthesis of purines, thymidylate, methionine, and other important biomolecules. Also exhibits THF- independent aldolase activity toward beta-hydroxyamino acids, producing glycine and aldehyd…	K00600	E	Amino Acid metabolis and transport	1_core	1552.71	1473.13	S_G_T_GlyA_TGRD_RS04870	S_G	#N/A	168	LE169_00565	MCA6079376.1	icsS	129082	130272	1191	MKRRRVYLDNSATTVVYPEVIKEMQSYFSDTYGNASSLHYFGRQAKIALDNARKKTAALLNASSEEIFFTGCGTESDNIAIFGILNAHKKKGHVITSRIEHHAVLYSCKHLEDDGYEVTYLDVDKDGIVSVEDLKEAVKDDTILVTIMHANNEVGSIQPIEEIALELKKINAKRKNKIYFHTDAVQTAGKLHLDVEKLGVDLLAISAHKFNGPKGVGALYVKKGTNISPITFGGHHENGLRSGTENISSISGFAKAFEISSSKIEECNKRILDLREKLKAGILSTIPEVIINGSGSKAVSNILNVSFNYIEGEALLLMLDMKGIAVSTGSACATGSAEPSHVLSAMGVNPVASQGAIRFSVGCYNTGEDVDYVLEVLPKAVNSLRSMSPVWNQKNA	Cysteine_desulfurase_(EC_2.8.1.7)	Master enzyme that delivers sulfur to a number of partners involved in Fe-S cluster assembly, tRNA modification or cofactor biosynthesis. Catalyzes the removal of elemental sulfur atoms from cysteine to produce alanine. Functions as a sulfur delivery protein for Fe-S cluster synthesis onto IscU, an Fe-S scaffold assembly protein, as well as other S acceptor proteins	K04487	H	Coenzyme metabolism	1_core	702.33	693.4	S_G_T_IcsS_TGRD_RS03695	S_G	#N/A	168	LE178_03965	MCA6072674.1	thiS	7474	7677	204	MITVKINGQNKEIKDNTTVADFLKDNNINPIEVTVEYNFEIVNPENIADITLTNHDTLEVLRFVGGG	hypothetical_protein	thiamine diphosphate biosynthetic process	K03154	H
169	LE179_00535	MCA6084720.1	icsS	119304	120494	1191	MKRRRVYLDNSATTVVYPEVIKEMQSYFSDTYGNASSLHYFGRQAKIALDNARKKTAALLNASSEEIFFTGCGTESDNIAIFGILNAHKKKGHVITSRIEHHAVLYSCKHLEDNGYEVTYLDVDKDGIVSVEDLKEAVKDDTILVTIMHANNEVGSIQPIEEIALELKKINAKRKNKIYFHTDAVQTAGKLHLDVEKLGIDLLAISAHKFNGPKGVGALYVKKGTNISPITFGGHHENGLRSGTENISSISGFAKAFEISSSKIEECNKRILDLREKLKAGILSTIPEVIINGSGSKAVSNILNVSFNYIEGEALLLMLDMKGIAVSTGSACATGSAEPSHVLSAMGVNPVASQGAIRFSVGCYNTGEDVDYVLEVLPKAVNSLRSMSPVWNQKNA	Cysteine_desulfurase_(EC_2.8.1.7)	Master enzyme that delivers sulfur to a number of partners involved in Fe-S cluster assembly, tRNA modification or cofactor biosynthesis. Catalyzes the removal of elemental sulfur atoms from cysteine to produce alanine. Functions as a sulfur delivery protein for Fe-S cluster synthesis onto IscU, an Fe-S scaffold assembly protein, as well as other S acceptor proteins	K04487	H	Coenzyme metabolism	1_core	772.55	732.95	S_G_T_IcsS_TGRD_RS03695	S_G	#N/A	169	LE169_04250	MCA6080083.1	nifS2/icsS	24983	26230	1248	MKYIYLDNQSNTKLDERVFDAMKPFFIEHYGNPQSIYSFGSFSKDALETARRQVADLINADSEEVIFTSCGTESNNLAIKGLVATLKTKGRHIIVSSIEHFSVLNPVKRLEKEGFKVSFIPVDSKGNVSEAELKRALRKDTILVSIQYANPEVGTIQDVKKLVSAVKQSGSASDFIAFHTDAVGACGTVPVDVKDLGVDALTFSASSMYGPKGAAALYLKKGVRISSQIEGGVQENSRRSGTENLPAIVGFGKACEIVKGEITKNAKTVQKLRDKIIDELPKRIEYIYLNGARENRLPGNVNFSIEFVEGEALFLLLDAKGIMAASGSACANKNLKLSHVLNAMGVDVAVGQGSILFTLSKFNTEEEIDYVVEVFPNIVKRLRDMSSLYSYFLRTGSRK…	Cysteine_desulfurase_(EC_2.8.1.7)	Master enzyme that delivers sulfur to a number of partners involved in Fe-S cluster assembly, tRNA modification or cofactor biosynthesis. Catalyzes the removal of elemental sulfur atoms from cysteine to produce alanine. Functions as a sulfur delivery protein for Fe-S cluster synthesis onto IscU, an Fe-S scaffold assembly protein, as well as other S acceptor proteins	K04487	E	Amino Acid metabolis and transport	1_core	256.69	253.43	S_G_T_NifS2/icsS_TGRD_RS01800	S_G	#N/A	169	LE178_04470	MCA6072771.1	cimA	6065	7624	1560	MKQILIFDTTLRDGSQGVGISFTTEDKIKIAKVLDSFGVSYVEGGWPGSGPKDDLFFEQMKKSPLKRAKLTAFGCTRRKDKKASEDETLRAIIKSGVKTACIFGKAWNLHVKRALKTTNEENLKMIYESIAFLKSKKLEVLFDAEHYFDGYKNNKRYALKAIKTAITAGATTVCLCETNGGMLPSDIQSIVKETRSAFPNVKFGIHAHNDSGCAVANSIAAIEEGCILVQGTVNGIGERCGNTNLCSLIPALQIKRNYDCIPKKSMRKLSELSIYVDEIANIVPNDSDPYVGRNAFAHKAGVHVSAIKNNPETYEHINPLTIGNERRILVSDLAGKSNVVSKAAEMAIGIEDAPEKVKKIIDTVKEKEHNGYQYEDADASFFLLTKKALGTFKPFFNLK…	(R)-citramalate_synthase_(EC_2.3.1.182)	LeuA allosteric (dimerisation) domain	K01649	E
170	LE179_05505	MCA6085673.1	nifS2/icsS	26482	27729	1248	MKYIYLDNQSNTKLDERVFDAMKPFFIEHYGNPQSIYSFGSFSKDALEIARRQAADLINADSEEVIFTSCGTESNNLAIKGLVATLKTKGRHIIVSSIEHFSVLNPVKRLEKEGFKVSFIPVDSKGNVSEAELKRALRKDTILVSIQYANPEVGTIQDVKKLVSAVKQSGSASDFIAFHTDAVGACGTVPVDVKDLGVDALTFSASSMYGPKGAAALYLKKGVRISSQIEGGVQENSRRSGTENLPAIVGFGKACEIVKGEITKNAKTVQKLRDKLIDELPKKIEYIYLNGTRENRLPGNVNFSIEFVEGEALFLLLDAKGIMAASGSACANKNLKLSHVLNAMDVDVAVGQGSILFTLSKFNTEEEIDYVVEEFPNIVKRLRDMSPLYSYFLRTGSRK…	Cysteine_desulfurase_(EC_2.8.1.7)	Master enzyme that delivers sulfur to a number of partners involved in Fe-S cluster assembly, tRNA modification or cofactor biosynthesis. Catalyzes the removal of elemental sulfur atoms from cysteine to produce alanine. Functions as a sulfur delivery protein for Fe-S cluster synthesis onto IscU, an Fe-S scaffold assembly protein, as well as other S acceptor proteins	K04487	E	Amino Acid metabolis and transport	1_core	591.63	561.31	S_G_T_NifS2/icsS_TGRD_RS01800	S_G	#N/A	170	LE169_04055	MCA6080047.1	sdaC	39654	40898	1245	MNNFDRGWVLTCFGTAVGAGMLYLPTQVGPGGIWSVILLTLIIFPVTYVSHIGVTRIIASCPKATDFVGAIEHDLGRTVGFTISILYFLSIVTACIGYSTGLTNIIIDSFLVNQLHFVEVSRPLLTFIVLLCMTILLGNARVMVIITSATTFPLIILLFFVSAYLIPHWNLSSFYEPFTIKNFLKYTFLLLPLLVFAMNFSPVCSSLASFYRKEYKSIDEAVEHTDTVIKWTSILLLIFVMFFLLSVCLASTPEMLLGACRTNKDALTTLSSTLSLAYNSPILQYVFPLVAFLAIASSYFGHFEGTRDGLNGIIIQLIAWKNPALKDKLNLGKMKMFSTVALFAMIWFLSVCNLSILTILKILSGPIVAIYAYLMPVVMMKRIPRLRIYRSKWAAFVFV…	Serine_transporter	serine transporter	K03837	E	Amino Acid metabolis and transport	1_core	614.69	606.87	S_G_T_SdaC_TGRD_RS05395	S_G	#N/A	170	LE178_00495	MCA6072024.1	ilvB	4215	5927	1713	MLVGSLLKENVEIAFGLPGGQTLPIFDAIHGSKLNFVLTRHEQAASHMADGYARSTGKPGVCIATSGPGATNIVTGLAAAYMDSVPMVAITGQVATNVIGQDAFQEADTTGITRPVTKHNFLVKDVKDLARTIKEAFYIATTGRPGPVLVDIPIDVQRGICEFIYPEKIEIRSYKPTYEGHSGQIKKAVDIINNSERPVFYIGAGVIASNAEKEIIEISKKADIPVTNTLLAVGAYPPDTNLSLGMLGMHGTFCANKAVQAADVIIAVGARFDDRCTGKVCDFAKKAEIIHIDIDPTAISKVVDVDIPVVGDAKTVLKEMSATIEKKERKDWIKTIDGWKAEHPLSYDRNDDKLHPQYVIEKISELTKGEAIIATEVGQHQMWSAQYYKAKYPRLFLSS…	Acetolactate_synthase_large_subunit_(EC_2.2.1.6)	TIGRFAM acetolactate synthase, large subunit, biosynthetic type	K01652	H
171	LE179_02315	MCA6085060.1	sdaC	220557	221789	1233	MNNFDRGWVLTCFGTAVGAGMLYLPTQVGPGGIWSVILLTLIIFPVTYVSHIGVTRIIASCPKATDFVGAIEHDLGRTVGFTISILYFLSIVTACIGYSTGLTNIINSFLVNQLHFAEVSRPLLTFIVLLCMTMMLLGSARVMVIITSAATFPLIILLFFVSVYLIPHWNLSSFYEPFTMKNFLKYTFLLLPLLVFAMNFSPVCSSLASFYRKEYKSIDEAVGHTDTVIKWTSILLLIFVMFFLLSVCFASTPEMLLDAYRTNKDALTTLSLAYNSPILQYVFPLVAFLAIASSYFGHFEGTRDGLNGIIIQLIAWKNPALKDKLNLSKMKMFSTVALFAMIWFLSVCNLSILTILGALSGPVVAIYAYLMPVVMMKRIPRLRIYRSKWAAFVFVMGIC…	Serine_transporter	serine transporter	K03837	E	Amino Acid metabolis and transport	1_core	1068.68	1013.91	S_G_T_SdaC_TGRD_RS05395	S_G	#N/A	171	LE169_04845	MCA6080196.1	serC	32509	33645	1137	MTKHYLLTPGPVPVPPEIALKEALPVFHHRTGEFAAVYRDIAKGLKYIFQTENEVYALASSGTGAMEATVANLLSPGDRIIVASCGIFGCRWIEIAQEYGMEVVSVSVEWGKAVKPAEIEKALRENPDVKAVYTTFVETSTGVANDIKTIGEIVSKTNAVLVVDAISGLVGQEFRADEWKVDATVSASQKGFMLAPGLAFIMLSGKAWKLVENSKLPKFYFDVRKYKKFYALSETPFTPPITLIVALQESIRLIREKGLENIWNECGLLAKAARSGMKALGLELFGEVPCEVVTSALVPVEIGVEIVETLREKYGVSIAGGQGDLKGKIIRFAHMGYIGKADLLVGFTCLEMVLIELGMKIEKGKAAAAVEKVLLKAM	Serine--glyoxylate_aminotransferase_(EC_2.6.1.45)	PFAM aminotransferase class V	2GCGI	E	Amino Acid metabolis and transport	1_core	328.71	324.53	S_G_T_SerC_TGRD_RS01735	S_G	#N/A	171	LE178_00500	MCA6072025.1	ilvD	5994	7643	1650	MRSDQIKKGAVRAPNRCLLYSTGISPSDLNKPFIGIASSFSDLVPGHIAMRDLERYIERGVAAGGGVPFIFGVPAVCDGIAMGHSGMYYSLGSREIIADLVETVANAHMLDGLVLLSNCDKVTPGTLMAAARLNIPAIVVTAGAMMTGMYEKKRRSMVRDTFEAVGQFQAGKITEHQLSELEIAACPGAGSCQGMYTANTMACLTETMGMSLQGCATALAVSAKKKRIAYESGIRVVELVKENIKPRDILTLGAFKNAIIVDMALGGSTNTVLHLPAIAHEAGIKLPLELFDEISKRTPQIACLEPAGDHYMEDLDNAGGVPAVLFAVQNKLTHSKTVTGPDVVEIARSSKILDEDVIRANNPYKPEGGIAILRGNIAPSGSVVKQAAVSEKMKIFSGK…	Dihydroxy-acid_dehydratase_(EC_4.2.1.9)	Dehydratase family	K01687	H
172	LE179_01195	MCA6084847.1	serC	258862	259998	1137	MTKHYLLTPGPVPVPPEIALKEALPVFHHRTGEFAAVYGDIAKGLKYIFQTENEVYALASSGTGAMEATVANLLSPGDRIIVASCGIFGCRWIEIAREYGMEVVSVSVEWGKAVKPAEIEKALRENPNVKAVYTTFVETSTGVANDIKTIGEIVSKTNAVLVVDAISGLVGQEFRADEWKVDAMVSASQKGFMLAPGLAFIMLSDKAWKLVENSKLPKFYFDVRKYKKFYAVSETPFTPPITLIVALQESIRLIRKKGLENIWNECGLLAKAARSGMKALGLELFGEAPCEVVTSALVPVEIGVEIVETLREKYGVSIAGGQGDLKGKIIRFAHMGYIGKADLLVGFTCLEMVLIELGMKIEKGKAAAAVEKVLLEAM	Serine--glyoxylate_aminotransferase_(EC_2.6.1.45)	PFAM aminotransferase class V	2GCGI	E	Amino Acid metabolis and transport	1_core	119.89	113.74	S_G_T_SerC_TGRD_RS01735	S_G	#N/A	172	LE169_00420	MCA6079350.1	thrA	100677	101969	1293	MKKKYINVGLIGYGTVGKGVVKILGENKKIVLRKVGKPICIKSICDLKPIDKPELYVKNFRDIIKDPEIDLIVELIGGYEPARTVIIESLKAGKNVVSANKAVLAKYWDQIFTTAQIYQKSIYYEASVGGVIPVVQGLSEGLASEEVFEIKGILNGTTNFILSEMKKHCVPYEEALKSAQKAGYAEANPSFDVDGIDTANKLAILASLAWGSWIKVKNIPLVKGIADLDIEDILITQDFGYDVKLIGSAQKTKDGIDMSVQPCLINYDHAFTTVENEYNAIMITGKDSGDVLFYGKGAGQQPAASAVVSDIINLSKSIITNTVGIIPDVVYDSKKKIKILPIGKSKSPYYLRFAVIDKAGVLSKISGILAEFKVSIARSLAQLNINGTDYGRIIIITHE…	Homoserine_dehydrogenase_(EC_1.1.1.3)	Homoserine dehydrogenase	K00003	E	Amino Acid metabolis and transport	4_TAs only	981.86	969.38	S_G_T_ThrA_TGRD_RS04030	S_G	#N/A	172	LE178_00490	MCA6072023.1	ilvH	3656	4162	507	MRHTVSVLVENKFGVLARISTLFAARGFNIDSLSVSETEEPAISRMTIVVKGGAYILEQVTKQLNKLVDVIKVTDFKDTEYVERSLALIKINMTKSTQNELIKLIGIFRARIEDISQNSVTVEMTGNENKINAFVKTVMPYGIKETCRTSVVALGRGHTIKIKEKRNG	Acetolactate_synthase_small_subunit_(EC_2.2.1.6)	Acetolactate synthase, small subunit	K01653	E
173	LE179_00405	MCA6084697.1	thrA	93065	94357	1293	MKKKYINVGLIGYGTVGKGVVKILGENKKIVLRKVGKPICIKSICDLKPIDKPELYVKNFRDIIKDPEIDLIVELIGGYEPARTVIIESLKAGKNVVSANKAVLAKYWDQIFTTAQIYQKSIYYEASVGGVIPVVQGLSEGLASEEVFEIKGILNGTTNFILSEMKKHCVPYEEALKSAQKAGYAEANPSFDVDGIDTANKLAILASLAWGSWIKVKNIPLVKGIADLDIEDILITQDFGYDVKLIGSAQKTKDGIDMSVQPCLINYDHAFTTVENEYNAIMITGKDSGDVLFYGKGAGQQPAASAVVSDIINLSKSIITNTVGIIPDVVYDSKKKIKILPIGKSKSPYYLRFAVIDKAGVLSKISGILAEFKVSIARSLAQLNINGTDYGRIIIITHE…	Homoserine_dehydrogenase_(EC_1.1.1.3)	Homoserine dehydrogenase	K00003	E	Amino Acid metabolis and transport	4_TAs only	294.31	279.22	S_G_T_ThrA_TGRD_RS04030	S_G	#N/A	173	LE169_04075	MCA6080049.1	thrB	45393	46310	918	MKIKIRVPSTTANLGPGFDVFGTALSLYNEFETEYVPDSGETSFILEGEGKDSLPKGEKNLVWQSMQETFKFLGENKYNLRNLNIKINAGVPLSRGLGSSASAIVGGIALANALCEDKLDKSQIADLGVKIEGHPDNIVPAVFGGLCICSKDETGDRNAIVHLPIPKLKAVLCVPAFELKTERARRILPESLDLKDVVFNISRVAMLTAAFCSGDYLLLKQGMQDKIHQPYREKMIPAMNEVFEAAISAGAYGAFLSGSGPTLAAFCAEKVAIDVQKAMVERWEKENISAKAHILDFDTKGIFKI	Homoserine_kinase_(EC_2.7.1.39)	Catalyzes the ATP-dependent phosphorylation of L- homoserine to L-homoserine phosphate	K00872	E	Amino Acid metabolis and transport	4_TAs only	2862.82	2826.43	S_G_T_ThrB_TGRD_RS05360	S_G	#N/A	173	LE178_01135	MCA6072142.1	leuA	26324	27859	1536	MKKDKVIFFDTTLRDGEQSPGASMNLKEKLLVANQLAVLGVDVIEAGFPVSSPGDFDAVETISRQIKTSTIAGLCRASEKDIKTCWDAVRYAKKPRIHIFLATSDLHIKKKLQKTRTQILNMAVKAVKYGKSLCSDIEFSAEDAGRSDMDFLCKVVEAVIDAGANTVNIPDTVGYTTPVEFGNKIAEIKKRAPNINKTIISVHCHNDLGLAVANSLSAIENGARQVECTINGIGERAGNASLEELAMALRVRPHYYNVCHSIKTNELYNASKLVSRLTGISVQVNKAIVGANAFAHESGIHQDGILKARETYEIMNPSDVGVPESSLVLGKHSGRHAFFKRIKDLGYRLANKESELLFEKFKNLADKKKTVFNEDIVALIEEGATSCCKETFVLDYFSA…	2-isopropylmalate_synthase_(EC_2.3.3.13)	Catalyzes the condensation of the acetyl group of acetyl-CoA with 3-methyl-2-oxobutanoate (2-oxoisovalerate) to form 3-carboxy-3-hydroxy-4-methylpentanoate (2-isopropylmalate)	K01649	H
174	LE179_02355	MCA6085066.1	thrB	230671	231588	918	MKIKIRVPSTTANLGPGFDVFGTALSLYNEFETEYVPDSKETSFILEGEGKDSLPKGEKNLVWQSMQETFKFLGESKYNLRNLNIKINAGVPLSRGLGSSASAIVGGIALANALCEDKLDKSQIADLGVKIEGHPDNIVPAVFGGLCICSKDETGDRNAIVHLPIPKLKAVLCVPAFELKTERARRILPESLDLKDVVFNISRVAMLTAAFCSGDYLLLKQGMRDKIHQPYREKMIPAMNEVFEAAVSAGAYGAFLSGSGPTLAAFCAEKVAIDVQKAMVERWEKENISAKAHILDFDTKGIFKI	Homoserine_kinase_(EC_2.7.1.39)	Catalyzes the ATP-dependent phosphorylation of L- homoserine to L-homoserine phosphate	K00872	E	Amino Acid metabolis and transport	4_TAs only	637.26	604.6	S_G_T_ThrB_TGRD_RS05360	S_G	#N/A	174	LE169_03415	MCA6079923.1	thrC	53214	54293	1080	MAYKGLIEKYRKNLPVSDKTPVISLYEGNTPLIPSRNLPKKLGFNGEIYFKFEGMNPTGSFKDRGMTMAVSKAVESGSKAVICASTGNTSASAAAYAARAGIKCVVLIPEGKIALGKLSQAVMHGAEVLEIDGNFDEALNLVKELSGRYPLTLVNSINPFRIEGQKTAAYEICESLGQSPDYQFMPVGNAGNITAYWKGYKEYNRAEPEKYALPKMMGFQAAGSAPIVEGRPIVKPETIATAIRIGNPASWKSAEEARDESGGVIDKVTDEEILDAYRIVAATEGVFCEPASASSIAGLIKYIKQGYFKNTNLVKIVCIFTGHGLKDPDTAVANAVKPKKVKADIKDIIDGSLWHKDGK	Threonine_synthase_(EC_4.2.3.1)	threonine synthase activity	K01733	E	Amino Acid metabolis and transport	4_TAs only	6393.84	6312.58	S_G_T_ThrC_TGRD_RS00270	S_G	#N/A	174	LE178_05765	MCA6073015.1	leuB	5119	6183	1065	MSKSYKIALLPGDGTGPEVIREGVKIIEIAARKNDFKLDFVNYDIGGARYLKTGEVLPESVVEEFKKFDSMYLGAIGHPDVKPGILEKGILLKLRFDLDQYINLRPVKLYPNVETPLKDKKPSDIDMVIIRENTEGLYTGAGGFLRKDTPYEIATQESINTRFGVERCVRYAFELTKKRAKTNKLTLCGKTNVLTFASDLWQRTFNDVAKEYAQIKGDYVNVDAACMWLVKNPEWFDVVVTDNLFGDIITDLAAMIQGGMGVAAGGNINPKGVSMFEPMGGSAPKYTGMNVINPIATINAGAMMLETLGETKAAKDIDNAVIKALESGKIKNMSAGKMGLSTTEVGDLIASYLA	3-isopropylmalate_dehydrogenase_(EC_1.1.1.85)	Catalyzes the oxidation of 3-carboxy-2-hydroxy-4- methylpentanoate (3-isopropylmalate) to 3-carboxy-4-methyl-2- oxopentanoate. The product decarboxylates to 4-methyl-2 oxopentanoate	K00052	C
175	LE179_01610	MCA6084924.1	thrC	53585	54664	1080	MAYKGLIEKYRKNLPVSDKTPVISLYEGNTPLIPSRNLPKKLGFNGEIYFKFEGMNPTGSFKDRGMTMAVSKAVEGGSKAVICASTGNTSASAAAYAARAGIKCVVLIPEGKIALGKLSQAVMHGAEVLEIDGNFDEALNLVKELSGRYPLTLVNSINPFRIEGQKTAAYEICESLGQSPDYQFMPVGNAGNITAYWKGYKEYNRAEPEKYALPKMMGFQAAGSAPIVEGRPIVKPETIATAIRIGNPASWKSAEEARDESGGVIDKVTDEEILDAYRIVAATEGVFCEPASASSIAGLIKYIKQGYFKNTNLVKIVCIFTGHGLKDPDTAVANAVKPKKVKADIKDIIDGSLWHKDGK	Threonine_synthase_(EC_4.2.3.1)	threonine synthase activity	K01733	E	Amino Acid metabolis and transport	4_TAs only	2434.89	2325.07	S_G_T_ThrC_TGRD_RS00270	S_G	#N/A	175	LE169_05020	MCA6080228.1	adk	23095	23733	639	MNYIILGPPGAGKGTQAKNIAGKFGMVHLSTGDMFREEKESDEVVSKLLSAGQLVPDEIVVNMVKKHLEKDDIIKKGFLLDGFPRTVKQAEELDVVLKSKNIKMEGVLLIDVPFEEAVKRIVGRRICVCGASYHMTLLPPKEDGKCDRCGGKLFQRSDDKENVVRERFAVYERQTKPLIEYYEKSDTLIYINGLKDEKDVFAQISSCIANGL	Adenylate_kinase_(EC_2.7.4.3)	Catalyzes the reversible transfer of the terminal phosphate group between ATP and AMP. Plays an important role in cellular energy homeostasis and in adenine nucleotide metabolism	246UX	F	Nucleotide metabolism and transport	1_core	1466.86	1448.22	Thiamine_Adk_TGRD_RS00710	Thi	#N/A	175	LE178_01130	MCA6072141.1	leuC	24993	26255	1263	MNSTITEKILAAHCGKKVVEPGEFIEPKIDIALSNDVTAPLAIKEFRKSGAKNVFDKNKIALVMDHFTPNKDILSAEHVKFVREFAKEQKIKHYFEGGNCGVEHAILPEKGIVLPGDVVIGADSHTCTYGALGAFSTGGGSTDVAAAMATGKVWFKVPNSLRFVLAGKLNKWVSGKDIILYIIGSIGVDGALYNAMEFTGPLCKKLTMADRFTIANMAIEAGGKNGIFTPDEITEKYVSKIAQRKYKFYMSDKNAKYLKTLEIDCGKILPQVAMPFLPSNTKAVKDTKRTYIDQAVIGSCTNGRIEDLRIAATIIKKGKKVNSNVRTLVIPATPAVYSQALAEGLLKIFADAGAIISAPTCGPCLGGHMGILASGEKCISTTNRNFVGRMGHVESQVFL…	3-isopropylmalate_dehydratase_large_subunit_(EC_4.2.1.33)	Catalyzes the isomerization between 2-isopropylmalate and 3-isopropylmalate, via the formation of 2-isopropylmaleate	K01703	E
176	LE179_05740	MCA6085719.1	adk	13720	14358	639	MNYIILGPPGAGKGTQAKNIAGKFGMVHLSTGDMFREEKESDEVVSKLLSAGQLVPDEIVVNMVKKHLEKDDIIKKGFLLDGFPRTVKQAEELDAVLKSKNIKIEGVLLIDVPFEEAVKRIVGRRICVCGASYNMTLLPPKEDGKCDRCSGKLFQRSDDKENVVRERFAVYERQTKPLIEYYEKSDTLIYINGLKDEKDVFAQISSCIANGL	Adenylate_kinase_(EC_2.7.4.3)	Catalyzes the reversible transfer of the terminal phosphate group between ATP and AMP. Plays an important role in cellular energy homeostasis and in adenine nucleotide metabolism	246UX	F	Nucleotide metabolism and transport	1_core	1217.7	1155.3	Thiamine_Adk_TGRD_RS00710	Thi	#N/A	176	LE169_01050	MCA6079471.1	dxs	226517	228358	1842	MKILDSINSPCDLKKIKKEDLSYLAKEIRAEIINTISENGGHLSSNLGVVDLSVAIHYVFNAPRDKIIWDVGHQSYAHKILTGRKDKFKTIRIHNGLSGFPKRSESEYDAFSTGHSSTSISAALGFAAARDLKDEDYKVVAVIGDGSMTGGLAFEGLQNAGHLKKDMLIILNDNEMFISHKVGAVAGYFAKLLTAGMARKFEEKVMKTVSRFHSFGSPFRKFIKRVKVMLFPGMLFEEMGFTYIGPVQGHNINSLIVILENLKNMKTPVLLHVITKKGKGYAPAEEDPVNFHGVGKFDVKTGKIEQKKTVTYTKVFSDTLIKLAQTDNKIVAITAAMPEGTGLDKFAENFPDRYFDVGIAEGHAVTFAAAMAADGMRPVCAIYSTFMQRAVDNIIHDVA…	1-deoxy-D-xylulose_5-phosphate_synthase_(EC_2.2.1.7)	Catalyzes the acyloin condensation reaction between C atoms 2 and 3 of pyruvate and glyceraldehyde 3-phosphate to yield 1-deoxy-D-xylulose-5-phosphate (DXP)	K01662	HI	Coenzyme metabolism	1_core	557.17	556.45	Thiamine_Dxs_TGRD_RS02255	Thi	#N/A	176	LE178_05755	MCA6073013.1	leuD	3419	3916	498	MSDIVLKGKVHKYGSNVNTDEIIPARYLTTTDPVALAKYCMEDIDKDFVKNVRPGDIIVAENNFGCGSSREHAPIAIKAAGVSAVIANSFARIFFRNSINTGLPILESPEAVKAIKNGNTIEINLTQGIIKNITKDETYQSQPFPEFMQKIIKAGGLLGYIRELS	3-isopropylmalate_dehydratase_small_subunit_(EC_4.2.1.33)	Catalyzes the isomerization between 2-isopropylmalate and 3-isopropylmalate, via the formation of 2-isopropylmaleate	K01704	E
[truncated: 1,200 more rows]
[truncated: 45 more columns]

## Sheet: Tab8 RPKM charts
TA21 index	TA21_locus_id	gene	COG cat	COG desc	RPKM_TA21_vs_allContigs	TA21_pathway	TA21_pathway short	core/cloud	Ta26 index	TA26_locus_id	gene	COG cat	COG desc	RPKM_TA26_vs_allContigs	TA26_pathway	TA26_pathway short	core/cloud	PV1 index	PV1_locus_id	gene	COG cat	COG desc	RPKM_PV1_vs_allContigs	PV1_pathway	PV1_pathway short	core/cloud	PV7 index	PV7_locus_id	gene	COG cat	COG desc	RPKM_PV7_vs_allContigs	PV7_pathway	PV7_pathway short	core/cloud	Ds12 index	DS12_locus_id	gene name	COG cat	COG desc	RPKM_DS12_vs_allContigs	DS12_pathway	DS12_pathway short	core/cloud	Becareful with these--they have active formulas in them!!!
[truncated: 1,589 more rows]
[truncated: 29 more columns]

## Sheet: Tab9 Biosynthetic genes
*Note "query" is the protein sequence of the gene at the end of the "Pathway" name
[truncated: 191 more rows]

## Sheet: Tab10 Repair_Compet
*Note "query" is the protein sequence of the gene at the end of the "Pathway" name																																old peg	TA21_locus_id	old peg	TA26_locus_id	old peg	PV1_locus_id	old peg	PV7_locus_id	old peg	DS12_locus_id
[truncated: 1,376 more rows]

[truncated: 2 more sheets: Tab11 Type IV tad, Tab12 Pseudogenes]
