# Supplementary material for: Simultaneous Single-Cell Genome and Transcriptome Sequencing of Termite Hindgut Protists Reveals Metabolic and Evolutionary Traits of Their Endosymbionts
Source: mSphere. 2022 Feb 2;7(1):e00021-22. doi: 10.1128/msphere.00021-22 (PMC8809381; doi:10.1128/msphere.00021-22)
Supplement: TEXT S1 [file msphere.00021-22-t0001.txt]

>Oxymonas_sp._ItaOx1_(KJ399550,_I._tabogae)
---------------------------------------------------------------------------GTAGTCATATGCTTGTCTCAAA-GATTAAGCCATGCATGTCTCAGTGCAAGCCACATTAA-------GGTGAAACCGCGAATGGCTCATTAAATCAGTTATGGTTCCTTAGATGGTGGACAG-------TTACTTGGATAACTGTGGTAATTCTAGAGCTAATACATGCATAAGGACCCGACTCGTGAG-------GGAAGGGTTGTATTTATTAGATCGAAAACCAACGCAGAGAGAAGGTCGGGAAACCGCTCTTCTCTTGAATTTTTGGTGAGTCATGATAAATGTCGAATCGAATTTTTAATTCGATGTGTCATTCAAATTTCTGCCCTATCAACTTGTTGGTAGGATAGGGGCCTACCATGGTTTTGACGGGTAACGGAGGATTAGGGTTCGA-TTCCGGAGAGGGAGCCTGAGAAATGGCTACTACTTCTAAGGAAGGCAGCAGGCGCGCAAATTACCCAATCCCAATCATTTTGGGGAGGTAGTGACAAAAAATATCAATGCTTGAGAACCTTATGGTCTCGGTAATTGAAATGGTTTGGAAGTAAATTGTCCATAGAGCAGCCATTAGAGGGCAAGTCTGGTGCCAGCAGCCGCGGTAATTCCAGCTCCTAATAGTG-ATACTAAAATTGCTGCAGTTAAAAAGTCCATAGTGGGATTTTGGATGGACAAAAATACTTTTGTG------------------TTGCTGTTTAATGGTTTCTTTCTTGTTTCT----------------------AAAAGGAATGGAACCTATTTATG--------GTCACAGAGGTTGTTTCGTCCGGTA--TTTTTCGAAATTGCTTGGTCCCCTTCATTGGGCGATCAAGCAAGTTCGGAGGATTTAYTTTGAAGAAATTGTAGTGTTTAAAGCAGGCGTTTCGCAGCTGAACACATTAGCATGG-AATAATAAAATAGGACATCTGAGCAAGTTCCTACCCGGTTACCGCTTGTG---------ATCTTTCATTTGGGGGCACAGCTCCTTGGAGTTGTCTTGCTTCATTTTGG--------------------------------------GGTCATGGGTATGGGGCCGGGGGATTATTGGG-----CTTTGCTATCCAGTATATCT----ATTTTGTTGGTTTTT-GGAGAAGGTGTAATGATTAATAGGGACAGTTGGGGGCATCCGTATTGCATAGTCAGAGGTGAAATTCTTGGATTTATGTAAGACGAACTAGTGCGAAAGCA-TTTGCCAAGGATGTTTTCATTAATCAAGAACGAAAGTTAGGGGATCGAAGGCGATCAGAAACCGCCGTAGTCTTAACTATAAACTATACCAACTAGGGATTG---------------------------------------GAGAGCGTCTTGTATGGCCTC---GTCAGCACCTTTAGAGAAATC--AA-AGTCTCTGGGTTCTG-GGGGGAGTATGGTCGCAAGGCTGAAACTTAAAGAAATTGACGGAAGGGCACCACCAGGTGTGGAGCCTGCGGCTTAATCCGACTGAACACGGGGAAACTCACCAGGTCCAGACA-CGGGAAGGATTGACAGATTTGATAGCTCTTTCTTGATTCTGTGGGTGGTGGTGCATGGTCGTTCTTAGTTGGTGGAGTGATTTGTCT--GGTTAATTCCGATAACGAACGAGACCTTAACCTGCTAAATAGCTCAGT-------CTCAAAAGAATATTTTGAGATTTTTTTTTAGAGCTTCTTAGAGGGACTACC--------------------------------ATGGTTG-CACATGGTGGAAGCTTGAGGCAATAACAGGTCTGTGATGCCCT-TAGATGTCCTGGGCCGCACGCGCGCTACAATGATGCATTCAACAAGTTTGTGCTTAT------------------------------------------------------------CCGAAAGGGTTGGCTAATCTTTTAAAACTGCATCGTGCCTGGGGATTGATCTTTGTAATTTT--GGATCATGAACTAGGAATACCTAGTAAGTGCAACTCATCAGGTTGCGCTGATTACGTCCCTGCCCTTTGTACACACCGCCCGTCGCTCCTACCGATTGAATGATCAGATGAAATGCTCGGATTTGTGACATCTGGC-TCCTTCGGGGGTTGCTTGTTGTGA-------AG---AAGAGTAGTAAATCTTATTATTTAGAGGAAGGAGAAGTCGTAACAAG------------------------------
>Pyrsonympha_sp._Rc5_(HM125131,_R._chinensis)
--------------------------------------------------------------------------------------------------------------------------------------------------------------------------------------------AGTGACGTT------ACTACTCGGATAGCCGTAGTAATTCTAGAGCTAATACGTGCGCAAACGCCCTACTGTGTGA-----ACGGAAGGGCCGTGCTTATTAGATCGAAAACCAGCGCTTCGTT-CGTGTGGGAAACCGCCCGGGCGGGGAACACTTGTTGAGTCATGATAATCGTCGTATCGACTTTA-G--TCGATTTTTCATTCAAATTTCTAACCTATCAACCTGACGTTAAGGTCGTGTCTTAGAGTAGTTGTGACGGGTAACGGGGAATCAGGGTTCGA-TACCGGAGATGGGGCCTGAGAAATGGCCACAATTGCTAAGGTGAGCAGCAGGCGCGCAAATTAACCACTGGCAATAATATTGCTGAGGTAGTGACAAAAAATACCGATATCGGACTATGGT-TCGA-----CAATTGGAATGGGGTGGGTGCAAATAGCCCGCCGAGCAACCATTAGAGGGCAAGTCTGGTGCCAGCAGCCGCGGTAATTCCAGCT-CTAATAGTGTATACTAACGTTGCTGATGTTAAAAAGCTCGTAGTTGGATTTAAGATGGAGCTATTCGTCCTTGTGTTTTTTGTTGGTCCGGGTTTGCTGTTCGGAGGT-CTGCTTTCTTGCCGTGGGTTGTTTCAAGATCCCGG-TGAGGGAGGGGCACTGGGTGGCGCCGGGTTGGCCGCAGGGATTGCTTCGTCAATTAATTTTTTCGAATTGTCGCGGTCTTCTTTATTGAGGTACGGCGGCGGTCCGGAAGGTTTACTTTGAAGAAAATGGAGTGTTCAAAGCAGGCGTTTCGCAGCTGAACACATTAGCATGG-AATAATAAAATAGGACATC--AGTGGGACTTTCGCCGGCCTTGTTTTTTT-CT-GGTGTGTTTTTCATT------TCTCCTGTTTGGCATTAGTCGTTCTTGCTTCTGGTAAGGGCGGTTGGTGTTTGG---------------CAGGAGAAGGCATGCTGGAGGACGGGGATGTC-GGGGGGTCTCTGCTTTTTTTGACGCATCC--GTTTTGTTGGTTTTCAGGAGCTGGTGTAATGATTAATAGGGACTGTCGGGGGTGTTAGAATTTCGATGTCAGAGGTGAAATTCATGGATTTTCGAAAGTCTAACTGATGCGAAAGCG-TTCATCAAGGATGTTTTCATTAATCAAGAACGAAAGTGAGGGGATCGAAGACGATCAGAAACCGTCGTAGTCCTCGCCATAAACTATACCGTCTCGGGATTG-----------------------------------GGGGTTGACTCAATTACATAGTCTCC--TTTAGCACC-GCAGGGAAACC--AA-AGTTTCCGGGTTCAT-GGGGGAGTATGGCCGCAAGACTGAAACTTAAAGAAATTGACGGGAGGGCACCACCAGATGTGGAGCATGCGGCTCAATTCGACTCAACACGGGGAAACTTATCAGGCTCGGACA-CGGTGAGGATTGACAGA-TTGATAGCTCTTTCTTGATTCCGTGGGTGGTGGTGCATGGTCGTTCTTAGTTGGTGGGGTGGCTTGTCT--GCTTAATTGCGATAACGAACGAGACCATCTT-TGATAACTAGGGGGGCGCCACGGCTCGCAAG--TGTTGTGGTGTTGTTACC----CCTTCTTATAAAGACTACC--------------------------------GTTGAGA-AACG-GG-GGAAGTGTG--GCAATAACAGGTCCGTTATGCCCT-TAGATAGTCTGAACCGCACGCGTACTACCATGGCCACCTCAGAGATTTTGCCCTGTC------------------------------------------------------------CCGAAAGGGTTGGGTA--CTATCAAGTAGTGGCCGTG-CTGGGGATCGGTTTTTGTAATTCT--GGACCGTGAACGCGGAATATCTCGTAAGTGCAGTTCATCAGACTGCGCTGATTACGTCCCTGCCCTTTGTACACACCGCCCGTCGCTCCTACCGA-TGAGTGACCAGGTGAAATGCTCGGATGGTGCAGTGGCGGCGGGTCTTTCG--GGGTCCGCTGCGACCGCACCAG---AAGAGCAGTAAATCTTGCCGCTTAGAGGAAGGAGAAGTCGTAA----------------------------------
>Pyrsonympha_grandis_(AB092920,_R._speratus)
-------------------------ACCTGGTTGATCCTGCCAGTAGTCA--------------------------------TATGCTTGTCTCAAA-GATTAAGCCATGC------AAGTCTAAGTATAATCAAATTAACTGATGACACTGCGAAAAGCTCCTTAAAATAGTTATAATTTATTTGATAGTGACGTT------ACTACTCGGATAGCCGTAGTAATTCTAGAGCTAATACGTGCGCAAACGCCCTACTATGTGA-----ATGGAAGGGCCGTGTTTATTAGATCGAAAACCAGCGCCTCATT-TGTGTGGGTGACCGCACGGGTGGGGAACACTTGTTGAGTCATGATAATCGTCGTATCGACTTTA-G--TCGATTTTTCATTCAAATTTCTAACCTATCAACCTGACGTTAAGGTCGTGTCTTAGAGTAGTCGTGACGGGTGACGGGGAATCAGGGTTCGA-TACCGGAGATGGGGCCTGAGAAATGGCCACAATTGCTAAGGTGAGCAGCAGGCGCGCAAATTACCCACTGGCAATAATATTGCTGAGGTAGTGACAAAAAATACCGATATCGGACTATGGT-TCGA-----CAATTGGAATGGGGTAGGTACAAATAGCCCACCGAGCAACCATTAGAGGGCAAGTCTGGTGCCAGCAGCCGCGGTAATTCCAGCT-CTAATAGTGTATACTAACGTTGCTGATGTTAAAAAGCTCGTAGTTGGATTTAAGATGGAGCTATTCGTCTCTGTG-TTTTTGTTGGCCCGGGTTTGCTGCTTGGATGT-CTTTCTCTCTGCCGTGGGTTGTTTCAAGATCCCGGTTGGAGGGGGAGCGCTGGGTGGCGCCGGGCTGGCCGCAGAGATTGCTTCGTCAATTAATTTTTTCGAATTGTCATTGTCTTCTTCACTGATGTATGGTGACGGTCCGGAAGGTTTACTTTGAAGAAAATGGAGTGTTCAAAGCAGGCGTTTCGCAGCTGAACACATTAGCATGG-AATAATAAAATAGGACATC--AGTGGGGCTTTCGCCGGCCTTATTTTCCC-CG--ATATGTTTTTTTTC----------TTGTCAGGTATTGGTTGTCTTTGCTTCTGT-AAGGGCAGCTGGTGTTTGG------------------TGGGAGGCATGTTGGGGAGTAGGGATGTC-GGGGGGTCTCTGCTTTTTTTGATGCATCC--GTTTTGTTGGTTTTCAGGAGCTGGTGTAATGATTAATAGGGACTGTGGGAGGTGTTAGAATTTCGATGTCAGAGGTGAAATTCATGGATTTTCGAAAGTCTAACTGGTGCGAAAGCG-TTCATCGATGATGTTTTCATTAATCAAGAACGAAAGTGAGGGGATCGAAGACGATCAGAAACCGTCGTAGTCCTCGCCATAAACTATACCGTCTCGGGATTG-----------------------------------GGGGTTGATTCAAATACATAGTCTCC--TTTAGCACC-GCAGGGAAACC--AA-AGTTTTCGGGTTCAT-GGGGGAGTATGGCCGCAAGACTGAAACTTAAAGGAATTGACGGAAGGGCACCACCAGATGTGGAGCATGCGGCTCAATTCGACTCAACACGGGAAAACTTATCAGGTTCGGACA-CGGTGAGGATTGACAGA-TTGATGGCTCTTTCTTGATTCCGTGGGTGGTGGTGCATGGTCGTTCTTAGTTGGTGGGGTGGCTTGTCT--GCTTAATTGCGATAACGAACGAGACCTCTTT-TGATAACTAGGGGGGCGCCACGGCTCGCAAG--TGTCGTGGTGTTGTTACC----CCTTCTTATAAAGACTACC--------------------------------GTTGAGA-AACG-GG-GGAAGTGAG--GCAATAACAGGTCCGTTATGCCCT-TAGATAATCTGAACCGCACGCGTACTACTCTAGTCGCTTCAGAGCGCTTGCCCGGGC------------------------------------------------------------CCGGAAGGGTTGGGTACTCGTTTGAATAGCGACTGTG-CTGGGGATCGATTTTTGTAATTCT--GAATCGTGAACGCGGAATATCTCGTAAGTGCAGTTCATCAGACTGCGCTAATTACGTCCCTGCCCTTTGTACACACCGCCCGTCGCTCCTACCGA-TGAATGAGAAAATGAAACGTTCGGATGGTGCAGTGGCGGAGAGTCTCTCG--GGGTTCTCTGTGACCGCTCCAG---AAGAGCAGTAAATTTTATTATTTAGAGGAAGGAGAAGTCGTAACAAGGTTTTCGTAGGTGAACC-------------
>Dinenympha_exilis_(AB092924,_R._speratus)
-------------------TGAGGATCCAGGTTGATCCTGCCAGTAGTCA--------------------------------TATGCTTGTCTCAAA-GATTAAGCCATGC------AAGTCTAAGTATAATCAAATTAACTGATGACACTGCGAAAAGCTCCTTAAAATAGTTATAATTTATTTGATAGTGACGTT------ACTACTCGGATAGCCGTAGTAATTCTAGAGCTAATACGTGCGTAAACGGCTGACTGCGTGA-----GCGGAAGGCCCGTGTTTATTAGATCGAAAACCAGCGTTCCTT---GGGTGGGCAACCGTCCTTGGATA--TCTTTTGGTGAGTCATGATAATCGTCGTATCGGCCTTG-G--CCGATTCTTCATTCAAATTTCTAACCTATCAACCTGACGTTAAGGTAGTGTCTTAGAGTAGTCGTGACGGGTGACGGGGAATCAGGGTTCGA-TACCGGAGAGGGCGCATGAGAAATGGCGACCATCACTAAGGTGAGCAGCAGGCGCGCAAATTACCCACTGGCAATAAATTTGCTGAGGTAGTGACAAAAAATACCGATATCGGGCTTCGGT-TCGA-----CAATTGGAATGGGGTCGGTGCAAATAGCCGGCCGAGCAACCATTA-AGGGCAAGTCTGGTGCCAGCAGCCGCGGTAATTCCAGCT-CTAATAGTGTATACTAACGTTGCTGATGTTAAAAAGCTCGTAGTTGGATTTAAGATGGAGCTATTCGTCTTTGTG--TTTTGTTGATTCGGA-TTGTCTGCGGGAGGC-TTACTTTCTTGTCGTGGGTTGATTCATGATCCCGG-CAGGGGAGGGGCGCCCGTAGGCGCCGGATTAGCCGCAGAGATTGCTTCGTCAATTT-TATTTTCGAATTGTCACGGTCCACTTCACTGTGGTACTGTGGCGGTCCGGAAGGTTTACTTTGAAGAAAATGGAGTGTTCAAAGCAGGCGTCTCGCAGCTGAACACATTAGCATGG-AATAATAAAATAGGACATC--AGTGAGGTGCTTGCCGGCTTCGTTT--TC-CC-TGTGCGTTTTCTTTC------------------GAAGGGTTGTCGTTCA-TTTCG-GTGGGCGGTTG--CTCTTT------------------GGCGGTGCGTATGGGGGGC-GGAGATGTC-GGGGTGCCTCTGCTTTTTTGTATGCATCC--GTTTTGTTGGTTTTCAGGAGCTGGTGTAATGATTAATAGGGACTGTCGGGGGCATTAGTATTGCATTGTCAGAGGTGAAATTCTTGGATTTATGCAAGACTAACTAGTGCGAAAGCA-TTTGCCAAGGATGTTTTCATTAATCAAGAACGAAAGTGAGGGGATCGAAGACGATCAGAAACCGTCGTAGTCCTCGCCATAAACTATACCGTCTAGGGATTG-----------------------------------GGGGTTGACCTTTATACATAGTCTCC--TTTAGCACC-TTAGGGAAACC--AA-AGTTTTCGGGTTCAT-GGGGGAGTATGGCCGCAAGACTGAAACTTAGAGAAATTGACGGAAGGGCACCACCAGATGTGGAGCATGCGGCTCAATTCGACTCAACACGGGGAAACTTATCAGATTCGGACA-CGGTGAGGATTGACAGA-TTGATAGCTCTTTCTTGATTCCGTGGGTGGTGGTGCATGGTCGTTCTTAGTTGGTGGGGTGGCTTGTCT--GCTTAATTGCGATAACGAACGAGACCTCGGTCTGCTAACTAACGGCGCCTTATGGCTCGCAAG--TGTTGTAAGGTGGTTACC----GTTCCTTAGAGAGACTACC--------------------------------GTTGAGA-AACG-GG-GGAAGTGAG--GCAATAACAGGTCCGTTATGCCCT-TAGACAATCTGAACCGCACGCGTACTACTATAGCCGCCTCAACGAGTTTGTCCTGGC------------------------------------------------------------CCGGAAGGGTTGGGTAATCTTTGGAGTAGCGGCTGTG-CTGGGGATCGGTTTTTGTAATTCT--GAACCGTGAACGCGGAATATCTCGTAAGTGCAGTTCATCAGACTGCGCTGATTACGTCCCTGCCCTTTGTACACACCGCCCGTCGCTCCTACCGA-TGAATGATCAGGTGAAATGCTCGGATGGGGTAGTCTTGGAGAGCTTTTAACCGGGTTCTTTGCGACCGTTCCAG---AAGAGCAGTAAATCTTATTATTTAGAGGAAGGAGAAGTCGTAACAAGGTTTTCGTAGGTGAACCTGCCGCTG-----
>Dinenympha_fimbriata_(MH174292,_R._flavipes)
-------------------------------------------------A--------------------------------TATGCTTGTCTCAAA-GATTAAGCCATGC------AAGTCTAAGTATAATCAAATTAACTGATGACACTGCGAAAAGCTCCTTAAAATAGTTATAATTTATTTGATAGTGACGTT------ACTACTCGGATAGCCGTAGTAATTCTAGAGCTAATACGTGCGTAAGCGCCTGACTGCGTGA-----GCGGAAGGGCCGTGTTTATTAGATCGAAAACCAGCTTTGTGGA--GGGTGGGCAACCGTCCTTGCAAG--CTTTATGGTGAGTCATGATAATCGTCGTATCGGCCTCGTG--CCGATTGTTCATTCAAATTTCTAACCTATCAACCTGACGTTAAGGTAGTGTCTTAGAGTAGTCGTGACGGGTGACGGGGAATCAGGGTTCGA-CACCGGAGAGGGCGCATGAGAAATGGCGACCATCACTAAGGTGAGCAGCAGGCGCGCAAATTACCCACTGGCAATTAATTTGCTGAGGTAGTGACAAAAAATACCGATATCGGGCTTCGGT-TCGA-----CAATTGGAATGGGGTGGGTGCAAAAAGCCCGCCGAGCAACCATTAGAGGGCAAGTCTGGTGCCAGCAGCCGCGGTAATTCCAGCT-CTAATAGTGTATACTAACGTTGCTGATGTTAAAAAGCTCGTAGTTGGATTTAAGATGGAGCTATTCGTTCCTGCG---TTCGTTGGCCTGGA-CTGCTGGCGGGAGGCTTTTCTCTCTCGTTGAGGGTTGATTCATGATCCCAG-CGGGGGAGGGGTGCTCGTTGGTGCCGGGTCAGCCGCAGGGATTGCTTCGTCAATTT-TATTTTCGAATTGTTACGGTCCACTTCACTGTGGCACTGTGGCGGTCCGGAAGGTTTACTTTGAAGAAAATGGAGTGTTCAAAGCAGGCGTCTCGCAGCTGAACACATTAGCATGG-AATAATAAAATAGGACATC--AGTGGATTGCTCGCCGGCCTCGTTTTTTC-CC-CATGCGTTTCTTTTCTTGCTAGAGGGG--AGGGGGAGGGTTATCGTGCA-TTTCG-GTGTGCGGTAG--TCTTTT---TTCTTTTTTCTAGTAGGAG-GGCGTGTGGGGGGC-GGGGATGTC-GGGGCAGTTCTGCTTTTTTGTATGCATCCCTGTTTTGTTGGTTTTCAGGAGCTGGTGTAATGATTAATAGGGACTGTCGGGGGCATTAGTATTGCATTGTCAGAGGTGAAATTCTTGGATTTATGCAAGACTAACTAGTGCGAAAGCA-TTTGCCAAGGATGTTTTCATTAATCAAGAACGAAAGTGAGGGGATCGAAGACGATCAGAAACCGTCGTAGTCCTCGCCATAAACTATACCGTCTAGGGATTG-----------------------------------GGGGTTGACCTTTATACATAGTCTCC--TTTAGCACC-TTAGGGAAACC--AA-AGTTTTCGGGTTCAT-GGGGGAGTATGGCCGCAAGACTGAAACTTAAAGAAATTGACGGAAGGGCACCACCAGATGTGGAGCATGCGGCTCAATTCGACTCAACACGGGGAAACTTATCAGGTTCGGACA-CGGTGAGGATTGACAGA-TTGATAGCTCTTTCTTGATTCCGTGGGTGGTGGTGCATGGTCGTTCTTAGTTGGTGGGGTGGCTTGTCT--GCTTAATTGCGATAACGAACGAGACCTCGGTCTGCTAACTAACAGCGCCCTATGGCTCGAAAG--TGTCGTAGGGTGGTTACT----GTTCCTTAGAGAGACTACC--------------------------------GTTGAGA-AACG-GG-GGAAGTGAG--GCAATAACAGGTCCGTTATGCCCT-TAGATAATCTGAACCGCACGCGTACTACTATAGCCATTTCAACGAGTTTGTCCTGGC------------------------------------------------------------CTGGAAGGGTTGGGTAATCTTTGGAGTAATGGCTGTG-CTGGGGATCGGTTTTTGTAATTCT--GAACCGTGAACGCGGAATATCTCGTAAGTGCAGTTCATCAGACTGCGCTGATTACGTCCCTGCCCTTTGTACACACCGCCCGTCGCTCCTACCGA-TGAATGATCAGGTGAAATGCTCGGATGGAGCAGTTGTGGAGTGCCTGCAA--GGGTGCTTTGCGACCGCCCCAG---AAGAGCAGTAAATCTTATTATTTAGAGGAAGGAGAAGTCGTAACAAGGTTTTCGTAGGTGAACCTGC----------
>Dinenympha_fimbriata_(MH174293,_R._flavipes)_
-----------------------------------------------------------------------------------ATGCTTGTCTCAAA-GATTAAGCCATGC------AAGTCTAAGTATAATCAAATTAACTGATGACACTGCGAAAAGCTCCTTAAAATAGTTATAATTTATTTGATAGTGACGTT------ACTACTCGGATAGCCGTAGTAATTCTAGAGCTAATACGTGCGTAAGCGCCTGACTGCGTGA-----GCGGAAGGGCCGTGTTTATTAGATCGAAAACCAGCTTTGTGGA--GGGTGGGCAACCGTCCTTGCAAG--CTTTATGGTGAGTCATGATAATCGTCGTATCGGCCTCGTG--CCGATTGTTCATTCAAATTTCTAACCTATCAACCTGACGTTAAGGTAGTGTCTTAGAGTAGTCGTGACGGGTGACGGGGAATCAGGGTTCGA-CACCGGAGAGGGCGCATGAGAAATGGCGACCATCACTAAGGTGAGCAGCAGGCGCGCAAATTACCCACTGGCAATTAATTTGCTGAGGTAGTGACAAAAAATACCGATATCGGGCTTCGGT-TCGA-----CAATTGGAATGGGGTGGGTGCAAAAAGCCCGCCGAGCAACCATTAGAGGGCAAGTCTGGTGCCAGCAGCCGCGGTAATTCCAGCT-CTAATAGTGTATACTAACGTTGCTGATGTTAAAAAGCTCGTAGTTGGATTTAAGATGGAGCTATTCGTTCCTGCG---TTCGTTGGCCTGGA-CTGCTGGCGGGAGGCTTTTCTCTCTCGTTGAGGGTTGATTCATGATCCCAG-CGGGGGAGGGGTGCTCGTTGGTGCCGGGTCAGCCGCAGGGATTGCTTCGTCAATTT-TATTTTCGAATTGTTACGGTCCACTTCACTGTGGCACTGTGGCGGTCCGGAAGGTTTACTTTGAAGAAAATGGAGTGTTCAAAGCAGGCGTCTCGCAGCAGAACACATTAGCATGG-AATAATAAAATAGGACATC--AGTGGATTGCTCGCCGGCCTCGTTTTTTC-CC-CATGCGTTTCTTTTCTTGCTAGAGGGG--AGGGGGAGGGTTATCGTGCA-TTTCG-GTGTGCGGTAG--TCTTTT---TTCTTTTTTCTAGTAGGAG-GGCGTGTGGGGGGC-GGGGATGTC-GGGGCAGTTCTGCTTTTTTGTATGCATCCCTGTTTTGTTGGTTTTCAGGAGCTGGTGTAATGATTAATAGGGACTGTCGGGGGCATTAGTATTGCATTGTCAGAGGTGAAATTCTTGGATTTATGCAAGACTAACTAGTGCGAAAGCA-TTTGCCAAGGATGTTTTCATTAATCAAGAACGAAAGTGAGGGGATCGAAGACGATCAGAAACCGTCGTAGTCCTCGCCATAAACTATACCGTCTAGGGATTG-----------------------------------GGGGTTGACCTTTATACATAGTCTCC--TTTAGCACC-TTAGGGAAACC--AA-AGTTTTCGGGTTCAT-GGGGGAGTATGGCCGCAAGACTGAAACTTAAAGAAATTGACGGAAGGGCACCACCAGATGTGGAGCATGCGGCTCAATTCGACTCAACACGGGGAAACTTATCAGGTTCGGACA-CGGTGAGGATTGACAGA-TTGATAGCTCTTTCTTGATTCCGTGGGTGGTGGTGCATGGTCGTTCTTAGTTGGTGGGGTGGCTTGTCT--GCTTAATTGCGATAACGAACGAGACCTCGGTCTGCTAACTAACAGCGCCCTATGGCTCGAAAG--TGTCGTAGGGTGGTTACT----GTTCCTTAGAGAGACTACC--------------------------------GTTGAGA-AACG-GG-GGAAGTGAG--GCAATAACAGGTCCGTTATGCCCT-TAGATAATCTGAACCGCACGCGTACTACTATAGCCATTTCAACGAGTTTGTCCTGGC------------------------------------------------------------CTGGAAGGGTTGGGTAATCTTTGGAGTAATGGCTGTG-CTGGGGATCGGTTTTTGTAATTCT--GAACCGTGAACGCGGAATATCTCGTAAGTGCAGTTCATCAGACTGCGCTGATTACGTCCCTGCCCTTTGTACACACCGCCCGTCGCTCCTACCGA-TGAATGATCAGGTGAAATGCTCGGATGGAGCAGTTGTGGAGTGCCTGCAA--GGGTGCTTTGCGACCGCCCCAG---AAGAGCAGTAAATCTTATTATTTAGAGGAAGGAGAAGTCGTAACAAGGTTTTCGTAGGTGAACCTG-----------
>Dinenympha_gracilis_(MH174294,_R._flavipes)
-----------------------------------------------------------------------------------ATGCTTGTCTCAAAGGGCTAAGCCATGC------AAGTCTAAGTATAATCAAATTAACTGATGACACTGCGAAAAGCTCCTTAAAATAGTTATAATTTATTTGATAGTGACGTT------ACTACTCGGATAGCCGTAGTAATTCTAGAGCTAATACGTGCGTAAGCGCCTGACTGCGTGA-----GCGGAAGGGCCGTGTTTATTAGATCGAAAACCAGCTTTGTACA--GGGTGGGCAACCGTCCTTGCAAG--CCTTATGGTGAGTCATGATAATCGTCGTATCGGCCTCGTG--CCGATTGTTCATTCAAATTTCTAACCTATCAACCTGACGTTAAGGTAGTGTCTTAGAGTAGTCGTGACGGGTGACGGGGAATCAGGGTTCGA-CACCGGAGAGGGCGCATGAGAAATGGCGACCATCACTAAGGTGAGCAGCAGGCGCGCAAATTACCCACTGGCAATTAATTTGCTGAGGTAGTGACAAAAAATACCGATATCGGGCTTCGGT-TCGA-----CAATTGGAATGGGGTGGGTGCAAATAGCCCGCCGAGCAACCATTAGAGGGCAAGTCTGGTGCCAGCAGCCGCGGTAATTCCAGCT-CTAATAGTGTATACTAACGTTGCTGATGTTAAAAAGCTCGTAGTTGGATTTAAGATGGAGCTATTCGTTCCTGCG---ATTGTTGGCTCGGA-CTGCTGGCGGGTGGCTTTTCTCTCTCGTTGTGGGTTGATTCATGATCCCAG-CGGGGGAGGGGTGCTCGTTGGTGCTGGGTCAGCCGCAGGGATTGCTTCGTCAATTT-TATTTTCGAATTGTTACGGTCCACTTCACTGTGGCACTGTGGCGGTCCGGAAGGTTTACTTTGAAGAAAATGGAGTGTTCAAAGCACGCGTCTCGCAGCTGAACACATTAGCATGG-AATAATAAAATAGGACATC--AGTGGATTGCTCGCCGGCCTCGTTTTTTC-CC-TATGCGTTTTTATTCTTGTTAGAGGGGGAGGGGGGAGGATTGTCGTGCATTTTCG-GTGTGCGGCGG--TTTTTTTTCTTTTTTCTTTTAGCAGGATGGGCGTGTAGGGGGCGGGGGATGTCGGGGGCAGTTCTGCTTTTTTGTATGCATCCCTGTTTTGTTGGTTTTCAGGAGCTGGTGTAATGATTAATAGGGACTGTCGGGGGCATTAGTATTGCATTGTCAGAGGTGAAATTCTTGGATTTATGCAAGACTAACTAGTGCGAAAGCA-TTTGCCAAGGATGTTTTCATTAATCAAGAACGAAAGTGAGGGGATCGAAGACGATCAGAAACCGTCGTAGTCCTCGCCATAAACTATACCGTCTAGGGATTG----------------------------------GGGGGTTGACCTTTATACATAGTCTCC--TTTAGCACC-TTAGGGAAACC--AA-AGTTTTCGGGTTCAT-GGGGGAGTATGGCCGCAAGACTGAAACTTAAAGAAATTGACGGAAGGGCACCACCAGATGTGGAGCATGCGGCTCAATTCGACTCAACACGGGGAAACTTATCAGGTTCGGACA-CGGTGAGGATTGACAGA-TTGATAGCTCTTTCTTGATTCCGTGGGTGGTGGTGCATGGTCGTTCTTAGTTGGTGGGGTGGCTTGTCT--GCTTAATTGCGATAACGAACGAGACCTCGGTCTGCTAACTAACAGCGCCCTATGGCTCGAAAG--TGTCGTAGGGTGGTCACT----GTTCCTTAGAGAGACTACC--------------------------------GTTGAGA-AACG-GG-GGAAGTGAG--GCAATAACAGGTCCGTTATGCCCT-TAGATAATCTGAACCGCACGCGTACTACTATAGCCATTTCAACGAGTTTGTCCTGGC------------------------------------------------------------CTGGAAGGGTTGGGTAATCTTTGGAGTAATGGCTGTG-CTGGGGATCGGTTTTTGTAATTCT--GAACCGTGAACGCGGAATATCTCGTAAGTGCAGTTCATCAGACTGCGCTGATTACGTCCCTGCCCTTTGTACACACCGCCCGTCGCTCCTACCGA-TGAATGATCAGGTGAAATGCTCGGATGGAGCAGTTGTGGAGTGCCTGAAA--GGGTGCTTTGCGACCGCCCCAG---AAGAGCAGTAAATCTTATTATTTAGAGGAAGGAGAAGTCGTAACAAGGTTTCCGTAGGTGAACCA------------
>Dinenympha_species_I_(MH174295,_R._flavipes)_Cell_Q
---------------------------------------------------------------------------------------------------------------------------------------------------------------------------------------------------------------------------------------------------------------------------------------------------------------------------------------------------------------------------------------------------------------------------------------------------------------------------------------------------------------------------------------------------------------------------------------------------------------------------------------------------------------------------------------GTGCCAGCAGCCGCGGTAATTCCAGCT-CTAATAGTGTATACTAACGTTGCTGATGTTAAAAAGCTCGTAGTTGGATTTAAGATGGAGCTATTCGTTCCTGCG---A-TGTTGATTCGGA-CTGCTGGCGGGTGGCTTTTCTCTCTCGTTGTGGGTTGATTCATGATCCCAG-CGGGGGAGGGGTGCTCGTTGGTGCTGGGTTAGCCGCAGGGATTGCTTCGTCAATTT-TATTTTCGAATTGTTACGGTCCACTTCACTGTGGCACTGTGGCGGTCCGGAAGGTTTACTTTGAAGAAAATGGAGTGTTCAAAGCAGGCGTCTCGCAGCTGAACACATTAGCATGG-AATAATAAAATAGGACATC--AGTGGATTGCTCGCCGGCCTCGTTTTTTC-CT-TATGCGTTTTTATTCTTGTTAGAGGG---GAGGGGAGGGTTGTCATGCA-TTTCG-GTGTGTGGCGA--TTTTT----TCTTTTTCTTTAGCAGGAT-GGCGTGTAGGGGGC-GGGGATGTC-GGGGCAGTTCTGCTTTTTTGTATGCATCCCTGTTTTGTTGGTTTTCAGGAGCTGGTGTAATGATTAATAGGGACTGTCGGGGGCATTAGTATTGCATTGTCAGAGGTGAAATTCTTGGATTTATGCAAGACTAACTAGTGCGAAAGCA-TTTGCCAAGGATGTTTTCATTAATCAAGAACGAAAGTGAGGGGATCGAAGACGATCAGAAACCGTCGTAGTCCTCGCCATAAACTATACCGTCTAGGGATTG-----------------------------------GGGGTTGACCTTTATACATAGTCTCC--TTTAGCACC-TTAGGGAAACC--AA-AGTTTTCGGGTTCAT-GGGGGAGTATGGCCGCAAGACTGAAACTTAAAGAAATTGACGGAAGGGCACCACCAGATGTGGAGCATGCGGCTCAATTCGACTCAACACGGGGAAACTTATCAGGTTCGGACA-CGGTGAGGATTGACAGA-TTGATAGCTCTTTCTTGATTCCGTGGGTGGTGGTGCATGGTCGTTCTTAGTTGGTGGGGTGGCTTGTCT--GCTTAATTGCGATAACGAACGAGACCTCGGTCTGCTAACTAACAGCGCCCTATGGCTCGAAAG--TGTCGTAGGGTGGTCACT----GTTCCTTAGAGAGACTACC--------------------------------GTTGAGA-AACG-GG-GGAAGTGAG--GCAATAACAGGTCCGTTATGCCCT-TAGATAATCTGAACCGCACGCGTACTACTATAGCCATTTCAACGAGTTTGTCCTGGC------------------------------------------------------------CTGGAAGGGTTGGGTAATCTTTGGAGTAATGGCTGTG-CTGGGGATCGGTTTTTGTAATTCT--GAACCGTGAACGCGGAATATCTCGTAAGTGCAGTTCATCAGACTGCGCTGATTACGTCCCTGCCCTTTGTACACACCGCCCGTCGCTCCTACCGA-TGAATGATCAGGTGAAATGCTCGGATGGAGCAGTTGTGGAGTGCCTGCAA--GGGTGCTTTGCGACCGCCCCAG---AAGAGCAGTAAATCTTATTATTTAGAGGAAGGAGAAGTCGTAACAAGGTTTTCGTAGGTGAACCTGC----------
>Dinenympha_sp._(AB092921,_R._speratus)
-------------------TGAGGATCCCG-TTGATTCTGCCAGTAGTCA--------------------------------TATGCTTGTCTCAAA-GATTAAGCCATGCAAGTCTAAGTCTAAGTATAATCAAATTAACTGATGACACTGCGAAAAGCTCCTTAAAATAGTTATAATTTATTTGATAGTGACGTT------ACTACTCGGATAGCCGTAGTAATTCTAGAGCTAATACGTGCGTAAGCGCCTGACTGCGTGA-----GCGGAAGGGCCGTGTTTATTAGATCGAAAACCAGCATTGTTT---GGGTGGGCAACCGTCCTTGCAAG--CTTTATGGTGAGTCATGATAATCGTCGTATCGGCCTCGTG--CCGATTGTTCATTCAAATTTCTAACCTATCAACCTGACGTTAAGGTAGTGTCTTAGAGTAGTCGTGACGGGTGACGGGGAATCAGGGTTCGA-CACCGGAGAGGGCGCATGAGAAATGGCGACCATCACTAAGGTGAGCAGCAGGCGCGCAAATTACCCACTGGCAATTAATTTGCTGAGGTAGTGAC-AAAAATACCGATATCGGGCTTCGGT-TCGA-----CAATTGGAATGGGGTGGGTGCAAATAGCCCGCCGAGCAACCATTAGAGGGCAAGTCTGGTGCCAGCAGCCGCGGTAATTCCAGCT-CTAATAGTGTATACTAACGTTGCTGATGTTAAAAAGCTCGTAGTTGGATTTAAGATGGAGCTATTCGTCCCTGTG--TTTTGTTGGTTCGGA-TTGCTGGCGGGTTGC-CTGCTTTCCCGTTGTGGGTTGATTCATGATCCCAG-CGGGGGAGGGGTGCTCGTTGGCGCCGGGTCAGCCGCAGGGATTGCTTCGTCAATTT-TATTTTCGAATTGTCACGGTCCACTTCAGTGTGGTACTGTGGCGGTCCGGAAGGTTTACTTTGAAGAAAATGGAGTGTTCAAAGCAGGCGTCTCGCAGCTGAACACATTAGCATGG-AATAATAAAATAGGACATC--AGTGGATTGCTCGCCGGCCTCGTTTTTTC-CC-TATGCGTTTTCTGTC----------------AGGAGGGGTTGTCGTGCA-TTTCG-GTGTGCGGCGGTCTTTTTT------------------GGCGGGGCGTGTGGGGGGC-GGGGATGTC-GGGGCAGTTCTGCTTTTTTGTATGCATCC--GTTTTGTTGGTTTTCAGGAGCTGGTGTAATGATTAATAGGGACTGTCGGGGGCATTAGTATTGCATTGTCAGAGGTGAAATTCTTGGATTTATGCAAGACTAACTAGTGCGAAAGCA-TTTGCCAAGGATGTTTTCATTAATCAAGAACGAAAGTGAGGGGATCGAAGACGATCAGAAACCGTCGTAGTCCTCGCCATAAACTATACCGTCTAGGGATTG-----------------------------------GGGGTTGACCTTTATACATAGTCTCC--TTTAGCACC-TTAGGGAAACC--AA-AGTTTTCGGGTTCAT-GGGGGAGTATGGCCGCAAGACTGAAACTTAAAGAAATTGACGGAAGGGCACCACCAGATGTGGAGCATGCGGCTCAATTCGACTCAACACGGGGAAACTTATCAGGTTCGGACA-CGGTGAGGATTGACAGA-TTGATAGCTCTTTCTTGATTCCGTGGGTGGTGGTGCATGGTCGTTCTTAGTTGGTGGGGTGGCTTGTCT--GCTTAATTGCGATAACGAACGAGACCTCGGTCTGCTAACTAACAGCGCCCTATGGCTCGCAAG--TGTCGTAGGGTGGTTACT----GTTCCTTAGAGAGACTACC--------------------------------GTTGAGA-AACG-GG-GGAAGTGAG--GCAATAACAGGTCCGTTATGCCCT-TAGATAATCTGAACCGCACGCGTACTACTATAGCCATCTCAACGAGTTTGTCCTGGC------------------------------------------------------------CTGGAAGGGTTGGGTAATCTTTGGAGTAATGGCTGTG-CTGGGGATCGGTTTTTGTAATTCT--GAACCGTGAACGCGGAGTATCTCGTAAGTGCAGTTCATCAGACTGCGCTGATTACGTCCCTGCCCTTTGTACACACCGCCCGTCGCTCCTACCGA-TGAATGATCAGGTGAAATGCTCGGATGGAGCAGTTGTGGAGTGCCTGCAA--GGGTGCTTTGCGACCGCCCCAG---AAGAGCAGTAAATCTTATTATTTAGAGGAAGGAGAAGTCGTAACAAGGTTTTCGTAGGTGAACCTGCAGAAG-----
>Dinenympha_parva_(AB092925,_R._speratus)
-------------------TGAGGATCCAGGTTGATTCTGCCAGTAGTCA--------------------------------TATGCTTGTCTCAAA-GATTAAGCCATGC------AAGTCTAAGTATAATCAAATTAACTGATGACACTGCGAAAAGCTCCTTAAAATAGTTATAATTTATTTGATAGTGACGTT------ACTACTCGGATAGCCGTAGTAATTCTAGAGCTGATACGTGCGTAAGCGCCTGACTGCGTGA-----GCGGAAGGGCCGTGTTTATTAGATCGAAAACCAGCGTTCCAT---GGGTGGGCGACCGTCCTTGGATG--CCTTATGGTGAGTCATGATAATCGTCGTATCGACCTTG-G--TCGATTGTTCATTCAAATTTCTAACCTATCAACCTGACGCTAAGGTAGTGTCTTAGAGTAGTCGTGACGGGTGACGGGGAATCAGGGTTCGA-TACCGGAGAGGGCGCATGAGAAATGGCGACCATCACTAAGGTGAGCAGCAGGCGCGCAAATTACCCACTGGCAATTAATTTGCTGAGGTAGTGACAAAAAATACCGATATCGGGCTTTGGT-TCGA-----CAATTGGAATGGGGTGGGTGCAAACAGCCCGCCGAGCAACCATTAGAGGGCAAGTCTGGTGCCAGCAGCCGCGGTAATTCCAGCT-CTAATAGTGTATACTAACGTTGCTGATGTT-AAAAGCTCGTAGTTGGATTTAAGATGGAGCTTTTCGTCTCTGTG--TTTTGTCTGCTCGGA-CGGCTGGTGAGTGGC-CTGCTTTCTCGTCGAGGGTTGATTCATGATCCCGG-CGGGGGAGGGGTGCTTATTAGCGCCGGGTGGGCCGCAGGGATTGTTCCGTCAATTT-TATTTTCGAATTGTCGTGGTCCACTTCACTGTGGTACTGCGGGGGTCCGGAAGGTTTACTTTGAAGAAAATGGAGTGTTCAAAGCAGGCGTCTCGCAGCTGAACACATTAGCATGG-AATAATAAAATAGGACATC--AGTGGGGCGCTCGCCGGCCTTGTTTAGCC-GG--G---GCGTTTTGTC----------------GGGT--TGCTGTCATTCA-TTTCG-GTGGGTGGCAG--TTTCTT------------------GGC--GGCGTTTCGGCGGC-AGGGATGTCTGGGGTGCTCCTGCTTTTTTGTATGCATCC--GTTTTGTTGGTTTTCAGGAGCTGGTGTAATGATTAATAGGGACTGTCGGGGGCATTAGTATTGCATTGTCAGAGGTGAAATTCTTGGATTTATGCAAGACTAACTAGTGCGAAAGCA-TTTGCCAAGGATGTTTTCATTAATCAAGAACGAAAGTGAGGGGATCGAAGACGATCAGAAACCGTCGTAGTCCTCGCCATAAACTATACCGTCTAGGGATTG-----------------------------------GGGGTTGACCTTTATACATAGTCTCC--TTTAGCACC-TTAGGGAAACC--AA-AGTTTTCGGGTTCAT-GGGGGAGTATGGCCGCAAGACTGAAACTTAAAGAAATTGACGGAAGGGCACCACCAGATGTGGAGCATGCGGCTCAATTCGACTCAACACGGGGAAACTTATCAGGTTCGGACA-CGGTGAGGATTGACAGA-TTGACAGCTCTTTCTTGATTCCGTGGGTGGTGGTGCATGGTCGTTCTTAGTTGGTGGGGTGGCTTGTCT--GCTTAATTGCGATAACGAACGAGACCTCGGTCTGCTAACTAACGGCGCCTCATGACTCGCAAG--TGCCGTGAGGTGGTTACC----GTTCCTTAGAGAGACTACC--------------------------------GTTGAGA-AACG-GG-GGAAGTGAG--GCAATAACAGGTCCGTTACGCCCT-TAGATAATCTGAACCGCACGCGTACTACTATAGCCGCCTCAACGAGTTTGTCCTGGC------------------------------------------------------------CTGGAAGGGTTGGGTAATCTTTGGAGTAGCGGCTGTG-CTGGGGATCGGTTTTTGTAATTCT--GAACCGTGAACGCGGAATATCTCGTAAGTGCAGTTCATCAGACTGCGCTGATTACGTCCCTGCCCTTTGTACACACCGCCCGTCGCTCCTACCGA-TGAATGATCAGGTGAAATGCTCGGATGACGCAGTTGTGGAGTCTTCGCAA--GGGGGCTTTGCGACCGCGTCAG---AAGAGCAGTAAATCTTATTATTTAGAGGAAGGAGAAGTCGTAACAAGGTTTTCGTAGGTGAACCTGCAGTTG-----
>Dinenympha_sp._Rc3_(HM125129,_R._chinensis)
--------------------------------------------------------------------------------------------------------------------------------------------------------------------------------------------AGTGACGTT------ACTACTCGGATAGCCGTAGTAATTCTAGAGCTAATACGTGCGTAAGCGCCTGACTGCATCT-----GCGGAAGGGCCGTGTTTATTAGATCGAAAACCAGCATTCCTT---GGGTGGGTGACCGTCCTTGGAAG--CCTTTTGGTGAGTCATGATAATCGTCGTATCGACCTCG-G--TCGATTGTTCATTCAAATTTCTAACCTATCAACCTGACGTTAAGGTAGTGTCTTAGAGTAGTCGTGACGGGTGACGGGGAATCAGGGTTCGA-TACCGGAGAGGGCGCATGAGAAATGGCGACCATCACTAAGGTGAGCAGCAGGCGCGCAAATTACCCACTGGCAATTAATTTGCTGAGGTAGTGACAAAAAATACCGATATCGGGCTTTGGT-TCGA-----CAATTGGAATGGGGTGGGTGCAAACAGCCCGCCGAGCAACCATTAGAGGGCAAGTCTGGTGCCAGCAGCCGCGGTAATTCCAGCT-CTAATAGTGTATACTAACGTTGCTGATGTTAAAAAGCTCGTAGTTGGATTTAAGATGGAGCTATTCGTCCTTGTG--TTTTGTCTACTCGGA-TTGCTGGTGAGTGGC-CTGCTTTCTCGTCGAGGGTTGATTCATGATCCCGG-CGGGGGAGGGGTGCTTGTTGGCGCCGGGTGGGCCGCAGGGATTGCCTCGTCAATTT-TATTTTCGAATTGTCGTGGTCCACTTCACTGTGGTACTGCGGGGGTCCGGAAGGTTTACTTTGAAGAAAATGGAGTGTTCAAAGCAGGCGTCTCGCAGCTGAACACATTAGCATGGAAATAATAAAATAGGACATC--AGTGGGGTGCTCGCCGGCCTTGTTTAGCC-GG--G---GCGTTTTGTC----------------GGGT--TGCTGTCGTTCA-TTTCG-GTGGGCGGCTG--TTTCTT------------------GGC--GGCGTTTCGGCGGC-AGGGATGTC-GGGGTGCTCCTGCTTTTTTGTATGCATCC--GTTTTGTTGGTTTTCAGGAGCTGGTGTAATGATTAATAGGGACTGTCGGGGGCATTAGTATTGCATTGTCAGAGGTGAAATTCTTGGATTTATGCAAGACTAACTAGTGCGAAAGCA-TTTGCCAAGGATGTTTTCATTAATCAAGAACGAAAGTGAGGGGATCGAAGACGATCAGAAACCGTCGTAGTCCTCGCCATAAACTATACCGTCTAGGGATTG-----------------------------------GGGGTTGACCTTTATACATAGTCTCC--TTTAGCACC-TTAGGGAAACC--AA-AGTTTTCGGGTTCAT-GGGGGAGTATGGCCGCAAGACTGAAACTTAAAGAAATTGACGGAAGGGCACCACCAGATGTGGAGCATGCGGCTCAATTCGACTCAACACGGGGAAACTTATCAGGTTCGGACA-CGGTGAGGATTGACAGA-TTGATAGCTCTTTCTTGATTCCGTGGGTGGTGGTGCATGGTCGTTCTTAGTTGGTGGGGTGGCTTGTCT--GCTTAATTGCGATAACGAACGAGACCTCGGTCTGCTAACTAACGGCGCCTCATGGCTCGCAAG--TGTTGTGAGGTGGTTACC----GTTCCTTAGAGAGACTACC--------------------------------GTTGAGA-AACG-GG-GGAAGTGAG--GCAATAACAGGTCCGTTATGCCCT-TAGATAATCTGAACCGCACGCGTACTACTATAGCCGCCTCAACGAGTTTGTCCTGGC------------------------------------------------------------CTGGAAGGGTTGGGTAATCTTTGGAGTAGCGGCTGTG-CTGGGGATCGGTTTTTGTAATTCT--GAACCGTGAACGCGGAATATCTCGTAAGTGCAGTTCATCAGACTGCGCTGATTACGTCCCTGCCCTTTGTACACACCGCCCGTCGCTCCTACCGA-TGAATGATCAGGTGAAATGCTCGGATGACGCAGTTGTGGGGTCTTCGCAA--GGGGGTTTTGCGACCGCGCCAG---AAGAGCAGTAAATCTTATTATTTAGAGGAAGGAGAAGTCGTAA----------------------------------
>Dinenympha_species_II_(MH174297,_R._flavipes)_Cell_S
--------------------------------------------------------------------------------------------------------------------------------------------------------------------------------------------------------------------------------------------------------------------------------------------------------------------------------------------------------------------------------------------------------------------------------------------------------------------------------------------------------------------------------------------------------------------------------------------------------------------------------------------------------------------------------------TGTGCCAGCCGCCGCGGTAATTCCAGCT-CTAATAGTGTATACTAACGTTGCTGATGTTAAAAAGCTCGTAGTTGGATTTAAGATGGAGCTTTTCGTCCTTGTG--TTTTGTAGCCTCGGA-CTGCCGGTGAGTGGC-CAGCTTTTCCGTCGTGGGTTGATTCATGATCCCGG-CGGGGGAGGGGTGCTTGTTGGCGCTGGGGTTGCCGCAGGGATTGCTTCGTCAATTT-TATTTTCGAATTGTCTCGGTCCACTTCACTGTGGCACTGAGGCGGTCCGGAAGGTTTACTTTGAAGAAAATGGAGTGTTCAAAGCAGGCGTCTCGCAGCTGAACACATTAGCATGG-AATAATAAAATAGGACATC--AGTGGGGTGCTCGCCGGCTTCGTTTTTTC-CC--GTACGTTTTTTGTC----------------GGGC--TGTCGTCGTTCA-TTTCG-GTGGGCGGCGG--CAGTTT------------------GGC--GGCGTGCGGGGGGC-GTTGATGTC-GGGGCGCCCCTGCTTTTTTGTATGCATCC--GTTTTGTTGGTTTTCAGGAGCTGGTGTAATGATTAATAGGGACTGTCGGGGGCATTAGTATTGCATTGTCAGAGGTGAAATTCTTGGATTTATGCAAGACTAACTAGTGCGAAAGCA-TTTGCCAAGGATGTTTTCATTAATCAAGAACGAAAGTGAGGGGATCGAAGACGATCAGAAACCGTCGTAGTCCTCGCCATAAACTATACCGTCTAGGGATTG-----------------------------------GGGGTTGACCTTTATACATAGTCTCC--TTTAGCACC-TTAGGGAAACC--AA-AGTTTTCGGGTTCAT-GGGGGAGTATGGCCGCAAGACTGAAACTTAAAGAAATTGACGGAAGGGCACCACCAGATGTGGAGCATGCGGCTCAATTCGACTCANCACGGGGAAACTTATCAGGTTCGGACA-CGGTGAGGATTGACAGA-TTGATAGCTCTTTCTTGATTCCGTGGGTGGTGGTGCATGGTCGTTCTTAGTTGGTGGGGTGGCTTGTCT--GCTTAATTGCGATAACGAACGAGACCTCGGTCTGCTAACTAACGGCGTTCCATGGCTCGCAAG--TGTTGTGGGATGGTTACC----GTTCCTTAGAGAGACTACC--------------------------------GTTGAGA-AACG-GG-GGAAGTGAG--GCAATAACAGGTCCGTTATGCCCT-TAGATAATCTGAACCGCACGCGTACTACTATGGCCGTTTCAACGAGTTTGTCCTGGC------------------------------------------------------------CTGGAAGGGTTGGGTAATCTTTGGAGTAGCGGCCGTG-CTGGGGATCGGTTTTTGTAATTCT--GAACCGTGAACGCGGAATATCTCGTAAGTGCAGTTCATCAGACTGCGCTGATTACGTCCCTGCCCTTTGTACACACCGCCCGTCGCTCCTACCGA-TGAATGATCAGGTGAAATGCTCGGATGCTCCAACTGTGGCGT-GCTGCGA---GGTGCGTTGCGGCCGGGACAG---AAGAGCAGTAAATCTTATTATTTAGAGGAAGGAGAAGTCGTAACAAGGTTTTCGTAGGTGAACCTG-----------
>Dinenympha_species_II_(R._flavipes)_Cell_DS12
------------------------------------------------------------------------------------------------------------------------------------------------------------------------------------------------------------------------------------------------------------------------------------------------------------------------------------------------------------------------------------------------------------------------------------------------------------------------------------------------------------------------------------------------------------------------------------------------------------------------------------------------------------------------------------------------------------------------------------------------------------------------------------------------------------------------------------------------------------------------------------------------------------------------------------------------------------------------------------------------------------------------------------------------------------------------------------------------------------------------------------------------------------------------------------------------------------------------------------------------------------------------------------------------GATTAATAGGGACTGTCGGGGGCATTAGTATTGCATTGTCAGAGGTGAAATTCTTGGATTTATGCAAKACTAACTAGTGCGAAAGCA-TTTGYCAAGGATGTTTTCATTAATCAAGAACGAAAGTGAGGGGATCGAAGACGATCAGAAACCGTCGTAGTCCTCGCCATAAACTATACCGTCTAGGGATTG-----------------------------------GGGGTTGACCTTTATACATAGTCTCC--TTTAGCACC-TTAGGGAAACC--AA-AGTTTTCGGGTTCAT-GGGGGAGTATGGCCGCAAGACTGAAACTTAAAGAAATTGACGGAAGGGCACCACCAGATGTGGAGCATGCGGCTCAATTCGACTCAACACGGGGAAACTTATCAGGTTCGGACA-CGGTGAGGATTGACAGA-TTGATAGCTCTTTCTTGATTCCGTGGGTGGTGGTGCATGGTCGTTCTTAGTTGGTGGGGTGGCTTGTCT--GCTTAATTGCGATAACGAACGAGACCTCGGTCTGCTAACTAACGGCGTCCCATGGCTCGCAAG--TGTTGTGGGATGGTTACC----GTTCCTTAGAGAGACTACC--------------------------------GTTGAGA-AACG-GG-GGAAGTGAG--GCAATAACAGGTCCGTTATGCCCT-TAGATAATCTGAACCGCACGCGTACTACTATGGCCGTTTCAACGAGTTTGT--------------------------------------------------------------------------------------------------------------------------------------------------------------------------------------------------------------------------------------------------------------------------------------------------------------------------------------------------------------------------------------------
>Dinenympha_species_II_(MH174296,_R._flavipes)_Cell_R
---------------------------------------------------------------------------------------------------------------------------------------------------------------------------------------------------------------------------------------------------------------------------------------------------------------------------------------------------------------------------------------------------------------------------------------------------------------------------------------------------------------------------------------------------------------------------------------------------------------------------------------------------------------------------------------GTGCCAGCCGCCGCGGTAATTCCAGCT-CTAATAGTGTATACTAACGTTGCTGATGTTAAAAAGCTCGTAGTTGGATTTAAGATGGAGCTTTTCGTCCTTGTG--TTTTGTAGCCTCGGA-CTGCTGGTGAGTGGC-CAGCTTTTCCGTCGTGGGTTGATTCATGATCCCGG-CGGGGGAGGGGTGCTTGTTGGCGCTGGGGTTGCCGCAGGGATTGCTTCGTCAATTT-TATTTTCGAATTGTCTCGGTCCACTTCACTGTGGCACTGAGGCGGTCCGGAAGGTTTACTTTGAAGAAAATGGAGTGTTCAAAGCAGGCGTTTCGCAGCTGAACACATTAGCATGG-AATAATAAAATAGGACATC--AGTGGGGTGCTCGCCGGCTTCGTTTTTTC-CC--GTATGTTTTTTGTC----------------GGGC--TGTCGTCGTTCA-TTTCG-GTGGGCGGCGG--TAGTTT------------------GGC--GGCGTGCGGGGGGC-GTTGATGTC-GGGGCGCCCCTGCTTTTTTGTATGCATCC--GTTTTGTTGGTTTTCAGGAGCTGGTGTAATGATTAATAGGGACTGTCGGGGGCATTAGTATTGCATTGTCAGAGGTGAAATTCTTGGATTTATGCAAGACTAACTAGTGCGAAAGCA-TTTGCCAAGGATGTTTTCATTAATCAAGAACGAAAGTGAGGGGATCGAAGACGATCAGAAACCGTCGTAGTCCTCGCCATAAACTATACCGTCTAGGGATTG-----------------------------------GGGGTTGACCTTTATACATAGTCTCC--TTTAGCACC-TTAGGGAAACC--AA-AGTTTTCGGGTTCAT-GGGGGAGTATGGCCGCAAGACTGAAACTTAAAGAAATTGACGGAAGGGCACCACCAGATGTGGAGCATGCGGCTCAATTCGACTCAACACGGGGAAACTTATCAGGTTCGGACA-CGGTGAGGATTGACAGA-TTGATAGCTCTTTCTTGATTCCGTGGGTGGTGGTGCATGGTCGTTCTTAGTTGGTGGGGTGGCTTGTCT--GCTTAATTGCGATAACGAACGAGACCTCGGTCTGCTAACTAACGGCGTCCCATGGCTCGCAAG--TGTTGTGGGATGGTTACC----GTTCCTTAGAGAGACTACC--------------------------------GTTGAGA-AACG-GG-GGAAGTGAG--GCAATAACAGGTCCGTTATGCCCT-TAGATAATCTGAACCGCACGCGTACTACTATGGCCGTTTCAACGAGTTTGTCCTGGC------------------------------------------------------------CTGGAAGGGTTGGGTAATCTTTGGAGTAGCGGCCGTG-CTGGGGATCGGTTTTTGTAATTCT--GAACCGTGAACGCGGAATATCTCGTAAGTGCAGTTCATCAGACTGCGCTGATTACGTCCCTGCCCTTTGTACACACCGCCCGTCGCTCCTACCGA-TGAATGATCAGGTGAAATGCTCGGATGCTCCAACTGTGGCGT-GCCGCGA---GGTGCGTTGCGGCCGGGACAG---AAGAGCAGTAAATCTTATTATTTAGAGGAAGGAGAAGTCGTAACAAGGTTTTCGTAGGTGAACCTGCA---------
>Dinenympha_species_II_(MH174298,_R._flavipes)_Cell_T
---------------------------------------------------------------------------------------------------------------------------------------------------------------------------------------------------------------------------------------------------------------------------------------------------------------------------------------------------------------------------------------------------------------------------------------------------------------------------------------------------------------------------------------------------------------------------------------------------------------------------------------------------------------------------------------GTGCCAGCAGCCGCGGTAATTCCAGCT-CTAATAGTGTATACTAACGTTGCTGATGTTAAAAAGCTCGTAGTTGGATTTAAGATGGAGCTTTTCGTCCTTGTG--TTTTGTAGCCTCGGA-CTGCTGGTGAGTGGC-CAGCTTTTCCGTCGTGGGTTGATTCATGATCCCGG-CGGGGGAGGGGTGCTTGTTGGCGCTGGGGTTGCCGCAGGGATTGCTTCGTCAATTT-TATTTTCGAATTGTCTCGGTCCACTTCACTGTGGCACTGAGGCGGTCCGGAAGGTTTACTTTGAAGAAAATGGAGTGTTCAAAGCAGGCGTTTCGCAGCTGAACACATTAGCATGG-AATAATAAAATAGGACATC--AGTGGGGTGCTCGCCGGCTTCGTTTTTTC-CC--GTACGTTTTTTGTC----------------GGGC--TGTCGTCGTTCA-TTTCG-GTGGGCGGCGG--TAGTTT------------------GGC--GGCGTGCGGGGGGC-GTTGATGTC-GGGGCGCCCCTGCTTTTTTGTATGCATCC--GTTTTGTTGGTTTTCAGGAGCTGGTGTAATGATTAATAGGGACTGTCGGGGGCATTAGTATTGCATTGTCAGAGGTGAAATTCTTGGATTTATGCAAGACTAACTAGTGCGAAAGCA-TTTGCCAAGGATGTTTTCATTAATCAAGAACGAAAGTGAGGGGATCGAAGACGATCAGAAACCGTCGTAGTCCTCGCCATAAACTATACCGTCTAGGGATTG-----------------------------------GGGGTTGACCTTTATACATAGTCTCC--TTTAGCACC-TTAGGGAAACC--AA-AGTTTTCGGGTTCAT-GGGGGAGTATGGCCGCAAGACTGAAACTTAAAGAAATTGACGGAAGGGCACCACCAGATGTGGAGCATGCGGCTCAATTCGACTCAACACGGGGAAACTTATCAGGTTCGGACA-CGGTGAGGATTGACAGA-TTGATAGCTCTTTCTTGATTCCGTGGGTGGTGCTGCATGGTCGTTCTTAGTTGGTGGGGTGGCTTGTCT--GCTTAATTGCGATAACGAACGAGACCTCGGTCTGCTAACTAACGGCGTCCCATGGCTCGCAAG--TGTTGTGGGATGGTTACC----GTTCCTTAGAGAGACTACC--------------------------------GTTGAGA-AACG-GG-GGAAGTGAG--GCAATAACAGGTCCGTTATGCCCT-TAGATAATCTGAACCGCACGCGTACTACTATGGCCGTTTCAACGAGTTTGTCCTGGC------------------------------------------------------------CTGGAAGGGTTGGGTAATCTTTGGAGTAGCGGCCGTG-CTGGGGATCGGTTTTTGTAATTCT--GAACCGTGAACGCGGAATATCTCGTAAGTGCAGTTCATCAGACTGCGCTGATTACGTCCCTGCCCTTTGTACACACCGCCCGTCGCTCCTACCGA-TGAATGATCAGGTGAAATGCTCGGATGCTCCAACTGTGGCGT-GCCGCGA---GGTGCGTTGCGGCCGGGACAG---AAGAGCAGTAAATCTTATTATTTAGAGGAAGGAGAAGTCGTAACAAGGTTTTCGTAGGTGAACCTG-----------
>Pyrsonympha_sp._(AB092936,_R,_hesperus)
---------------------------CTGGTTGATCCTGCCAGTAGTCA--------------------------------TATGCTTGTCTCAAA-GATTAAGCCATGC------AAGTCTAAGTATAATCAAATTAACTGATGACACTGCGAAAAGCTCCTTAAAATAGTTATAATTTATTTGATAGTGACGTT------ACTACTCGGATAGCCGTAGTAATTCTAGAGCTAATACGTGCGTAAACGCCCTACTGTGTGA-----ACGGAAGGGCCGTGTTTATTAGATCGAAAACCAGCGCTCCGTG-CGTGTGGGCAACCGCCCGTGCGGGGAACACTTGTTGAGTCATGATAATCGTCGTATCGACCTCG-G--TCGATGTTTCATTCAAATTTCTAACCTATCAACCTGACGTTAAGGTCGTGTCTTAGAGTAGTTGTGACGGGTAACGGGGAATTAGGGTTCGA-CGCCGGAGATGGGGCCTGAGAAATGGCCACAATTGCTAAGGTGAGCAGCAGGCGCGCAAATTACCCACTGGCAATTATTTTGCTGAGGTAGTGACAAAAAATACCGATATCGGACTTCGGT-TCGA-----CAATTGGAATGGGGTGGGTGTAAATAGCCCGCCGAGCAACCATTAGAGGGCAAGTCTGGTGCCAGCAGCCGCGGTAATTCCAGCT-CTAATAGTGTATACTAACGTTGCCGATGTTAAAAAGCTCGTAGTTGGATTTTAGATGGAGCTTTACGTCCCTGTG--TTTTGTTGATACGGGTTTGCTGGTCGGAGGC-CGACTTTTCTGCCGTGGGTTGTTTCAAGATCCCGG-TGGGGGAGAGGTGCCGATCAGCACCGGATTGGCCGCAGGGATTGCTTCGTCAATTAATTTTTTCGAATTGTCGCGGTCTTCTTCATTGAGGTACGGCGGCGGTCCGGAAGGTTTACTTTGAAGAAAATGGAGTGTTCAAAGCAGGCGTTTCGCAGCTGAACACATTAGCATGG-AATAATAAAATAGGACATC--AGTGGGGCTTTCGCCGGTCTTGTTTTTCT-CT--GTGAGTTTTTA---------TTTCCTGTCGAGTGTTGGCTATCTTTGCTTCCGC-AGGGGTGGTTGATGCTCGG------------------TAGGGGGCTTGCAGGGAGACAGGAATGTC-GGGGGGTCTCTGCTTTTTTGTATGCATCC--GTTTTGTTGGTTTTCAGGAGCTGGTGTAATGATTAATAGGGACTGTTGGGGGCATTAGTATTGCATTGTCAGAGGTGAAATTCTTGGATTTATGCAAGACTAACTAGTGCGAAAGCA-TTTGCCAAGGATGTTTTCATTAATCAAGAACGAAAGTGAGGGGATCGAAGACGATCAGAAACCGTCGTAGTCCTCGCCATAAACTATACCGTCTAGGGATTG-----------------------------------GGGGTTGACCTTTATACATAGTCTCC--TTTAGCACC-TTAGGGAAACC--AA-AGTTTTCGGGTTCAT-GGGGGAGTATGGCCGCAAGACTGAAACTTAAAGAAATTGACGGAAGGGCACCACCAGATGTGGAGCATGCGGCTCAATTCGACTCAACACGGGGAAACTTATCAGGTTCGGACA-CGGTGAGGATTGACAGA-TTGATAGCTCTTTCTTGATTCCGTGGGTGGTGGTGCATGGTCGTTCTTAGTTGGTGGGGTGGCTTGTCT--GCTTAATTGCGATAACGAACGAGACTTCGAT-TTTTAACTAGGGGGGCGCCACGGCTCGAAAG--TGTCGTGGTGTTGTTACC----CCTTCTTAAAGAGACTACC--------------------------------GTTGAGA-AACG-GG-GGAAGTGAG--GCAATAACAGGTCCGTTATGCCCT-TAGATAATCTGAACCGCACGCGT------------------------------------------------------------------------------------------------------------------------------------------------------------------------------------------------------------------------------------------------------------------------------------------------------------------------------------------------------------------------------------------------------------------------
>Pyrsonympha_species_(AF244906,_R._hesperus)
---------------------------------------------------------------------------------------------------ATTAAGCCATGC------AAGT---AGTATAATCAAATTAACTGATGACACTGCGAAAAGCTCCTTAAAATAGTTATAATTTATTTGATAGTGACGTT------ACTACTCGGATAGCCGTAGTAATTCTAGAGCTAATACGTGCGTAAACGCCCTACTGTGTGA-----ACGGAAGGGCCGTGTTTATTAGATCGAAAACCAGCGCTCTATG-TAGGTGGGCAACCGCCTGTGTAGGGAACACTTGTTGAGTCATGATAATCGTCGTATCGACCTCG-G--TCGATTTTTCATTCAAATTTCTAACCTATCAACCTGACGTTAAGGTCGTGTCTTAGAGTAGTTGTGACGGGTGACGGGGAATCAGGGTTCGA-TACCGGAGATGGGGCCTGAGAAATGGCCACAATTGCTAAGGTGAGCAGCAGGCGCGCAAATTACCCACTGGCAATTATTTTGCTGAGGTAGTGACAAAAAATACCGATATCGGACTTCGGT-TCGA-----CAATTGGAATGGGGTGGGTGTAAATAGCCCGCCGAGCAACCATTAGAGGGCAAGTCTGGTGCCAGCAGCCGCGGTAATTCCAGCT-CTAATAGTGTATACTAACGTTGCTGATGTTAAAAAGCTCGTAGTTGGATTTTAGATGGAGCTTTACGTCCCTGTG--TTTTGTTGATACGGGTTTGCTGGTCGGAGGC-CGACTTTTCTGCCGTGGGTTGTTTCAAGATCCCGG-TGGGGGAGAGGTGCCGATCAGCACCGGATTGGCCGCAGGGATTGCTTCGTCAATTAATTTTTTCGAATTGTCGCGGTCTTCTTCATTGAGGTACGGCGGCGGTCCGGAAGGTTTACTTTGAAGAAAATGGAGTGTTCAAAGCAGGCGTTTCGCAGCTGAACACATTAGCATGG-AATAATAAAATAGGACATC--AGTGGGGCTTTCGCCGGTCTTGTTTTTCT-CT--GTGAGTTTTTA---------TTTCCTGTCGAGTGTTGGCTATCTTTGCTTCCGC-AGGGGTGGTTGATGCTCGG------------------TAGGGGGCTTGCAGGGAGACAGGAATGTC-GGGGGGTCTCTGCTTTTTTGTATGCATCC--GTTTTGTTGGTTTTCAGGAGCTGGTGTAATGATTAATAGGGACTGCTGGGGGTATTAGAATTTCGATGTCAGAGGTGAAATTCTTGGATTTTCGAAAGTCTAACTGAAGCAAAAGCG-TTTATCATGGGCGTTTTCATTAATCAAGAACGAAAGTGAGGGGATCGAAGACGATCAGAAACCGTCGTAGTCCTCGCCATAAACTATACCGTCTCGGGATTA-----------------------------------AGGGTTGACCTTTATACATAGTCTCC--TTTAGGACC-GCAGGGAAACC--AA-AGTTTTCGGGTTCAT-GGGGGAGTATGGCCGCAAGACTGAAACTTAAAGAAATTGACGGAAGGGCACCACCAGATGTGGAGCATGCGGCTCAATTCGACTCAACACGGGGAAACTTATCAGGTTCGGACA-CGGTGAGGATTGACAGA-TTGATAGCTCTTTCTTGATTCCGTGGGTGGTGGTGCATGGTCGTTCTTAGTTGGTGGGGTGGCTTGTCT--GCTTAATTGCGATAACGAACGAGACTTCGAT-TTTTAACTAGGGGGGCGCCACGGCTCGAAAG--TGTCGTGGTGTTTTTACC----CCTTCTTAAAGAGACTACC--------------------------------GTTGAGA-AACG-GG-GGAAGTGAG--GCAATAACAGGTCCGTTATGCCCT-TAGATAATCTGAACCGCACGCGTACTACTCTAGCCGCCTCAATGAGTTTGTGGTGGC------------------------------------------------------------CCGGAAGGGTTGCCTACTCTTTTTAGTAGCGGCTGTG-CTGGGGATCGGTTTTTGTAATTTCTGAACNCGTGAACGCGGAATATCTCGTAAGTGCAGTTCATCAGACTGCGCTGATTACGTCCCTGCCC-TTGTACACACCGCCCGTCGCTCCTACCGA-TGAATGATCAGGTGAAATGCTCGGATAGAACAGTTGTGGCGGGTCTCTCG--GGGTCCGCTGCGATCGCTCCAG---AAGAGCAGTAAATCTTATTATTTAGAGGAAGGAGAAGTCGTAACAAGGTTTTC------------------------
>Pyrsonympha_species_(AY137595,_R._flavipes)
--------------------------------------------------------------------------------------------------------------------------------------------------------------------------------------------AGTGACGTT------ACTACTCGGATAGCCGTAGTAATTCTAGAGCTAATACGTGCGCAAACGCCCTACTATGTGA-----ATGGAAGGGCCGTGTTTATTAGATCGAAAACCAGCGCCTCGTTCGGTGTGGGCAACCGCACTGGCGGGGGACACTTGTTGAGTCATGATAATCGTCGTATCG-ACTTTTG--TCGATTTTTCATTCAAATTTCTAACCTATCAACCTGACGTTAAGGTCGTGTCTTAGAGTAGTCGTGACGGGTGACGGGGAATCAGGGTTCGA-TGCCGGAGATGGGGCCTGAGAAATGGCCACAATTGCTAAGGTGAGCAGCAGGCGCGCAAATTACCCACTGGCAATAACATTGCTGAGGTAGTGACAAAAAATACCGATATCGGACTATGGT-TCGA-----CAATTGGAATGGGTTGGGTACAAATAGCCCAGCGAGCAACCATTAGAGGGCAAGTCTGGTGCCAGCAGCCGCGGTAATTCCAGCT-CTAATAGTGTATACTAACGTTGCTGATGTTAAAAAGCTCGTAGTTGGATTTAAGATGGAGCTATTCGTCTCTGTGTTTTTTGTTGGTCCGGGTTTGCTGTCTGGATGT-CTTTTCTTCTGCCGTGGGTTGTTTCAAGATCCCGGTTGGAGGGGGAGCGCTGGGTGGCGCCGGGTTGGCCGCAGAGATTGCTTCGTCAATAAATTTTTTCGAATTGTCGTTGTCCTCTTAATTGAGGTATGGCGTCGGTCCGGAAGGTCTACTTTGAAGAAAATGGAGTGTTCAAAGCAGGCGTTTCGCAGCTGAACACATTAGCATGG-AATAATAAAATAGGACATC--AGTGGGGCTTTCGCCGGCCTTGTTACT---CGGTTTACTTTTTTTATTCAACTTTCGTCGGGTGGGGGCTGGTTAGCTCGAA-------AGGGTTAATTGGTTTTTTA------TGCGGCGGGAGGAGAGGGGTAGATTGAGGAATGAGGATGTC-GGGGGGTCTCTGCTTTTTTTGATGCATCC--GTTTTGTTGGTTTTCAGGAGCTGGTGTAATGATTAATAGGGACTGTCGGGGGAGTTAGAATTTCGATGTCAGAGGTGAAATTCATGGATTTTCGAAAGTCTAACTAATGCGAAAGCA-TTCTTCAAGGATGTTTTCATTAATCAAGAACGAAAGTGAGGGGATCGAAGACGATCAGAAACCGTCGTAGTCCTCGCCATAAACTATACCGTCTCGGGATTG-----------------------------------GGGGTTGACTCAAATACATAGTCTCC--TTTAGCACC-GCAGGGAAACC--AA-AGTTTCCGGGTTCAT-GGGGGAGTATGGCCGCAAGACTGAAACTTAAAGAAATTGACGGAAGGGCACCACCAGATGTGGAGCATGCGGCTCAATTCGACTCAACACGGG-AAACTTATCAGGTTCGGACA-CGGTGAGGATTGACAGA-TTGATAGCTCTTTCTTGATTCCGTGGGTGGTGGTGCATGGTCGTTCTTAGTTGGTGGGGTGGCTTGTCT--GCTTAATTGCGATAACGAACGAGACCTCTCT-TGATAACTAGTGGGGCGCCACGGCTCGAAAG--TGTCGTGGTGTTGTTACC----ACTTCTTATAAAGACTACC--------------------------------GTTGAGA-AACG-GG-GGAAGTGAG--GCAATAACAGGTCCGTTATGCCCT-TAGATAATCTGAACCGCACGCGTACTACTCTAGTTGCCTCAGAGCGCTTGCCCGGGC------------------------------------------------------------CCGGAAGGGTTGGGTACTCGTTTGAATAGCAACTGTG-CTGGGGATCGGTTTTTGTAATTCT--GAACCGTGAACGCGGAATATCTCGTAAGTGCAGTTCATCAGACTGCGCTGATTACGTCCCTGCCCTTTGTACACACCGCCCGTCGCTCCTACCGA-TGAATGATCAGGTGAAATGCTCGGATGGGGCAGTGGCGGCGGGTCTCTCG--GGATCCGCTGCAACCGCTCCAG---AAGAGCAGTAAATCTTATTATTTAGAGGAAGGAGAAGTCGTAA----------------------------------
>Prysonympha_vertens_(R._flavipes)_Cell_PV1
--------------------------------------------------------------------------------------------------------------------------------------------------------------------------------------------------------------------------------------------------------------------------------------------------------------------------------------------------------------------------------------------------------------------------------------------------------------------------------------------------------------------------------------------------------------------------------------------------------------------------------------------------------------------------------------GGTGGCCGCAG---------------------------------------------------------------------------------------------------------------------------------------------------------------------------------------------------------GGATTGCTTCGTCAATTTATTTTTTCGAATTGTCGCGGTCTTCTTCATTGAGGTACGGCGGCGGTCCGGAAGGTTTACTTTGAAGAAAATGGAGTGTTCAAAGCAGGCGTTTCGCAGCTGAACACATTAGCATGG-AATAATAAAATAGGACATC--AGTGGGGTCTTCGCCGGCCTCGTTTTTCTTCTGCGTGTTTTTTTTTCCCTGTTGGGCATTTTRTCGTTTCTGCTTCTGT----------AGGGGCGGCGGGGTGTCTT---------------GCAGGGAGGGCACGTGGAAGGGCGGGGATGTC-GGGGGGCCTCTGCTTTTTTGTATGCATCC--GTTTTGTTGGTTTTCTGGAGCTGGTGTAATGATTAATAGGGACTGTTGGGGGCATTACTATTTCGATGTCAGAGGTGAAATTCACGGATTTTCGAAAGAGTAACTAGTGCGAAAGCA-TTTGCCAAGGATGTTTTCATTAATCAAGAACGAAAGTGAGGGGATCGAAGACGATCAGAAACCGTCGTAGTCCTCGCCATAAACTATACCGTCTCGGGATTG-----------------------------------GGGGTTGACTCTATTACATAGTCTCC--TTTAGCACC-GCAGGGAAACC--AA-AGTTTTCGGGTTCAT-GGGGGAGTATGGCCGCAAGACTGAAACTTAAAGAAATTGACGGAAGGGCACCACCAGATGTGGAGCATGCGGCTCAATTCGACTCAACACGGGGAAACTTATCAGGTTCGGACA-CGGTGAGGATTGACAGA-TTGATAGCTCTTTCTTGATTCCGTGGGTGGTGGTGCATGGTCGTTCTTAGTTGGTGGGGTGGCTTGTCT--GCTTAATTGCGATAACGAACGAGACCTCTCTCTGCTAAATAATGGAGCGCCACGGCTCGCAAG--TGTCGTGGTGCTGTTACC----ATTCCTTAGAGAGACTACC--------------------------------GTTGAGA-AACG-GG-GGAAGTGAG--GCAATAACAGGTCCGTTATGCCCT-TAGATAATCTGAACCGCACGCGTACTACTATAGCCGCTTCAACGAGTTTGTCCTGGC------------------------------------------------------------CTGGAAGGGTTGGGTAATCTTTGGAGTAGCGGCTGTG-CTGGGGATCGGTTTTTGTAATTCT--GAACCGTGAACGCGGAATATCTCGTAAGTGCAGTTCATCAGACTGCGCTGATTACGTCCCTGCCCTTTGTACACACCGCCCGTCGCTCCTACCGA-TGAATGATCAGGTGAAATGCTCGGATGGCGCAGTTGTGGCGAATCTCTCG--GGGTTCGCTGCGACCGCTCCAG---AAGAGCAGTAAATCTTATTATTTAGAGGAAGGAGAAGTCGTAACAAGGTTTTCGTAGGTGAACC-------------
>Pyrsonympha_vertens_(MH174299,_R._flavipes)_
------------------------------------------------------------------------------------TGCTTGTCTCAAAGGGTTAAGCCATGC------AAGTCTAAGTATAATCAAATTAACTGATGACACTGCGAAAAGCTCCTTAAAATAGTTATAATTTATTTGATAGTGACGTT------ACTACTCGGATAGCCGTAGTAATTCTAGAGCTAATACGTGCGTAAACGGCCTACTGTGTGA-----ACGGAAGGCCCGTGTTTATTAGATCGAAAACCAGCGCCTCGTGG-GGGTGGGCAACCGTCCTTGCGGGGAACTGATGTTGAGTCATGATAATCGTCGCATCG-ACCTCGG--TCGGTTTTTCATTCAAATTTCTAACCTATCAACCTGACGTTAAGGTAGTGTCTTAGAGTAGTCGTGACGGGTGACGGGGAATCAGGGTTCGA-TACCGGAGATGGGGCCTGAGAAATGGCCACAATTGCTAAGGTGAGCAGCAGGCGCGCAAATTACCCACTGGCAATAAATTTGCTGAGGTAGTGACAAAAAATACCGATATCGGACTTCGGT-TCGA-----CAATTGGAATGGGGTGGGTGCAAATAGCCCGCCGAGCAACCATTAGAGGGCAAGTCTGGTGCCAGCAGCCGCGGTAATTCCAGCT-CTAATAGTGTATACTAACGTTGCTGATGTTAAAAAGCTCGTAGTTGGATTGTAGATGGAGCTATTCGTCCTTGTG--TTTTGTTGATCCGGGTTTGCTTGTCGGTGGC-CTGCTTCTCTGCCATGGGTTGTTTCAAGATCCTGG-TGGGGGAGGGGTGCCGGTTGGCGCCGGGTTGGCCGCAGGGATTGCTTCGTCAATAAATTTTTTCGAATTGTCGCGGTCTTCTTCATTGAGGTACGGCGGCGGTCCGGAAGGTTTACTTTGAAGAAAATGGAGTGTTCAAAGCAGGCGTTTCGCAGCTGAACACATTAGCATGG-AATAATAAAATAGGACATC--AGTGGAGTCTTCGCCGGCCTCGTTTTTTCTTC-TGCGTGTTTTTTTCCCTGTTGGGCATTTTGTCGTTTCTGCTTCTGT----------AGGGGCGGCGGGGTGTCTT---------------GCAGGGAGGGCACATGGAAGGGCGGGGATGTC-GGGGGGCTTCTGCTTTTTTGTATGCATCC--GTTTTGTTGGTTTTCTGGAGCTGGTGTAATGATTAATAGGGACTGTTGGGGGCATTACTATTTCGATGTCAGAGGTGAAATTCTTGGATTTTCGAAAGAGTAACTAGTGCGAAAGCA-TTTGCCAAGGATGTTTTCATTAATCAAGAACGAAAGTGAGGGGATCGAAGACGATCAGAAACCGTCGTAGTCCTCGCCATAAACTATACCGTCTCGGGATTG-----------------------------------GGGGTTGACTCCTTTACATAGTCTCC--TTTAGCACC-GCAGGGAAACC--AA-AGTTTCCGGGTTCATGGGGGGAGTATGGCCGCAAGACTGAAACTTAAAGAAATTGACGGAAGGGCACCACCAGATGTGGAGCATGCGGCTCAATTCGACTCAACACGGGGAAACTTATCAGGTTCGGACA-CGGTGAGGATTGACAGA-TTGATAGCTCTTTCTTGATTCCGTGGGTGGTGGTGCATGGTCGTTCTTAGTTGGTGGGGTGGCTTGTCT--GCTTAATTGCGATAACGAACGAGACCTCTCTCTGCTAAATAATGGAGCGCCACGGCTCGCAAG--TGTCGTGGTGCTGTTACC----ATTACTTAGAGAGACTACC--------------------------------GTTGAGA-AACG-GG-GGAAGTGAG--GCAATAACAGGTCCGTTATGCCCT-TAGATAATCTGAACCGCACGCGTACTACTATAGCCGCTTCAACGAGTTTGTCCTGGC------------------------------------------------------------CCGGAAGGGTTGGGTAATCTTTGGAGTAGCGGCTGTG-CTGGGGATCGGTTTTTGTAATTCT--GAACCGTGAACGCGGAATATCTCGTAAGTGCAGTTCATCAGACTGCGCTGATTACGTCCCTGCCCTTTGTACACACCGCCCGTCGCTCCTACCGA-TGAATGATCAGGTGAAATGCTCGGATGGCGCAGTTGTGGCGAGTCTCTCG--GGGCTCGCTGCGACCGCTCCAG---AAGAGCAGTAAATCTTATTATTTAGAGGAAGGAGAAGTCGTAACAAGGTTTCCGTAGGTGAACCAG-----------
>Pyrsonympha_vertens_(MH174300,_R._flavipes)_
TAGAATACTCAGCTATGCATCCAACGCGTTGGGAGCTCTCCCATATGGTCGACCTGCAGGCGGCCGCGAATTCACTAGTGATTATGCTTGTCTCAAAGGGTTAAGCCATGC------AAGTCTAAGTATAATCAAATTAACTGATGACACTGCGAAAAGCTCCTTAAAATAGTTATAATTTATTTGATAGTGACGTT------ACTACTCGGATAGCCGTAGTAATTCTAGAGCTAATACGTGCGTAAACGGCCTACTGTGTGA-----ACGGAAGGCCCGTGTTTATTAGATCGAAAACCAGCGCCTCGTGG-GGGTGGGCAACCGTCCTTGCGGGGAACTGATGTTGAGTCATGATAATCGTCGCATCG-ACCTCGG--TCGGTTTTTCATTCAAATTTCTAACCTATCAACCTGACGTTAAGGTAGTGTCTTAGAGTAGTCGTGACGGGTGACGGGGAATCAGGGTTCGA-TACCGGAGATGGGGCCTGAGAAATGGCCACAATTGCTAAGGTGAGCAGCAGGCGCGCAAATTACCCACTGGCAATAAATTTGCTGAGGTAGTGACAAAAAATACCGATATCGGACTTCGGT-TCGA-----CAATTGGAATGGGGTGGGTGCAAATAGCCCGCCGAGCAACCATTAGAGGGCAAGTCTGGTGCCAGCAGCCGCGGTAATTCCAGCT-CTAATAGTGTATACTAACGTTGCTGATGTTAAAAAGCTCGTAGTTGGATTGTAGATGGAGCTATTCGTCCTTGTG--TTTTGTTGATCCGGGTTTGCTTGTCGGTGGC-CTGCTTCTCTGCCATGGGTTGTTTCAAGATCCTGG-TGGGGGAGGGGTGCCGGTTGGCGCCGGGTTGGCCGCAGGGATTGCTTCGTCAATAAATTTTTTCGAATTGTCGCGGTCTTCTTCATTGAGGTACGGCGGCGGTCCGGAAGGTTTACTTTGAAGAAAATGGAGTGTTCAAAGCAGGCGTTTCGCAGCTGAACACATTAGCATGG-AATAATAAAATAGGACATC--AGTGGAGTCTTCGCCGGCCTCGTTTTTTCTTC-TGTGTGTTTTTTTCCCTGTTGGGTATTTTGTCGTTTCTGCTTCTGT----------AGGGGCGGCGGGGTGTCTT---------------GCAGGGAGGGCACATGGAAGGGCGGGGATGTC-GGGGGGCTTCTGCTTTTTTGTATGCATCC--GTTTTGTTGGTTTTCTGGAGCTGGTGTAATGATTAATAGGGACTGTTGGGGGCATTACTATTTCGATGTCAGAGGTGAAATTCTTGGATTTTCGAAAGAGTAACTAGTGCGAAAGCA-TTTGCCAAGGATGTTTTCATTAATCAAGAACGAAAGTGAGGGGATCGAAGACGATCAGAAACCGTCGTAGTCCTCGCCATAAACTATACCGTCTCGGGATTG-----------------------------------GGGGTTGACTCCTTTACATAGTCTCC--TTTAGCACC-GCAGGGAAACC--AA-AGTTTCCGGGTTCAT-GGGGGAGTATGGCCGCAAGACTGAAACTTAAAGAAATTGACGGAAGGGCACCACCAGATGTGGAGCATGCGGCTCAATTCGACTCAACACGGGGAAACTTATCAGGTTCGGACA-CGGTGAGGATTGACAGA-TTGATAGCTCTTTCTTGATTCCGTGGGTGGTGGTGCATGGTCGTTCTTAGTTGGTGGGGTGGCTTGTCT--GCTTAATTGCGATAACGAACGAGACCTCTCTCTGCTAAATAATGGAGCGCCACGGCTCGCAAG--TGTCGTGGTGCTATTACC----ATTACTTAGAGAGACTACC--------------------------------GTTGAGA-AACG-GG-GGAAGTGAG--GCAATAACAGGTCCGTTATGCCCT-TAGATAATCTGAACCGCACGCGTACTACTATAGCCGCTTCAACGAGTTTGTCCTGGC------------------------------------------------------------CCGGAAGGGTTGGGTAATCTTTGGAGTAGCGGCTGTG-CTGGGGATCGGTTTTTGTAATTCT--GAACCGTGAACGCGGAATATCTCGTAAGTGCAGTTCATCAGACTGCGCTGATTACGTCCCTGCCCTTTGTACACACCGCCCGTCGCTCCTACCGA-TGAATGATCAGGTGAAATGCTCGGATGGCGCAGTTGTGGCGAGTCTCTCG--GGGCTCGCTGCGACCGCTCCAG---AAGAGCAGTAAATCTTATTATTTAGAGGAAGGAGAAGTCGTAACAAGGTTTCCGTAGGTGAACCA------------
>Pyrsonympha_vertens_(R._flavipes)_Cell_PV7
------------------------------------------------------------------------------------------------------------------------------------------------------------------------------------------------------------------------------------------------------------------------------------------------------------------------------------------------------------------------------------------------------------------------------------------------------------------------------------------------------------------------------------------------------------------------------------------------------------------------------------------------------------------------------------------------------------------------------------------------------------------------------------------------------------------------------------------------------------------------------------------------------------------------------------------------------------------------------------------------------------------------------------------------------------------------------------------------------------------------------------------------------------------------------------------------------------------------------------------------------------------------------------------------------------------------------------------------------------------------------------------------------TTTCATTAATCAAGAACGAAAGTGAGGGGATCGAAGACGATCAGAAACCGTCGTAGTCCTCGCCATAAACTATACCGTCTCGGGATTG-----------------------------------GGGGTTGACTCCTTTACATAGTCTCC--TTTAGCACC-GCAGGGAAACC--AA-AGTTTCCGGGTTCAT-GGGGGAGTATGGCCGCAAGACTGAAACTTAAAGAAATTGACGGAAGGGCACCACCAGATGTGGAGCATGCGGCTCAATTCGACTCAACACGGGGAAACTTATCAGGTTCGGACA-CGGTGAGGATTGACAGA-TTGATAGCTCTTTCTTGATTCCGTGGGTGGTGGTGCATGGTCGTTCTTAGTTGGTGGGGTGGCTTGTCT--GCTTAATTGCGATAACGAACGAGACCTCTCTCTGCTAAATAATGGAGCGCCACGGCTCGCAAG--TGTCGTGGTGCTRTTACC----ATTACTTAGAGAGACTACC--------------------------------GTTGAGA-AACG-GG-GGAAGTGAG--GCAATAACAGGTCCGTTATGCCCT-TAGATAATCTGAACCGCACGCGTACTACTATAGCCGCTTCAACGAGTTTGTCCTGGC------------------------------------------------------------CCGGAAGGGTTGGGTAATCTTTGGAGTAGCGGCTGTG-CTGGGGATCGGTTTTTGTAATTCT--GAACCGTGAACGCGGAATATCTCGTAAGTGCAGTTCATCAGACTGCGCTGATTACGTCCCTGCCCTTTGTACACACCGCCCGTCGCTCCTACCGA-TGAATGATCAGGTGAAATGCTCGGATGGCGCAGTTGTGGCGAGTCTCTCR--GGGCTCGCTGCGACCGCTCCAG---AAGAGCAGTAAATCTTATTATTTAGAGGAAGGAGAAGTCGTAACAAGGTTTTCGTAGGTGAACC-------------
>Entamoeba_polecki_(LC082304)
------------------------------------------------------------------------------ATTATATGCTGATATTAAA-GATTAAGCCATGCATGTGTAAGTATAAGTTAAATAA--------GGCGAAACTGCGGAAGGCTCATTATAACAGTTATAGTTT---------TGATGGTTAGTAAAAAGAAGGATAACTCTTGTTAATTGCAGAGCTAATACTTGATTTTACTGTAGTCTATATGATTACGGCGTAATAAAGCAATTTATTACAAAGGAATAGCTTTTTGAGAAGAAGGTTA------------------------AATTGAGAATTGATGAAACTTAAAT---GTTTTTA--CAAGTAACTGTTTTAAATATCTGACCTATCAACTTGAAGGTATGATAGAGGCATACCCAAGTGATAACGGGTAACGAGAAATAAGGGTTTGA-TTTCGGAGAGGGAGCTTTAAAAATGGCTACCACTTCTAAGGAAGGCAGCAGGCGCGCAAATTACCCACTTTTAATT----TAGAGAGGTAGTGACGATAATTA-----ATAGGATTTGTTTAATACAGATTCAATTGTAATGATTAGAGTGTAAAAAAATTTAAGAA-ATCGATTGGAGGGCAAGTCTGGTGCCAGCAGCCGCGGTAATTCCAGCT-CCAATAGTGTATATTAAAGTTGTTGTGTTTAAAAAGCTCGTAGTCGAATTATAG-------------------------------------------------------GGTTTCTATAGTAGTGAATAAATTACTAGTATAGGAAAAGGAGAAAG-------------------------------------GTTATTTATAATCTTT---------------------------------------------TATTTACTTTGAAAAAAATAGAGTGTTCAAAGCAAAAGT-TAATTAATGTATAATGAAGCATAG-GATAATAATGAGGAGAAGA-----------------------------------------------------------------------------------------------------------------------------------------------------------------------------------------------------AATTTTTGAGAAC-------AGTATTAAAAAGGGAAATTGGGGTAATTTAGACAAAATCGGGAGAGGTGAAAATTCATGATCGATTTTGGATAAACTAAAGCGAAAGCATTTTACTCATATTCTTTTATTTGATCAAGAACGAAAGTTAGGGGATCGAAGTCGATTAGATACCGTCGTAGTCCTAACTATAAACTATGTCAACTGGGGATTGGATGAAAATAAACAAGAAAGATTAATTTTCAATTGGGAATTAAGCTTGATTGTTACTCTCTTATTCAGGATCTAAAGGGAAACCTTTA-AGTGAATGGACTTCA-GGGGGAGTATGGTCACAAGGCTGAAACTTAAAGGAATTGACGGAAGGGCA-CACCAGGAGTGGAGCCTGCGGCTTAATTTGACTCAACACGGGAAAACTTACCAAGACCGTACA-TTAAAAGGATTGACAGA-TTAATAGTTTTTTCATGATATAATGGTGAGTGGTGCATGGCCGTTCTTAGTTGGTGGAGTGATTTGTCT--GGTTAATTCCGATAACGAACGAGACTTTATCTTATTAATTGGTTTAGTA--AGAGTTTACT----TTTACTAAAATATTTATAT---ACTATTTAAAAGGACAGACTCTTATTTTGAATCAATTTAATTAATGAATTGGTTTAAAGAAAGAGGAGGAAGCATGAAGCAATAACAGGTCTGTGATGCCCT-TAGACATCTTGGGCTGCACGCGTGCTACAATGGAATTTATAGAGAGTAATTTTTAATGAAATAGAAGGAAGTTCTAATGTATTTATATGTTAGTTTGGAATTTTATTTTTACCGATACTGAAAAGTGGAGGAAATCTTTTAAAAGGTGTACATG-ACTGGGATTAATGATTGGAATTAT--TTGTTATGAACGAGGAATTCCTTGTAAGATTTTGTCATTAGCAAAAGTTGAATATGTCCCTGCCCTTTGTACACACCGCCCGTCGCTCCTACCGATTGAATATATAGGTGAAATTTTAGGATGAATGAATAGTAAT------------------------ATTTGATCAG---AATGGATTTAAATCTCTCTATTTAGAGGAAGGAGAAGTCGTAACAAGGTTTTC------------------------
>Trichonympha_agilis_(MH174303,_R._flavipes)_Cell_C
---------------------------------------------------------------------------------------------------------------------------------------------------------------------------------------------------------------------------------------------------------------------------------------------------------------------------------------------------------------------------------------------------------------------------------------------------------------------------------------------------------------------------------------------------------------------------------------------------------------------------------------------------------------------------------------GTGCCAGCAGCCGCGGTAATTCCAGCT-CTGTAAGTGTGCTCCCATATTGTTGCAGTTAAAAAGCCCGTAGTCGGATTTCTAATGA-----------------------------------------------------------------------------------------------------------------------------------------------------------------------------------------------CTAATTATTCACTGTGAATAAATTAGGACGCTTAAAGTATGGTT-----GCATGAATACTGTAGCGCAGTATGAAAGAT-------------------------------------------------------------------------------------------------------------------------------------------------------------------------------------------------------------TTTGCTCTTGTGGC--------AAGATCAAAGAGAGCCATTGGGGGTATTTCTATTTCATGGCGAGCGGTGAAATGCGTTGACCCATGGGAGAGAAACGAAAGCGAAGGCA-AATACCCAAAGGGTTTCTGTCGATCAAGGGCGAGAGTAGGGGGAGCGAACCGGATCAGAGACCCGGGTAGTCCCTACTGTAAACGATGTCGACAGGGGATTG--------------------------------------------TCTACTAGTTAGGC--------AGAACC-TTAGCAAAAAT--GATAGTTCATGGACTCTG-GGGGAACTACGACTGCAAGGCTGAAACTTGAAGGAATTGACGGAAGGGCA-CACCAGGGGTGGAGCCTGTGGCCTAATTTGAATCAACACGGGGAAACTTACCAGAACCAGATG-ATTCGATGACTTACAT--CTAAAAGAGCTTTAAGGATGGGTTTGATGGTGGTGCATGGCCGTTGGTGGTGCGTGGGTTGACCTGTCACGAGTCGATTCAGTTAACGAGCGAGACTACCGCCAAATA-TTAGCCAAGCTATAC------------ATTAGTGAAA------------GCTTCTATTTGGGACTACCT-------------------------------GTTATCA-AGCG-GGAGGAAGAGGGTAGCAATAACAGGTCCGTGATGTCCTTTAGATGCTCTGGGCTGCACGCGTGCTACAATGTGAATCACAAAGGATAAGAAAT---------------------------------------------------------------CCGAAAGGATGCATTACTTCTTGAAAGATTCAC-GTA-GCTGGGATTGACATTTGGAATCAT---TGTCATGAACCAGGAATCCCTTGTAAATGTATGTCAACACCGTACGTTGAATACGTCCCTGCCCTTTGTACACACCGCCCGTCGCTCCTACCGATTGGACGTTTTGGTGAAAATACTGGA----------------------------------------CTTTTTTGA---AAGGTATTTAAATCAGCTCGTCTAGAGGAAGGAGAAGTCGTAACAAGGTAACGGTAGGTGAACCTG-----------
>Trichonympha_agilis_(R._flavipes)_Cell_TA26
------------------------TACTTGGTTGATCCTGCC---------------------------------AAGGAAGCACACTTAGGTCAGG-GACTAAGCCATGCAAGTGCTAGTTAAAGTA---------------ATGAAACTGCGAACAGCTCATTAACACACTCAGAATCTAATTGATTGCGATTGT-AATATCTTATATGGATAGTCGGAGTAAATCTCGGACTAATACATGCAA--------------------------------------TTGTTTCATCAGAATCGAAATATGATGGAAAAGTTG----------------------------------------------------ACCCTTA--GGGGCAAATCATTGGATTGAGTGTCCTATCAGCTATTAAGTAGGGTCTTTACCTATTTAGGCTATTACGGGTAACGGGCGGTTGCCGTCGGACTGCCGGAGAAGGCGCCTGAGAGATAGCGACTATGTCTACGGACAGCAGCAGGCGCGAAACTTACCCACTCGTAAAG----CACGGAGGTGGTTATGACCAGT-TCTATATGAGAGTTAATCT---------CAGGTAGATAGGAAGATACACAAAGACTATCTTGAA-ATCGAGCAGAGGGCCAGTCTGGTGCCAGCAGCTGCGGTAATTCCAGCT-CTGTAAGTGTGCTCCCATATTGTTGCAGTTAAAAAGCCCGTAGTCGGATTTCTAATGA-----------------------------------------------------------------------------------------------------------------------------------------------------------------------------------------------CTAATTATTCACTGTGAATAAATTAGGACGCTTAAAGTATGGTT-----GCATGAATACTGTAGCGCAGTATGAAAGAT-------------------------------------------------------------------------------------------------------------------------------------------------------------------------------------------------------------TTTGCTCTTGTGGC--------AAGATCAAAGAGAGCCATTGGGGGTATTTCTATTTCATGGCGAGCGGTGAAATGCGTTGACCCATGGGAGAGAAACGAAAGCGAAGGCA-AATACCCAAAGGGTTTCTGTCGATCAAGGGCGAGAGTAGGGGGAGCGAACCGGATCAGAGACCCGGGTAGTCCCTACTGTAAACGATGTCGACAGGGGATTG--------------------------------------------TCTACTAGTTAGGC--------AGAACC-TTAGCAAAAAT--GATAGTTCATGGACTCTG-GGGGAACTACGACTGCAAGGCTGAAACTTGAAGGAATTGACGGAAGGGCA-CACCAGGGGTGGAGCCTGTGGCCTAATTTGAATCAACACGGGGAAACTTACCAGAACCAGATG-ATTCGATGACTTACAT--CTAAAAGAGCTTTAAGGATGGGTTTGATGGTGGTGCATGGCCGTTGGTGGTGCGTGGGTTGACCTGTCACGAGTCGATTCAGTTAACGAGCGAGACTACCGCCAAATA-TTAGCCAAGCTATAC------------ATTAGTGAAA------------GCTTCTATTTGGGACTACCT-------------------------------GTTATCA-AGCG-GGAGGAAGAGGGTAGCAATAACAGGTCCGTGATGTCCTTTAGATGCTCTGGGCTGCACGCGTGCTACAATGTGAATCACAAAGGATAAGAAAT---------------------------------------------------------------CCGAAAGGATGCATTACTTCTTGAAAGATTCAC-GTA-GCTGGGATTGACATTTGGAATCAT---TGTCATGAACCAGGAATCCCTTGTAAATGTATGTCAACACCGTACGTTGAATACGTCCCTGCCCTTTGTACACACCGCCCGTCGCTCCTACCGATTGGACGTTTTGGTGAAAATACTGGA----------------------------------------CTTTTTTGA---AAGGTATTTAAATCAGCTCGTCTAGAGGAAGGAGAAGTCGTAACAAGGTAACGGTAGGTGAACCTGCCGTTGGATCA
>Trichonympha_agilis_(R._flavipes)_Cell_TA21
------------------------TACTTGGTTGATCCTGCC---------------------------------AAGGAAGCACACTTAGGTCAGG-GACTAAGCCATGCAAGTGCTAGTTAAAGTA---------------ATGAAACTGCGAACAGCTCATTAACACACTCAGAATCTAATTGATTGCGATTGT-AATATCTTATATGGATAGTCGGAGTAAATCTCGGACTAATACATGCAA--------------------------------------TTGTTTCATCAGAATCGAAATATGATGGAAAAGTTG----------------------------------------------------ACCCTTA--GGGGCAAATCATTGGATTGAGTGTCCTATCAGCTATTAAGTAGGGTCTTTACCTATTTAGGCTATTACGGGTAACGGGCGGTTGCCGTCGGACTGCCGGAGAAGGCGCCTGAGAGATAGCGACTATGTCTACGGACAGCAGCAGGCGCGAAACTTACCCACTCGTAAAG----CACGGAGGTGGTTATGACCAGT-TCTATATGAGAGTTAATCT---------CAGGTAGATAGGAAGATACACAAAGACTATCTTGAA-ATCGAGCAGAGGGCCAGTCTGGTGCCAGCAGCTGCGGTAATTCCAGCT-CTGTAAGTGTGCTCCCATATTGTTGCAGTTAAAAAGCCCGTAGTCGGATTTCAATTGA-----------------------------------------------------------------------------------------------------------------------------------------------------------------------------------------------CTAATTATTCACTGTGAATAAATTAGGACGCTTAAAGTATGGTT-----GCATGAATACTGTAGCGCAGTATGAAAGAT-------------------------------------------------------------------------------------------------------------------------------------------------------------------------------------------------------------TTTGCTCTTGTGGC--------AAGATCAAAGAGAGCCATTGGGGGTATTTCTATTTCATGGCGAGCGGTGAAATGCGTTGACCCATGGGAGAGAAACGAAAGCGAAGGCA-AATACCCAAAGGGTTTCTGTCGATCAAGGGCGAGAGTAGGGGGAGCGAACCGGATCAGAGACCCGGGTAGTCCCTACTGTAAACGATGTCGACAGGGGATTG--------------------------------------------TCTACTAGTTAGGC--------AGAACC-TTAGCAAAAAT--GATAGTTCATGGACTCTG-GGGGAACTACGACTGCAAGGCTGAAACTTGAAGGAATTGACGGAAGGGCA-CACCAGGGGTGGAGCCTGTGGCCTAATTTGAATCAACACGGGGAAACTTACCAGAACCAGATG-ATTCGATGACTTACAT--CTAAAAGAGCTTTAAGGATGGGTTTGATGGTGGTGCATGGCCGTTGGTGGTGCGTGGGTTGACCTGTCACGAGTCGATTCAGTTAACGAGCGAGACTACCGCCAAATA-TTAGCCAAGCTATAC------------TTTAGTGGAA------------GCTTCTATTTGGGACTACCT-------------------------------GTTATCA-AGCG-GGAGGAAGAGGGTAGCAATAACAGGTCCGTGATGTCCTTTAGATGCTCTGGGCTGCACGCGTGCTACAATGTGAATCACAAAGGATTTAAAAT---------------------------------------------------------------CCGAAAGGATGCATTACTTCTTGAAAGATTCAC-GTA-GCTGGGATTGACATTTGGAATCAT---TGTCATGAACCAGGAATMCCTTGTAAATGTATGTCAACACCGTACGTTGAATACGTCCCTGCCCTTTGTACACACCGCCCGTCGCTCCTACCGATTGGACGTTTTGGTGAAAATACTGGA----------------------------------------CTTCTTTGA---AAGGTATTTAAATCAGCTCGTCTAGAGGAAGGAGAAGTCGTAACAAGGTAACGGTAGGTGAACCTGCCGTTGGATCA
>Trichonympha_agilis_(MH174301,_R,_flavipes)_Cell_A
---------------------------------------------------------------------------------------------------------------------------------------------------------------------------------------------------------------------------------------------------------------------------------------------------------------------------------------------------------------------------------------------------------------------------------------------------------------------------------------------------------------------------------------------------------------------------------------------------------------------------------------------------------------------------------------GTGCCAGCAGCCGCGGTAATTCCAGCT-CTGTAAGTGTGCTCCCATATTGTTGCAGTTAAAAAGCCCGTAGTCGGATTTCAATTGA-----------------------------------------------------------------------------------------------------------------------------------------------------------------------------------------------CTAATTATTCACTGTGAATAAATTAGGACGCTTAAAGTATGGTT-----GCATGAATACTGTAGCGCAGTATGAAAGAT-------------------------------------------------------------------------------------------------------------------------------------------------------------------------------------------------------------TTTGCTCTTGTGGC--------AAGATCAAAGAGAGCCATTGGGGGTATTTCTATTTCATGGCGAGCGGTGAAATGCGTTGACCCATGGGAGAGAAACGAAAGCGAAGGCA-AATACCCAAAGGGTTTCTGTCGATCAAGGGCGAGAGTAGGGGGAGCGAACCGGATCAGAGACCCGGGTAGTCCCTACTGTAAACGATGTCGACAGGGGATTG--------------------------------------------TCTACTAGTTAGGC--------AGAACC-TTAGCAAAAAT--GATAGTTCATGGACTCTG-GGGGAACTACGACTGCAAGGCTGAAACTTGAAGGAATTGACGGAAGGGCA-CACCAGGGGTGGAGCCTGTGGCCTAATTTGAATCAACACGGGGAAACTTACCAGAACCAGATG-ATTCGATGACTTACAT--CTAAAAGAGCTTTAAGGATGGGTTTGATGGTGGTGCATGGCCGTTGGTGGTGCGTGGGTTGACCTGTCACGAGTCGATTCAGTTAACGAGCGAGACTACCGCCAAATA-TTAGCCAAGCT----AAC---------TTTAGTGGAA------------GCTTCTATTTGGGACTACCT-------------------------------GTTATCA-AGCG-GGAGGAAGAGGGTAGCAATAACAGGTCCGTGATGTCCTTTAGATGCTCTGGGCTGCACGCGTGCTACAATGTGAATCACAAAGGATTTAAAAT---------------------------------------------------------------CCGAAAGGATGCATTACTTCTTGAAAGATTCAC-GTA-GCTGGGATTGACATTTGGAATCAT---TGTCATGAACCAGGAATCCCTTGTAAATGTATGTCAACACCGTACGTTGAATACGTCCCTGCCCTTTGTACACACCGCCCGTCGCTCCTACCGATTGGACGTTTTGGTGAAAATACTGGA----------------------------------------CTTCTTTGA---AAGGTATTTAAATCAGCTCGTCTAGAGGAAGGAGAAGTCGTAACAAGGTAACGGTAGGTGAACCTG-----------
>Trichonympha_agilis_(MH174302,_R._flavipes)_Cell_B
---------------------------------------------------------------------------------------------------------------------------------------------------------------------------------------------------------------------------------------------------------------------------------------------------------------------------------------------------------------------------------------------------------------------------------------------------------------------------------------------------------------------------------------------------------------------------------------------------------------------------------------------------------------------------------------GTGCCAGCAGCCGCGGTAATTCCAGCT-CTGTAAGTGTGCTCCCATATTGTTGCAGTTAAAAAGCCCGTAGTCGGATTTCAATTGA-----------------------------------------------------------------------------------------------------------------------------------------------------------------------------------------------CTAATTATTCACTGTGAATAAATTAGGACGCTTAAAGTATGGTT-----GCATGAATACTGTAGCGCAGTATGAAAGAT-------------------------------------------------------------------------------------------------------------------------------------------------------------------------------------------------------------TTTGCTCTTGTGGC--------AAGATCAAAGAGAGCCATTGGGGGTATTTCTATTTCATGGCGAGCGGTGAAATGCGTTGACCCATGGGAGAGAAACGAAAGCGAAGGCA-AATACCCAAAGGGTTTCTGTCGATCAAGGGCGAGAGTAGGGGGAGCGAACCGGATCAGAGACCCGGGTAGTCCCTACTGTAAACGATGTCGACAGGGGATTG--------------------------------------------TCTACTAGTTAGGC--------AGAACC-TTAGCAAAAAT--GATAGTTCATGGACTCTG-GGGGAACTACGACTGCAAGGCTGAAACTTGAAGGAATTGACGGAAGGGCA-CACCAGGGGTGGAGCCTGTGGCCTAATTTGAATCAACACGGGGAAACTTACCAGAACCAGATG-ATTCGATGACTTACAT--CTAAAAGAGCTTTAAGGATGGGTTTGATGGTGGTGCATGGCCGTTGGTGGTGCGTGGGTTGACCTGTCACGAGTCGATTCAGTTAACGAGCGAGACTACCGCCAAATA-TTAGCCAAGCTATAC------------TTTAGTGGAA------------GCTTCTATTTGGGACTACCT-------------------------------GTTATCA-AGCG-GGAGGAAGAGGGTAGCAATAACAGGTCCGTGATGTCCTTTAGATGCTCTGGGCTGCACGCGTGCTACAATGTGAATCACAAAGGATTTAAAAT---------------------------------------------------------------CCGAAAGGATGCATTACTTCTTGAAAGATTCAC-GTA-GCTGGGATTGACATTTGGAATCAT---TGTCATGAACCAGGAATCCCTTGTAAATGTATGTCAACACCGTACGTTGAATACGTCCCTGCCCTTTGTACACACCGCCCGTCGCTCCTACCGATTGGACGTTTTGGTGAAAATACTGGA----------------------------------------CTTCTTTGA---AAGGTATTTAAATCAGCTCGTCTAGAGGAAGGAGAAGTCGTAACAAGGTAACGGTAGGTGAACCTG-----------
>Trichonympha_burlesquei_(KC494343,_R._virginicus)
--------------------------------------------------------------------------------------CTTCGGTCATA-GATTAAGCCATGCAAGTGCTAGTTAAAGCA---------------ATGAAACTGCGAACAGCTCATTAACACACTCAGAATCTAATTGATTGCAACTTT-AAAGTTTTATATGGATAGTCGGAGTAAATCTCGGACTAATACATGCAA--------------------------------------TTGTTCCATCAGAATCGAAATATGATGGAAAAGTTG----------------------------------------------------ACCCTCA--GGGGCAAATCATTGGATTGAGTGTCCTATCAGCTATTAAGTAGGGTCTTTACCTATTTAGGCTATTACGGGTAACGGGCGGTTGCCGTCGGACTGCCGGAGAAGGCGCCTGAGAGATAGCGACTATGTCTACGGACAGCAGCAGGCGCGAAACTTACCCACTCGTAAAG----CACGGAGGTGGTTATGACCAGT-TCTATATGAGAGTTAATCT---------CAGGTAGATAGGAAGATACACAAAGACTATCTTGAA-ATCGAGCAGAGGGCCAGTCTGGTGCCAGCAGCTGCGGTAATTCCAGCT-CTGTAAGTGTGCTCCCATATTGTTGCAGTTAAAAAGCCCGTAGTCGGACTTCTAATGA-----------------------------------------------------------------------------------------------------------------------------------------------------------------------------------------------CTAATAATTCACTGTGAATAAATTAGGACGCTTAAAGTATGGTT-----GCATGAATACTGTAGCGCAGTATGAAAGAT-------------------------------------------------------------------------------------------------------------------------------------------------------------------------------------------------------------TTTGCTCTTGTGGC--------AAGATCAAAGAGAGCCATTGGGGGTATTTCTATTTCATGGCGAGCGGTGAAATGCGTTGACCCATGGGAGAGAGACGAAAGCGAAGGCA-AATACCCAAAGGGTTTCTGTCGATCAAGGGCGAGAGTAGGGGGAGCGAACCGGATCAGAGACCCGGGTAGTCCCTACTGTAAACGATGTCGACAGGGGATTG-------------------------------------------TCTACTCATGTAGGC--------AGAACC-TTAGCAAAAAT--GATAGTTCATGGACTCTG-GGGGAACTACGACTACAAGGCTGAAACTTGAAGGAATTGACGGAAGGGCA-CACCAGGGGCGGAGCCTGTGGCCTAATTTGAATCAACACGGGGAAACTTACCAGAACCAGATG-ATTCGATGACTTACAC--CTAAAAGAGCTTTAAGGATGGGTTTGATGGTGGTGCATGGCCGTTGGTGGTGCGTGGGTTGACCTGTCACGGGTCGATTCAGTCAACGAGCGAGACTACCGCCAAATA-TTAGCTAAGCTATAC------------ATTAGTGGAT------------GCTTCTATTTGGGACTACCT-------------------------------GTTATCA-AGCG-GGAGGAAGAGGGTAGTAATAACAGGTCCGTGATGTCCTTTAGATGCTCTGGGCTGCACGCGTGCTACAATGTGAATCACAAAGGATTTAAAAT---------------------------------------------------------------CCGAAAGGATGCATTACTTCTTGAAAGATTCAC-GTA-GCTGGGATTGACATTTGGAATCAT---TGTCATGAACCAGGAATCCCTTGTAAATGTATGTCAACACCGTACGTTGAATACGTCCCTGCCCTTTGTACACACCGCCCGTCGCTCCTACCGATTGGACGTTTTGGTGAAAATACTGGA----------------------------------------CTTTTTTGG---AAGGTATTTAAATCAGCTCGTCTAGAGGAAGGAGAAGTCGTAACAAGG-----AAGGGCGAATTCCACAGT------
>Trichonympha_burlesquei_(KC494344,_R._virginicus)
--------------------------------------------------------------------------------------CTTCGGTCATA-GATTAAGCCATGCAAGTGCTAGTTAAAGTA---------------ATGAAACTGCGAACAGCTCATTAACACACTCAGAATCTAATTGATTGCGACTTT-AAGGTTTCATATGGATAGTCGGAGTAAATCTCGGACTAATACATGCAA--------------------------------------TTGTTTCATCAGAATTGAAATATGATGGAAAAGTTG----------------------------------------------------ACCCTCA--GGGGCAAATCATCGGATTGAGTGTCCTATCAGCTATTAAGTAGGGTCTTTACCCATTTAGGCTATTACGGGTAACGGGCGGTTGCCGTCGGACTGCCGGAGAAGGCGCCTGAGAGATAGCGACTATGTCTACGGACAGCAGCAGGCGCGAAACTTACCCACTCGTAAAG----CACGGAGGTGGTTATGACCAGT-TCTATATGAGAGTCAATCT---------CAGGTAGATAGGAAGATACACAAAGACTATCTTGAA-ATCGGGCAGAGGGCCAGTCTGGTGCCAGCAGCTGCGGTAATTCCAGCT-CTGTAAGTGTGCTCCCATATTGTTGCAGTTAAAAAGCCCGTAGTCGGATTTCTAATGA-----------------------------------------------------------------------------------------------------------------------------------------------------------------------------------------------CTAATTACTCACTGCGAATAAATTAGGACGCTTAAAGTATGGTT-----GCATGAATACTGTAGCGCAGTATGAAAGAT-------------------------------------------------------------------------------------------------------------------------------------------------------------------------------------------------------------TTTGCTCTTGTGGC--------AAGATCAAAGAGAGCCATTGGGGGTATTTCTATTTCCTGGCGAGCGGTGAAATGCGTTGACCCATGGGAGAGAAACGAAAGCGAAGGCA-AATACCCAAAGGGTTTCTGTCGATCAAGGGCGAGAGTAGGGGGAGCGAACCGGATCAGAGACCCGGGTAGTCCCTACTGTAAACGATGTCGACAGGGGATTG-------------------------------------------TCTACACTTGTAGGC--------AGAACC-TTAGCAAAAAT--GATAGTTCATGGACTCTG-GGGGAACTACGACTGCAAGGCTGAAACTTGAAGGAATTGACGGAAGGGCA-CACCAGGGGTGGAGCCTGTGGCCTAATTTGAATCAACACGGGGAAACTTACCAGAACCAGATG-ATTCGATGACTTACAT--CTAAAAGAGCTTTAAGGATGGGTTTGATGGTGGTGCATGGCCGTTGGTGGTGCGTGGGTTGACCTGTCACGAGTCGATTCAGTTAACGAGCGAGACTACCGCCAAATA-TTAGCTAAGCTATA-------------CATTAGGGGAT-----------GCTTCTATTTGGGACTACCT-------------------------------GTTCACA-AGCA-GGAGGAAGAGGGTAGCAATAACAGGTCCGTGATGTCCTTTAGATGCTCTGGGCTGCACGCGTGCTACAATGTGAATCACAAAGGATTTAAAAT---------------------------------------------------------------CCGAAAGGATGCATTACTTCTTGAAAGATTCAC-GTA-GCTGGGATTGACATTTGGAATCAT---TGTCATGAACCAGGAATCCCTTGTAAATGTATGTCAACACCGTACGTTGAATACGTCCCTGCCCTTTGTACACACCGCCCGTCGCTCCTACCGATTGGACGTTTTGGTGAAAATACTGGA----------------------------------------CTTTTTTGA---AAGGTATTTAAATCAGCTCGTCTAGAGGAAGGAGAAGTCGTAACAAGG-----AAGGGCGAATTCCACAGT------
>Trichonympha_spaerica_(KC136646,_Z._augusticollis)
---------------------------------------------------------------------------GAGGAAGCACACTTCGGTCAGG-GATTAAGCCATGCAAGTGTTAGTTAAAGTA----------------ATAAACTGCGAACAGCTCATTAACACACTCAGTATCTAATTGATTGCGATATTAAATGTTTTATATGGGTAGTCGGAGTAAATCTCGGACTAATACATGCAA--------------------------------------TTGTTTCATCAAAATCGAAATATGATGGAAAAGTTG----------------------------------------------------ACCCTTA--AGGGCAAATCATTGGATTGAGTGTCCTATCAGCTATTAAGTAGGGTCTTTACCTATTTAGGCTATTACGGGTAACGGGCGGTTGCCGTCGGACTGCCGGAGAAGGCGCCTGAGAGATAGCGACTATGTCTACGGACAGCAGCAGGCGCGAAACTTACCCACTCGTAAAG----CACGGAGGTGGTTATGACCAGT-TCTATACGAGAGTTAAATCT--------CGAGTAGATAGGAAGATACATAAAAAATATCTTGAA-ATCGAGCAGAGGGCCAGTCTGGTGCCAGCAGCTGCGGTAATTCCAGCT-CTGTAAGTGTGCTCCCATATTGTTGCAGTTAAAAAGCCCGTAGTCTGATTTCATTTGACTATT----------------------------------------------------------------------------------------------------------------------------------------------------------------------------------------TCTAAAATATTCACTGTGAATAAATTAGGACGCTTAAAGTA----TGGTATACATGAATACTTTAGCGCAGTATGAAAGAT-------------------------------------------------------------------------------------------------------------------------------------------------------------------------------------------------------------TTTGCTCAATTGGGC-------AAGATCAAAGAGAGCCATTGGGGGTATTTCTATTTCATGGCGAGTGGTGAAATACATTGACCCATGGGAGAGAAACGAAAGCGAAGGCA-AATACCCAAAGGGTTTCTATCGATCAAGGGCGAGAGTAGGGGGAGCGAACCGGATCAGAGACCCGGGTAGTCCCTACTGTAAACGATGTCGACAGGGGATTG--------------------------------------------TCCAAATTATGGGC--------AGCACC-TTAGCAAAAAT--GATAGTTCATGGACTCTG-GGGGAACTACGACTGCAAGGCTGAAACTTGAAGGAATTGACGGAAGGGCA-CACCAGGGGTGGAGCCTGTGGCCTAATTTGAATCAACACGGGGAAACTTACCAGAACCAGATG-ATTCGATGACTTACAT--CTAAAAGAGCTTTAAGGATGGGTTTGATGGTGGTGCATGGCCGTTGGTGGTGCGTGGGTTGACCTGTCACGAGTCGATTCAGTTAACGAGCGAGACTACCGCCAAATA-TTAGCGA-----------TTTTTAGATATTAAAGAAA------------GCTTCTATTTGGGACTACCT-------------------------------GTTTTCA-AGCA-GGAGGAAGAGGGTAGCAATAACAGGTCCGTGATGTCCTATAGATGCTCTGGGCTGCACGCGTGCTACAATGTGAATCACAAAGGAAATCTTTTACT------------------------------------------------------------TCGAAAGAACGCATCACTTCTTCAAAGATTCAC-GTA-GCTGGGATTGACATTTGGAATTAT---TGTCATGAACCAGGAATCCCTTGTAAATGTATGTCAACACCGTACGTTGAATACGTCCCTGCCCTTTGTACACACCGCCCGTCGCTCCTACCGATTGGACGTTTTGGTGAAAATACTGGAC----------------------------TTTAATTTAAA-------GG---AAGGTATTTAAATCAGCTCGTCTAGAGGAAGGAGAAGTCGTAACAAGGTAACG------------------------
>Trichonympha_postcylindrica_(KC136668,_Z._augusticollis)
---------------------------------------------------------------------------AAGGAAGCACACTTCGGTCAGG-GATTAAGCCATGCAAGTGCTAGTTAAAGTA----------------ATAAACTGCGAACAGCTCATTAACACACTCAGTATCTAATTGATTGCGACATC-AATGTTTTATATGGATAGTCGGAGTAAATCTCGGACTAATACATGCGA--------------------------------------TTGTTTCATCAAAATCGAAATATGATGGAAAAGTTG----------------------------------------------------ACCTTTA--CAGGCAAATCATTGGATTGAGTGTCCTATCAGCTATTAAGTAGGGTCTTTACCTATTTAGGCTATTACGGGTAACGGGCGGTTGCCGTCGGACTGCCGGAGAAGGCGCCTGAGAGATAGCGACTATGTCTACGGACAGCAGCAGGCGCGAAACTTACCCACTCGTAAAG----CACGGAGGTGGTTATGACCAGT-TCTATATGGGAGTTAATCT---------CAAGTAGATAGGAAGATACACAAAGACTATCTTGAA-ATCGAGCAGAGGGCCAGTCTGGTGCCAGCAGCTGCGGTAATTCCAGCT-CTGTAAGTGTGCTCCCATATTGTTGCAGTTAAAAAGCCCGTAGTCTGATTTCTGTTGACCTTT----------------------------------------------------------------------------------------------------------------------------------------------------------------------------------------TCTAAAATATTCACTGTGAATAAATTAGGACGCTTAAAGTAGGGTTGTT-----TGAATACTTTAGCGCAGTATGAAAGAT-------------------------------------------------------------------------------------------------------------------------------------------------------------------------------------------------------------TTTGCTCTTATGGGC-------AAGATCAAAGAGAGCCATTGGGGGTATTTCTATTTCATGGCGAGTGGTGAAATACGTTGACCCATGGGAGAGAAACGAAAGCGAAGGCA-AATACCCAAAGGGTTTCTATCGATCAAGGGCGAGAGTAGGGGGAGCGAACCGGATCAGAGACCCGGGTAGTCCCTACTGTAAACGATGTCGACAGGGGATTG-------------------------------------------TCCATCCTTATGGGC--------AGAACC-TTAGCAAAAAT--GATAGTTCATGGACTCTG-GGGGAACTACGACTGCAAGGCTGAAACTTGAAGGAATTGACGGAAGGGCA-CACCAGGGGTGGAGCCTGTGGCCTAATTTGAATCAACACGGGGAAACTTACCAGAACCAGATG-ATTCGATGACTTACAT--CTAAAAGAGCTTTAAGGATGGGTTTGATGGTGGTGCATGGCCGTTGGTGGTGCGTGGGTTGACCTGTCACGAGTCGATTCAGTTAACGAGCGAGACTACCGCCAAATA-TTAGCAA-----------TTGCTTTGTTAAAGTAAAA------------GCTTCTATTTGGGACTACCT-------------------------------GTTTTCA-AGCG-GGAGGAAGAGGGTAGCAATAACAGGTCCGTGATGTCCTTTAGATGCTCTGGGCTGCACGCGTGCTACAATGTGAATCACAAAGGAAATTTTTTACT------------------------------------------------------------TCGAAAGAACGCATCACTTCTTCAAAGATTCAC-GTA-GCTGGGATTGACATTTGGAATTAT---TGTCATGAACCAGGAATCCCTTGTAAATGTATGTCAACACCGTACGTTGAATACGTCCCTGCCCTTTGTACACACCGCCCGTCGCTCCTACCGATTGGACGTTTTGGTGAAAATACTGGAC----------------------------TTTATTTTAAA-------GG---AAGGTATTTAAATCAGCTCGTCTAGAGGAAGGAGAAGTCGTAACAAGGTAACG------------------------
>Trichonympha_campanula_(AB434812,_Z._nevadensus)
---------------------------------------------------------------------------AAGGAAGCACACTTCGGTCAGG-GATTAAGCCATGCAAGTGCTAGTTAAAGTA----------------ATAAACTGCGAACAGCTCATTAACACGCTTAGGATCTAATTGATGGCGACATT-ATTGTTTTATATGGATAGTCGGAGTAAATCTCGGACTAATACATGCAA--------------------------------------TTGTTTCATCAAAGTCGAAATATGATGGAAAAGTTG----------------------------------------------------ACCCTAA--AGGGCAAATCATTGGATTGAGTGTCCTATCAGCTATTAAGTAGGGTCTTTACCTATTTAGGCTGTTACGGGTAACGGGCGGTTGCCGTCGGACTGCCGGAGAAGGCGCCTGAGAGATAGCGACTATGTCTACGGACAGCAGCAGGCGCGAAACTTACCCACTCGTAAAG----CACGGAGGTGGTTATGACCAGT-TCTATATGGGAGTTAAATCT--------CTAGTAGATAGGAAGATACACAAAGAATATCTTGAA-ATCGAGCAGAGGGCCAGTCTGGTGCCAGCAGCTGCGGTAATTCCAGCT-CTGTAAGTGTGCTCCCATATTGTTGCAGTTAAAAAGCCCGTAGTCTGATTTCAGCTGACCTTT----------------------------------------------------------------------------------------------------------------------------------------------------------------------------------------TCTAAAATATTCACTGTGAATAAATTAGGACGCTTAAAGTATGGTT-----GCACGAATACTTTAGCGCAGTATGAAGGAT-------------------------------------------------------------------------------------------------------------------------------------------------------------------------------------------------------------TTTGCTCGTATGGGC-------AAGATCAAAGAGAGCCATTGGGGGTATTTCTATTTCATGGCGAGTGGTGAAATACGTTGACCCATGGGAGAGAAACGAAAGCGAAGGCA-AATACCCAAAGGGTTTCTATCGATCAAGGGCGAGAGTAGGGGGAGCGAACCGGATCAGAGACCCGGGTAGTCCCTACTGTAAACGATGTCGACAGGGGATTG-------------------------------------------TCCATCAAGATGGGC--------AGAACC-TTAGCAAAAAT--GATAGTTCATGGACTCTG-GGGGAACTACGACTGCAAGGCTGAAACTTGAAGGAATTGACGGAAGGGCA-CACCAGGGGTGGAGCCTGTGGCCTAATTTGAATCAACACGGGGAAACTTACCAGAACCAGATG-ATTCGATGACTTACAT--CTAAAAGAGCTTTAAGGATGGGTTTGATGGTGGTGCATGGCCGTTGGTGGTGCGTGGGTTGACCTGTCACGAGTCGATTCAGTTAACGAGCGAGACTACCGCCAAATA-TTAGCAA-----------TCACTAGACAATAGTGAAA------------GCTTCTATTTGGGACTACCT-------------------------------GTTTTCA-AGCG-GGAGGAAGAGGGTAGCAATAACAGGTCCGTGATGTCCTTTAGATGCTCTGGGCTGCACGCGTGCTACAATGTGAATCACAAAGGATTAATAAT---------------------------------------------------------------TCGAAAGAATGCATCACTTCTTCAAAGATTCAC-GTA-GCTGGGATTGACATTTGGAATGAT---TGTCATGAACCAGGAATCCCTTGTAAATGTATGTCAACACCGTACGTTGAATACGTCCCTGCCCTTTGTACACACCGCCCGTCGCTCCTACCGATTGGACGTTTTGGTGAAAATACTGGAC---------------------------------TTAAAA-------GG---AAGGTATTTAAATCAGCTCGTCTAGAGGAAGGAGAAGTCGTAACAAGGTAACG------------------------
>Trichonympha_collaris_(KC136637,_Z._augusticollis)
---------------------------------------------------------------------------AAGGAAGCACACTTCGGTCAGG-GATTAAGCCATGCAAGTGCTAGTTAAAGTA----------------ATAAACTGCGAACAGCTCATTAACACACTCAGGATCTAATTGATTGCGACATT-ATTGTTTAATATGGATAGTCGGAGTAAATCTCGGACTAATACATGCAA--------------------------------------TTGTTTCATCAAAATCGAAATATGATGGAAAAGTTG----------------------------------------------------ACCCTCA--CGGGCAAATCATTGGATTGAGTGTCCTATCAGCTATTAAGTAGGGTCTTTACCTATTTAGGCTATTACGGGTAACGGGCGGTTGCCGTCGGACTGCCGGAGAAGGCGCCTGAGAGATAGCGACTATGTCTACGGACAGCAGCAGGCGCGAAACTTACCCACTCGTAAAG----CACGGAGGTGGTTATGACCAGT-TCTATAAGGGATTATTCT----------CTAGTAGATAGGAAGATACACAAAGACTATCTTGAA-ATCGAGCAGAGGGCCAGTCTGGTGCCAGCAGCTGCGGTAATTCCAGCT-CTGTAAGTGTGCTCCCATATTGTTGCAGTTAAAAAGCCCGTAGTCGGATTTCGAAAGAAAA---------------------------------------------------------------------------------------------------------------------------------------------------------------------------------------------AAAATATTCACTGTGAATAAATTAGGACGCTTAAAGTATGGTT-----GCATGAATACTTTAGCGCAGTATGAAAGAT-------------------------------------------------------------------------------------------------------------------------------------------------------------------------------------------------------------TTTGCTCATTTGGGC-------AAGATCAAAGAGAGCCATTGGGGGTATTTCTATTTCATGGCGAGTGGTGAAATACGTTGACCCATGGGAGAGAAACGAAAGCGAAGGCA-AATACCCAAAGGGTTTCTATCGATCAAGGGCGAGAGTAGGGGGAGCGAACCGGATCAGAGACCCGGGTAGTCCCTACTGTAAACGATGTCGACAGGGGATTG--------------------------------------------TCCATCATATGGGC--------AGAACC-TTAGCAAAAAT--GATAGTTCATGGACTCTG-GGGGAACTACGACTGCAAGGCTGAAACTTGAAGGAATTGACGGAAGGGCA-CACCAGGGGTGGAGCCTGTGGCCTAATTTGAATCAACACGGGGAAACTTACCAGAACCAGATG-ATTCGATGACTTACAT--CTAAAAGAGCTTTAAGGATGGGTTTGATGGTGGTGCATGGCCGTTGGTGGTGCGTGGGTTGACCTGTCACGAGTCGATTCAGTTAACGAGCGAGACTACCGCCAAATA-TTAGCGA-----------TCCTTAGATTATAAGGAAA------------GCTTCTATTTGGGACTACCT-------------------------------GTTTTCA-AGCG-GGAGGAAGAGGGTAGCAATAACAGGTCCGTGATGTCCTTTAGATGCTCTGGGCTGCACGCGTGCTACAATGTGAATCACAAAGGAAAAATAAA---------------------------------------------------------------TCGAAAGAATGCATCACTTCTCCAAAGATTCAC-GTA-GCTGGGATTGACATTTGGAATTAT---TGTCATGAACCAGGAATCCCTTGTAAATGTATGTCAACACCGTACGTTGAATACGTCCCTGCCCTTTGTACACACCGCCCGTCGCTCCTACCGATTGGACGTTTTGGTGAAAATACTGGAC----------------------------TTTAATTTAAA-------GG---AAGGTATTTAAATCAGCTCGTCTAGAGGAAGGAGAAGTCGTAACAAGGTAACG------------------------
>Trichomitopsis_parvus_(KC136712,_Z._angusticollis)
---------------------------------------------------------------------------------------------------------------AAGTGTTAGTTCAGGTA---------------ACAAAACTGCGAATAGCTCATTAGTACGCTCAGAATCTATTCGACGGCAACCAA-TCGGTTTTAAATGGATAGCAGAAGTAACTCTTGTGCTAATACATGCGA-------------------------------------TTTGTTTCTCCAGAAACGATTTATGGAGGAAAAGTTG----------------------------------------------------ACCTCTCAGGAGGCACGTCGTTCGATTGAGTGACCTATCAGCTTGTACTTAGGGTCTTTACCTAGGTAGGCTATCACGGGTAACGGGCGGTTACCGTCGGACTGCCGGAGAAGGCGCCTGAGAGATAGCGACTATATCTACGGGTAGCAGCAGGCGCGAAACTTTCCCACTCGAGACA----TTCGGAGGAGGTAATGACCAGTTCCATGGAAGCCTTACGGCTTTG----------TGGATAGGATAACACCTTGAAAGTGATATGAA-ATCTAGCAGAGGGCCAGTCTGGTGCCAGCAGCTGCGGTAATTCCAGCT-CTGCGAGTTTGCTCCCATATTGTTGCAGTTAAAACGCCCGTAGTCTGAATTGG------------------------------------------------------------------------------------------------------------------------------CTAGTAATGGCCTTATGAATTT-----------------------------------------------------CGTTCACTGTGAACAAATCAGGACGCTTAGAGTATGGTCT-----CATGAATGACTCAGCGCAGTATGAAG----------------------------------------------------------------------------------------------------------------------------------------------------------------------------------------------------------TCTTTGTTTTCTCCGGAAAAC-------AAGCTCAAAGAGAGCCATCGGGGGTAGATCTATTTCATGGCGAGCGGTGAAATGCTTTGACCCATGAGAGAGACACGGAAGCGAAGGCG-TCTACCTAGAGGGTTTCTGTCGATCAAGGGCGAGAGTAGGAGGATCCAACCGGATTAGAGACCCGGGTAGTTCCTACTGTAAACGATGCCGACAAGAGTTTG----------------------------------------------TCTATTATAGGC--------AGAATCTTCGGAGAAATC---ATAGTTCTTGGGCTCTG-GGGGAACTACGACCGCAAGGCTGAAACTTGAAGGAATTGACGGAAGGGCA-CACCAGGGGTGGAGCTTGTGGCTTAATTTGAATCAACACGGGGAAACTTACCAGGACCAGATGGTTTTTATGACTGACAGGCTT--CGGGTCTTTCAGGATATGCTTTTTGGTGGTGCATGGCCGTTGGTGGTGCGTGGGTTGACCTGTCTAGCGTTGATTCAGATAACGAGCGAGATTATCACCAATTAATTA-CAATATTTTTCCTCTAGAAAC-TTATTG-------------------TTCTAATTGGGACTCCCT-------------------------------GTGATTATAGCA-GGAGGAAGAGGGTAGCAATAACAGGTCCGTGATGTCCTTTAGATGCTCTGGGCTGCACGCGCGCTACAATGTTAGGATCAATAGGAAGCTACT---------------------------------------------------------------CTGACAAGAGATGCTACTCTTATAATCCCTAAC-GTA-GTTGGGATTGATGCTTGTAATCA---GCATCATGAACCAGGAATCCCTTGTAAACGTGTGTCAACAGCGCACGTTGAATACGTCCCTGCCCTTTGTACACACCGCCCGTCGCTCCTACCGATTGGATGACTCGGTGAAATCGCCAGA----------------------------------------CATCTTCGGATTAAGGCAATTAAATCACGTTATCTA-----------------------------------------------------
>Trichomonas_gallinae_367-C2_(FN433484)
---------------------------------------------------------------------------------------------------------------------------------------------------------------------------------------------------------------------------------------------------------------------------------------------------------------------------------------------------------------------------------------------------------------------------------------------------------------------------------------------------------------------------------------------------------------------AGACTTTCGGAGGAGGTAATGACCAGTTCCATTGATGCCATTTGGTATTG----------TGGATAGGGGTACGGTTTTCCACCGTACCGAA-ACCTAGCAGAGGGCCAGTCTGGTGCCAGCAGCTGCGGTAATTCCAGCT-CTGCGAGTTTGCTCCCATATTGTTGCAGTTAAAACGCCCGTAGTCTGAATTGG------------------------------------------------------------------------------------------------------------------------------CCAGCAATGGTCGTATGTATTTATAC--------------------------------------------------GTTCACTGTGAACAAATCAGGACGCTTAGAGTATGGTTT-----CATGAATGACTCAGCGCAGTATGAAG----------------------------------------------------------------------------------------------------------------------------------------------------------------------------------------------------------TCTTTGTTTTCTTCCGAAAAC-------AAGCTCAATGAGAGCCATCGGGGGTAGATCTATCTCATGACGAGTGGTGGAATACTTTGACTCATGAGAGAGAATCTGAGGCGAAGGCG-TCTACCTAGAGGGTTTCTGTCGATCAAGGGCGAGAGTAGGAGTATCCAACAGGATTAGAGACCCTGGTAGTTCCTACCTTAAACGATGCCGACAGGAGTTTG-------------------------------------------TCACTTGTTAGTGGC--------AGAATCTTTGGAGAAATC---ATAGTTCTTGGGCTCTG-GGGGAACTACGACCGCAAGGCTGAAACTTGAAGGAATTGACGGAAGGGCA-CACCAGGGGTGGAGCCTGTGGCTTAATTTGAATCAACACGGGGAAACTTACCAGGACCAGATGTTTTTTATGACTGACAGGCTT--TGGGTCTTTCAGGATATTGCTTTTGGTGGTGCATGGCCGTTGGTGGTGCGTGGGTTGACCTGTCTAGCGTTGATTCAGCTAACGAGCGAGATTATCGCCAATTA-----------TCTACTTCGTCTAAGTCTTTAGATGGA------------AGTTCTAATTGGGACTCCCT-------------------------------GCGATTTTAGCA-GGTGGAAGAGGGTAGCAATAACAGGTCCGTGATGCCCTTTAGATGCTCTGGGCTGCACGCGTGCTACAATGTTAGGATCAATAGGACTGCAAAG--------------------------------------------------------------CCGAGAGGCCGCGCTACTCTTATAATCCCTAAC-GTA-GTTGGGATTGACGTTTGTAATCA---GCGTCATGAACCAGGAATCCCTTGTAAATGTGTGTCAACAACGCACGTTGAATACGTCCCTGCCCTTTGTACACACCGCCCGTCGCTCCTACCGATTGGATGACTCGGTGAAATCACCGGATGCTT-----------------------------------------------ACGAGCAGAAAGTGAT-------------------------------------------------------------
