# Supplementary material for: Simultaneous Single-Cell Genome and Transcriptome Sequencing of Termite Hindgut Protists Reveals Metabolic and Evolutionary Traits of Their Endosymbionts
Source: mSphere. 2022 Feb 2;7(1):e00021-22. doi: 10.1128/msphere.00021-22 (PMC8809381; doi:10.1128/msphere.00021-22)
Supplement: TEXT S2 [file msphere.00021-22-t0002.txt]

################################# HGTector shell script

#!/bin/bash

# This script will run fasta files through HGTector in order to
# find HGT events

# NOTE: Many arguments are contained in the config.yml file
## NOTE first activate hgtector (conda activate hgtector). Then run this shell

WORKINGDIR=/Users/dangage/Genomics/HGTector-master
TAXONDIR=/Volumes/TravlinBig1/databases/diamond/hgtdb/taxdump

TA21DIR=TA21_HGTector_maxhits200_distaltop5_id50_cov75P_bandSilver
TA26DIR=TA26_HGTector_maxhits200_distaltop5_id50_cov75P_bandSilver
PV1DIR=PV1_HGTector_maxhits200_distaltop5_id50_cov75P_bandSilver
PV7DIR=PV7_HGTector_maxhits200_distaltop5_id50_cov75P_bandSilver
DS12DIR=DS12_HGTector_maxhits200_distaltop5_id50_cov75P_bandSilver
RSD17DIR=RSD17_HGTector_maxhits200_distaltop5_id50_cov75P_bandSilver

cd $WORKINGDIR

# --selftax 1408194 (genus Endomicrobium) --closetax 74152 (phylum Elusimicrobia)
# --self-tax 1408194 --close-tax 74152

# Search then Analzye ####

# hgtector search -i $TA21DIR/TA21_proteins.fasta -o $TA21DIR -t $TAXONDIR -p 16  > $TA21DIR/Search_results.txt
# hgtector analyze -i $TA21DIR/TA21_proteins.tsv -o $TA21DIR -t $TAXONDIR --self-tax 1408194 --bandwidth grid --close-tax 74152  --donor-name > $TA21DIR/Analysis_results.txt

# hgtector search -i $TA26DIR/TA26_proteins.fasta -o $TA26DIR -t $TAXONDIR -p 16  > $TA26DIR/Search_results.txt
hgtector analyze -i $TA26DIR/TA26_proteins.tsv -o $TA26DIR -t $TAXONDIR --self-tax 1408194 --close-tax 74152 --bandwidth grid --donor-name > $TA26DIR/Analysis_results.txt

# hgtector search -i $PV1DIR/PV1_proteins.fasta -o $PV1DIR -t $TAXONDIR -p 16  > $PV1DIR/Search_results.txt
hgtector analyze -i $PV1DIR/PV1_proteins.tsv -o $PV1DIR -t $TAXONDIR --self-tax 1408194 --close-tax 74152 --bandwidth grid --donor-name > $PV1DIR/Analysis_results.txt

# hgtector search -i $PV7DIR/PV7_proteins.fasta -o $PV7DIR -t $TAXONDIR -p 16  > $PV7DIR/Search_results.txt
hgtector analyze -i $PV7DIR/PV7_proteins.tsv -o $PV7DIR -t $TAXONDIR --self-tax 1408194 --close-tax 74152 --bandwidth grid --donor-name > $PV7DIR/Analysis_results.txt

# hgtector search -i $DS12DIR/DS12_proteins.fasta -o $DS12DIR -t $TAXONDIR -p 16  > $DS12DIR/Search_results.txt
hgtector analyze -i $DS12DIR/DS12_proteins.tsv -o $DS12DIR -t $TAXONDIR --self-tax 1408194 --close-tax 74152 --bandwidth grid --donor-name > $DS12DIR/Analysis_results.txt

# hgtector search -i $RSD17DIR/RsD17_proteins.fasta -o $RSD17DIR -t $TAXONDIR -p 16  > $RSD17DIR/Search_results.txt
hgtector analyze -i $RSD17DIR/RsD17_proteins.tsv -o $RSD17DIR -t $TAXONDIR --self-tax 1408194 --close-tax 74152 --bandwidth grid --donor-name > $RSD17DIR/Analysis_results.txt


############################### .yml config is below ##########


--- # HGTector 2.0 configuration file

# This file defines the default values of some command-line arguments.

# The program will sequentially look for "config.yml" in the following
# locations:
# 1. current directory
# 2. home directory, under subdirectory ".hgtector"
# 3. program directory


## Database locations
database:

  # reference protein sequence database for DIAMOND
  diamond: /Volumes/TravlinBig1/databases/diamond/hgtdb/diamond/db.dmnd

  # reference protein sequence database for BLASTp
  blast:

  # directory of taxonomy database files (NCBI-style nodes.dmp and names.dmp)
  # if omitted, the program will retrieve information from remote server
  taxdump: /Volumes/TravlinBig1/databases/diamond/hgtdb/taxdump

  # sequence Id to taxId mapping file (e.g., NCBI's prot.accession2taxid)
  # not necessary if protein database already contains taxonomy information
  taxmap:


## External program executables
program:

  # DIAMOND executable
  diamond: /usr/local/bin/diamond

  # BLAST executables
  blastp: /usr/local/bin/blastp
  blastdbcmd: /usr/local/bin/blastdbcmd
  makeblastdb: /usr/local/bin/blastdbcmd


## Remote server URLs
server:
  search: https://blast.ncbi.nlm.nih.gov/Blast.cgi
  selfaln: https://blast.ncbi.nlm.nih.gov/BlastAlign.cgi
  fetch: https://eutils.ncbi.nlm.nih.gov/entrez/eutils/efetch.fcgi


## Sequence homology search
# each protein sequence will be searched against a reference database
search: 

  # search method
  # options: auto, diamond, blast, remote, precomp (pre-computed result)
  # if auto, priority will be precomp > diamond > blast > remote, if
  # available
  method: auto

  # gene (protein) filtering
  minsize: 30         # minimum size (aa) of a valid protein

  # search cutoffs
  maxseqs: 500        # maximum number of sequences to return
  evalue: 1.0e-5      # maximum E-value cutoff (note: keep decimal point)
  identity: 0         # minimum percent identity cutoff
  coverage: 0         # minimum percent query coverage cutoff

  # hits filtering
  maxhits: 0          # maximum number of hits to preserve (0 for unlimited)

  # self-alignment method
  # options: auto, native, fast, lookup, precomp
  # - native: use choice of search method (diamond, blast or remote)
  # - fast: use built-in algorithm to calculate blast bit score
  # - lookup: search result already contains self-alignment result
  # - auto: priority is precomp > native > fast, if available
  selfaln: auto


# local search behavior
local:
  threads: 0        # number of threads (0 for all CPU cores)
  tmpdir: /Volumes/TravlinBig1/tmp          # temporary directory


# DIAMOND search behavior
diamond:
  queries: 0        # number of queries per run (0 for whole sample)
  maxchars: 0       # maximum number of characters per run (0 for unlimited)
  extrargs:         # extra command-line arguments for diamond


## BLAST search behavior
blast:
  queries: 100      # number of queries per run
  maxchars: 100000  # maximum number of characters per run
  extrargs:         # extra command-line arguments for blastp


## Remote search behavior
remote:

  # remote search database
  # options: nr, refseq_protein, swissprot, pdb, etc.
  db: nr

  # remote search algorithm
  # options: blastp psiBlast deltaBlast kmerBlastp phiBlast, etc.
  # recommended: kmerBlastp (a.k.a. Quick BLASTP)
  algorithm: kmerBlastp

  queries: 0        # number of queries per run
  maxchars: 7000    # maximum number of characters per run (note: a valid URL
                    # typically cannot exceed 8,000 characters)
  retries: 5        # maximum number of retries per search
  delay: 60         # seconds between two search requests
  timeout: 900      # seconds before program gives up waiting

  # entrez query text
  entrez: all [filter] NOT(environmental samples[filter] OR metagenomes[orgn]) txid131567[orgn]

  # extra URL arguments for remote search
  extrargs: "&FILTER=m%20S"


## Fetch information from remote server
fetch:

  # whether to enable remote fetch
  # options: auto, yes, no
  # if auto, only enable when search is remote or taxdump is not provided
  enable: auto

  # remote query behavior
  queries: 100      # maximum number of query entries per search
  retries: 3        # maximum number of retries per search
  delay: 5          # seconds between two fetch requests
  timeout: 60       # seconds before program gives up waiting


## Download database files from remote server
download:
  retries: 3        # maximum number of retries per file
  delay: 10         # seconds between retries
  timeout: 60       # seconds before program gives up waiting

## Taxonomic filtering
taxonomy:

  # include taxIds equal to or as children of any of the following taxIds
  # i.e., limit the search range within those taxIds
  include:
  # examples:
  # - 2               # Bacteria
  # - 2157            # Archaea
  # - 2759            # Eukaryota

  # exclude taxIds equal to or as children of any of the following taxIds
  exclude:
  # examples:
  # - 10239           # Viruses

  # ignore more than one hit with same taxId (i.e., potential paralogs)
  unique: yes

  # ignore more than one hit assigned to the same taxonomic rank
  unirank:            # example: species

  # ignore taxon names that are not capitalized
  capital: yes

  # ignore species names that are not Latinate
  latin: no

  # ignore taxon names that contain any of the following words
  block:
    - unknown
    - uncultured
    - unidentified
    - unclassified
    - unresolved
    - environmental
    - plasmid
    - vector
    - synthetic


## Hit filtering for analysis
analyze:

  # one may test multiple sets of filters that are more stringent than the
  # homology search parameters (see above), so that one does not need to repeat
  # the expensive search step
  maxhits: 200
  evalue:
  identity: 50
  coverage: 75


## Taxonomic grouping
grouping:

  # assign an input genome to a taxon if it represents this percentage or more
  # best hits (50-100)
  inputcov: 75

  # "self" group must be at or above this taxonomic rank (e.g., species)
  selfrank:

  # "close" group must have this number or more taxa (larger is more
  # statistically informative, but consider biological question)
  closesize: 10


## HGT prediction statistics
predict:

  ## gene score calculation
  # weigh genes by bit scores (recommended); otherwise simply count occurrence
  weighted: yes

  ## gene filtering
  # detect and remove outliers at the high end using this method
  # options: none, zscore, boxplot
  outliers: zscore

  # keep orphans (a.k.a. ORFans; gene without non-self hits)
  orphans: no

  ## kernel density estimation (KDE)
  # kernel bandwidth value or method for estimation
  # options: auto, grid, or a number between 0.1 and 1.0
  #  auto: a built-in algorithm that tests bandwidth values from high to low
  #    until an "atypical" cluster at the low end can be identified
  #  grid: grid search optimization with cross validation to determine the best
  #    bandwidth
  #  number: larger is smoother; smaller is sharper
  bandwidth: grid

  # number of steps for kernel bandwidth optimization,
  # larger is more accurate, but slower
  bwsteps: 20

  # "atypical" part cannot exceed this quantile in automatic bandwidth
  # estimation
  # lower is more accurate but may fail in more instances
  lowpart: 75

  # exclude this percentage of valley-to-peak distance from "atypical" cluster
  # larger is more stringent
  noise: 50

  # if clustering threshold cannot be determined by statistics, mandatorily
  # assign this quantile from low end as "atypical" part
  fixed: 25

  ## cluster refinement
  # drop data points with silhouette score below this threshold AND at the
  # ambiguous side of centroid (i.e., uncertain classification)
  silhouette: 0.5

  # an additional criterion for HGT prediction: "self" score must be atypically
  # low
  selflow: no


## Potential donor reporting
donor:

  # find a taxId that best describes the potential donor of a gene if it is
  # HGT-derived; it is the LCA of distal hits with bit score at most this
  # percentage lower than the best distal hit
  distaltop: 1

  # report taxon name instead of taxId
  name: no

  # report donor at this rank
  rank: phylum

...
